# Supplementary material for: Combining Gene–Disease Associations with Single-Cell Gene Expression Data Provides Anatomy-Specific Subnetworks in Age-Related Macular Degeneration
Source: Netw Syst Med. 2020 Aug 3;3(1):105–21. doi: 10.1089/nsm.2020.0005 (PMC7416628; doi:10.1089/nsm.2020.0005)
Supplement: Supplemental data [file Supp_Table1.xlsx]

## Sheet: 19300 genes
Supplementary Table S1. The SysGO database of functional classes, subcellular localisations, and gene expression values in 17 choroidal/RPE and/or retinal cell types for 19300 human protein-coding genes.
HGNC 28.12.2019							SysGO				Human Protein Atlas (06032020)	Gene expression (Voigt AP et al)																						Gene expression (Whitmore et al, 2014)				Gene expression (Liang et al, 2019)
hgnc_id	Gene symbol	name	alias_symbol	prev_symbol	refseq_accession	uniprot_ids	SysGO - class 1	SysGO - class 2	SysGO - class 3	Main location	Tissue specific expression	Mean expression (Schwann cells_1)	Expression CLASS (Schwann cells_1)	Mean expression (Schwann cells_2)	Expression CLASS (Schwann cells_2)	Mean expression (Melanocytes)	Expression CLASS (Melanocytes)	Mean expression (Endothelial cells)	Expression CLASS (Endothelial cells)	Mean expression (Smooth muscle)	Expression CLASS (Smooth muscle)	Mean expression (Fibroblasts)	Expression CLASS (Fibroblasts)	Mean expression (RPE)	Expression CLASS (RPE)	Mean expression (B cells)	Expression CLASS (B cells)	Mean expression (T cells/NK cells)	Expression CLASS (T cells/NK cells)	Mean expression (monocytes and/or macrophages)	Expression CLASS (monocytes and/or macrophages)	Mean expression (mast cells)	Expression CLASS (mast cells)	Mean expression (RETINA)	Mean expression (RPE/CHOROID)	Expression CLASS (RETINA)	Expression CLASS (RPE/CHOROID)	Mean expression (Rod photoreceptors)	Expression CLASS (Rod photoreceptors)	Mean expression (Amacrine cells)	Expression CLASS (Amacrine cells )	Mean expression (Bipolar cells)	Expression CLASS (Bipolar cells )	Mean expression (Cone photoreceptors)	Expression CLASS (Cone photoreceptors)	Mean expression (Horizontal cells)	Expression CLASS (Horizontal cells )	Mean expression (Müller glial cells)	Expression CLASS (Müller glial cells)
HGNC:29	ABCA1	ATP binding cassette subfamily A member 1	TGD	ABC1|HDLDT1	NM_005502	O95477	1_1_1_Regulation of lipid metabolism by Peroxisome proliferator-activated receptor alpha (PPARalpha)	Lipid & FA metabolism	Metabolism	02_B_Cell membrane	Detected in all	0.193683	C	0.771353	B	0.23678	C	0.0753842	C	0.112352	C	0.348297	B	0.279985	C	0.0410019	D	0.00456156	D	1.02651	B	0.99303	B	0.746316	0.412664	D	D	0.0194834	C	0.00963463	D	0.0207099	C	0.0490405	C	0.0292285	C	0.0259358	C
HGNC:45	ABCB4	ATP binding cassette subfamily B member 4	MDR2|PFIC-3|GBD1	PGY3|MDR3	NM_000443	P21439	1_1_1_Regulation of lipid metabolism by Peroxisome proliferator-activated receptor alpha (PPARalpha)	Lipid & FA metabolism	Metabolism	02_B_Cell membrane	Detected in some	0	E	0.125204	C	0.0230968	D	0.0369873	C	0	E	0.0423949	C	0	E	0.0277015	D	0.00777894	D	0.0118689	D	0.015436	D	0.17519	0.0149741	D	E	0.00250737	D	0.000584178	D	0.00304118	D	0.0105501	D	0.0209308	D	0.00472562	D
HGNC:15819	ANKRD1	ankyrin repeat domain 1	C-193|ALRP|CARP|CVARP|MCARP		NM_014391	Q15327	1_1_1_Regulation of lipid metabolism by Peroxisome proliferator-activated receptor alpha (PPARalpha)	Lipid & FA metabolism	Metabolism	03_E_Nucleoli fibrillar center	Detected in some	0	E	0	E	0	E	0.0184795	D	0.00401036	D	0.00549495	D	0	E	0	E	0	E	0	E	0	E	0.0149014	0.48022	E	D	#N/A	F	#N/A	F	#N/A	F	#N/A	F	#N/A	F	#N/A	F
HGNC:600	APOA1	apolipoprotein A1			NM_000039	P02647	1_1_1_Regulation of lipid metabolism by Peroxisome proliferator-activated receptor alpha (PPARalpha)	Lipid & FA metabolism	Metabolism	04_EXTRACELLULAR	Detected in some	0.141979	C	0.0506904	C	0.00403489	D	0.00441441	D	0.0159213	D	0.0275454	C	0	E	0	E	0.0332586	C	0.0156873	D	0.125371	C	0.276997	0.308273	D	D	0.00141173	D	0.00597779	D	0	E	0	E	0	E	0.0029551	D
HGNC:601	APOA2	apolipoprotein A2			NM_001643	P02652	1_1_1_Regulation of lipid metabolism by Peroxisome proliferator-activated receptor alpha (PPARalpha)	Lipid & FA metabolism	Metabolism	04_EXTRACELLULAR	Detected in some	#N/A	F	#N/A	F	#N/A	F	#N/A	F	#N/A	F	#N/A	F	#N/A	F	#N/A	F	#N/A	F	#N/A	F	#N/A	F	0.0658178	0.0157882	E	E	#N/A	F	#N/A	F	#N/A	F	#N/A	F	#N/A	F	#N/A	F
HGNC:17288	APOA5	apolipoprotein A5	RAP3|APOA-V		NM_001166598	Q6Q788	1_1_1_Regulation of lipid metabolism by Peroxisome proliferator-activated receptor alpha (PPARalpha)	Lipid & FA metabolism	Metabolism	04_EXTRACELLULAR	Detected in single	#N/A	F	#N/A	F	#N/A	F	#N/A	F	#N/A	F	#N/A	F	#N/A	F	#N/A	F	#N/A	F	#N/A	F	#N/A	F	0.00680358	0	E	E	#N/A	F	#N/A	F	#N/A	F	#N/A	F	#N/A	F	#N/A	F
HGNC:21109	FAM120B	family with sequence similarity 120B	PGCC1|CCPG|SAN1	KIAA1838	NM_032448	Q96EK7	1_1_1_Regulation of lipid metabolism by Peroxisome proliferator-activated receptor alpha (PPARalpha)	Lipid & FA metabolism	Metabolism	03_A_Nucleus	Detected in all	0.195813	C	0.133671	C	0.0791211	C	0.031546	D	0.0303965	D	0.0710235	C	0.0996482	C	0.0379304	D	0.0455911	C	0.119478	C	0.0810741	C	13.4109	11.9393	C	C	0.0796437	C	0.107455	C	0.065987	C	0.179393	B	0.102281	C	0.066053	C
HGNC:3703	FHL2	four and a half LIM domains 2	SLIM3|DRAL		NM_001039492	Q14192	1_1_1_Regulation of lipid metabolism by Peroxisome proliferator-activated receptor alpha (PPARalpha)	Lipid & FA metabolism	Metabolism	03_A_Nucleus	Detected in many	0	E	0.0365613	D	0.613626	B	0.163469	C	0.49999	B	3.99882	B	0.313814	B	0.01657	D	0.0274925	C	0	E	0	E	9.60541	127.369	C	B	0.0494393	C	0.049253	C	0.0508871	C	0.0106823	D	0.0171342	D	0.041011	C
HGNC:6983	ME1	malic enzyme 1			NM_002395	P48163	1_1_1_Regulation of lipid metabolism by Peroxisome proliferator-activated receptor alpha (PPARalpha)	Lipid & FA metabolism	Metabolism	01_B_5_Peroxisomes	Detected in many	0.0708677	D	0.0192266	D	0.00576648	D	0.0821752	C	0.229905	C	0.333303	B	0.0691757	C	0.00505382	D	0.00358803	D	0.243827	C	0	E	20.4022	13.4309	B	C	0.140105	B	0.129898	C	0.148701	B	0.127478	C	0.135855	C	0.271409	B
HGNC:9232	PPARA	peroxisome proliferator activated receptor alpha	hPPAR|NR1C1	PPAR	NM_001001928	Q07869	1_1_1_Regulation of lipid metabolism by Peroxisome proliferator-activated receptor alpha (PPARalpha)	Lipid & FA metabolism	Metabolism	03_A_Nucleus	Detected in all	0.1456	C	0.21106	C	0.128403	C	0.186375	C	0.150146	C	0.210878	C	0.870228	B	0.087082	C	0.0630682	C	0.0740457	C	0.145956	C	10.8775	9.19119	C	C	0.251778	B	0.113651	C	0.117526	C	0.24902	B	0.0442883	C	0.145519	B
HGNC:9233	PPARAL	peroxisome proliferator-activated receptor alpha-like					1_1_1_Regulation of lipid metabolism by Peroxisome proliferator-activated receptor alpha (PPARalpha)	Lipid & FA metabolism	Metabolism	03_A_Nucleus	#N/A	#N/A	F	#N/A	F	#N/A	F	#N/A	F	#N/A	F	#N/A	F	#N/A	F	#N/A	F	#N/A	F	#N/A	F	#N/A	F	#N/A	#N/A	F	F	#N/A	F	#N/A	F	#N/A	F	#N/A	F	#N/A	F	#N/A	F
HGNC:9235	PPARD	peroxisome proliferator activated receptor delta	NUC1|NUCII|FAAR|NR1C2		NM_006238	Q03181	1_1_1_Regulation of lipid metabolism by Peroxisome proliferator-activated receptor alpha (PPARalpha)	Lipid & FA metabolism	Metabolism	03_A_Nucleus	Detected in all	0.15214	C	0.119658	C	0.114773	C	0.0824993	C	0.27811	C	0.207643	C	0.0779243	C	0.0469535	C	0.0760215	C	0.24232	C	0.335647	C	15.4236	13.6348	C	C	0.0287991	C	0.0314209	C	0.0245645	C	0.00713504	D	0.0244547	C	0.0178365	D
HGNC:9236	PPARG	peroxisome proliferator activated receptor gamma	PPARG1|PPARG2|NR1C3|PPARgamma		NM_005037	P37231	1_1_1_Regulation of lipid metabolism by Peroxisome proliferator-activated receptor alpha (PPARalpha)	Lipid & FA metabolism	Metabolism	03_A_Nucleus	Detected in many	0	E	0.153221	C	0.058515	C	0	E	0.258382	C	0.0517251	C	0	E	0	E	0.0105738	D	0.247116	C	0	E	1.2136	5.43154	D	C	0.00133733	D	0.00814525	D	0.000450644	D	0	E	0	E	0.00182999	D
HGNC:9237	PPARGC1A	PPARG coactivator 1 alpha	PGC1|PGC1A|PGC-1alpha	PPARGC1	NM_013261	Q9UBK2	1_1_1_Regulation of lipid metabolism by Peroxisome proliferator-activated receptor alpha (PPARalpha)	Lipid & FA metabolism	Metabolism	03_A_Nucleus	Detected in many	0.0290872	D	0	E	0.378787	B	0.0146947	D	0.0364114	D	0.0366506	C	0.197607	C	0	E	0.00428418	D	0	E	0	E	3.82172	4.52333	C	C	0.0562128	C	0.0934227	C	0.0652151	C	0.174821	B	0.0275444	C	0.0674122	C
HGNC:30022	PPARGC1B	PPARG coactivator 1 beta	PERC|PGC1B		NM_133263	Q86YN6	1_1_1_Regulation of lipid metabolism by Peroxisome proliferator-activated receptor alpha (PPARalpha)	Lipid & FA metabolism	Metabolism	03_A_Nucleus	Detected in all	0	E	0	E	0.0506488	C	0.0454547	C	0.0514324	C	0.0259349	C	0.0339315	C	0	E	0.0172172	D	0.0314308	C	0	E	10.0205	0.872519	C	D	0.118908	C	0.119569	C	0.155535	B	0.188314	B	0.0756924	C	0.0658723	C
HGNC:21298	AACS	acetoacetyl-CoA synthetase	FLJ12389|SUR-5|ACSF1		NM_023928	Q86V21	1_1_10_Ketone body metabolism	Ketone body metabolism	Metabolism	01_A_Cytosol	Detected in all	0.118694	C	0.096584	C	0.189066	C	0.0500448	C	0.0969965	C	0.101763	C	0.207148	C	0.0501342	C	0.231301	C	0.0848451	C	0.034866	D	14.8493	6.73551	C	C	0.076511	C	0.154305	C	0.0945057	C	0.117917	C	0.0902108	C	0.0766463	C
HGNC:1027	BDH1	3-hydroxybutyrate dehydrogenase 1	SDR9C1	BDH	NM_004051	Q02338	1_1_10_Ketone body metabolism	Ketone body metabolism	Metabolism	01_A_Cytosol	Detected in all	0	E	0.0192063	D	0.0463418	C	0	E	0.00636448	D	0.0331727	C	0.139669	C	0.0534791	C	0.0352565	C	0.00526674	D	0	E	13.4052	5.88655	C	C	0.0802999	C	0.133085	C	0.0701863	C	0.109192	C	0.0722623	C	0.0723349	C
HGNC:32389	BDH2	3-hydroxybutyrate dehydrogenase 2	UCPA-OR|FLJ13261|UNQ6308|PRO20933|SDR15C1	DHRS6	NM_020139	Q9BUT1	1_1_10_Ketone body metabolism	Ketone body metabolism	Metabolism	01_A_Cytosol	Detected in all	0.810397	B	0.527512	B	0.662206	B	0.400657	B	0.778496	B	1.92625	B	2.49892	B	0.117686	C	0.15456	C	0.193858	C	0.0511867	D	16.9703	131.595	C	B	0.0532048	C	0.123426	C	0.0463868	C	0.118179	C	0.0880128	C	0.0935976	C
HGNC:5005	HMGCL	3-hydroxy-3-methylglutaryl-CoA lyase	HL		NM_000191	P35914	1_1_10_Ketone body metabolism	Ketone body metabolism	Metabolism	01_A_Cytosol	Detected in all	0.17195	C	0.229045	C	0.217977	C	0.454954	B	0.18473	C	0.214607	C	0.369054	B	0.0209056	D	0.0427655	C	0.319539	C	0.015436	D	18.3545	33.4195	C	B	0.117515	C	0.100812	C	0.111191	C	0.112287	C	0.136742	C	0.0887309	C
HGNC:21359	HMGCLL1	3-hydroxymethyl-3-methylglutaryl-CoA lyase like 1	DKFZP434G1411|bA418P12.1		NM_019036	Q8TB92	1_1_10_Ketone body metabolism	Ketone body metabolism	Metabolism	01_A_Cytosol	Detected in many	0	E	0.0135538	D	0	E	0	E	0.0647098	C	0.0875912	C	0.00527833	D	0	E	0	E	0.00453012	D	0	E	6.23885	2.58016	C	D	0.0304945	C	0.0766543	C	0.0483908	C	0.0150019	D	0.0094038	D	0.0429623	C
HGNC:8527	OXCT1	3-oxoacid CoA-transferase 1	SCOT	OXCT	NM_000436	P55809	1_1_10_Ketone body metabolism	Ketone body metabolism	Metabolism	01_A_Cytosol	Detected in all	0.16491	C	0.0923	C	0.165256	C	0.194532	C	0.160689	C	0.123714	C	0.0897206	C	0.134365	C	0.284472	C	0.0853768	C	0	E	19.7603	13.2666	C	C	0.0886682	C	0.194804	B	0.144016	B	0.108462	C	0.167828	B	0.0773012	C
HGNC:18606	OXCT2	3-oxoacid CoA-transferase 2	FKSG25|FLJ00030|SCOT-T		NM_022120	Q9BYC2	1_1_10_Ketone body metabolism	Ketone body metabolism	Metabolism	01_A_Cytosol	Detected in some	0.0447013	D	0	E	0.000685266	D	0	E	0.0519695	C	0.0141231	D	0.004003	D	0	E	0.00984918	D	0	E	0	E	0.494716	0.725828	D	D	#N/A	F	#N/A	F	#N/A	F	#N/A	F	#N/A	F	#N/A	F
HGNC:15832	BSCL2	BSCL2 lipid droplet biogenesis associated, seipin	seipin	GNG3LG|SPG17	NM_032667	Q96G97	1_1_2_Lipid particle organization	Lipid & FA metabolism	Metabolism	01_B_2_b_Smooth ER	Detected in all	0	E	0.0352261	D	0.00813332	D	0.00602399	D	0.00391347	D	0.00711627	D	0.0553704	C	0.00975913	D	0.00366201	D	0.0786733	C	0.0674819	C	140.328	75.8697	B	B	#N/A	F	#N/A	F	#N/A	F	#N/A	F	#N/A	F	#N/A	F
HGNC:1976	CIDEA	cell death inducing DFFA like effector a	CIDE-A		NM_001279	O60543	1_1_2_Lipid particle organization	Lipid & FA metabolism	Metabolism	03_C_Nucleoplasm	Detected in many	0	E	0	E	0.000816013	D	0	E	0	E	0.0016885	D	0	E	0	E	0	E	0	E	0	E	0.168144	0.0371464	D	E	#N/A	F	#N/A	F	#N/A	F	#N/A	F	#N/A	F	#N/A	F
HGNC:1977	CIDEB	cell death inducing DFFA like effector b			NM_001318807	Q9UHD4	1_1_2_Lipid particle organization	Lipid & FA metabolism	Metabolism	01_A_Cytosol	Detected in many	0.114378	C	0.0508578	C	0.0333634	C	0.175362	C	0	E	0.0232337	C	0.07386	C	0.0245821	D	0.046356	C	0.128654	C	0.0779557	C	6.60409	13.4301	C	C	0.0151644	D	0.0121656	D	0.00613892	D	0.00236228	D	0.016436	D	0.00729648	D
HGNC:24229	CIDEC	cell death inducing DFFA like effector c	CIDE-3|FLJ20871|Fsp27		NM_022094	Q96AQ7	1_1_2_Lipid particle organization	Lipid & FA metabolism	Metabolism	01_B_2_b_Smooth ER	Detected in many	#N/A	F	#N/A	F	#N/A	F	#N/A	F	#N/A	F	#N/A	F	#N/A	F	#N/A	F	#N/A	F	#N/A	F	#N/A	F	0.0368053	0.0991824	E	E	#N/A	F	#N/A	F	#N/A	F	#N/A	F	#N/A	F	#N/A	F
HGNC:33714	FITM1	fat storage inducing transmembrane protein 1	FIT1		NM_203402	A5D6W6	1_1_2_Lipid particle organization	Lipid & FA metabolism	Metabolism	01_B_2_b_Smooth ER	Detected in some	0	E	0.0173204	D	0.0143904	D	0	E	0.0146442	D	0.00478251	D	0.0181026	D	0.0428522	D	0.00864548	D	0.037704	C	0	E	0.503233	0.334638	D	D	#N/A	F	#N/A	F	#N/A	F	#N/A	F	#N/A	F	#N/A	F
HGNC:16135	FITM2	fat storage inducing transmembrane protein 2	dJ881L22.2|FIT2	C20orf142	NM_001080472	Q8N6M3	1_1_2_Lipid particle organization	Lipid & FA metabolism	Metabolism	01_B_2_b_Smooth ER	Detected in all	0.128232	C	0.0524891	C	0.0643491	C	0.0410999	C	0.0519606	C	0.0392988	C	0.0366703	C	0	E	0.0251966	D	0	E	0	E	6.99473	3.82046	C	C	0.0244517	C	0.0205707	D	0.0126679	D	0.0188013	D	0.00194786	D	0.0124382	D
HGNC:28859	HILPDA	hypoxia inducible lipid droplet associated	FLJ21076|HIG-2|HIG2	C7orf68	NM_013332	Q9Y5L2	1_1_2_Lipid particle organization	Lipid & FA metabolism	Metabolism	04_EXTRACELLULAR	Detected in all	0.154899	C	0.175135	C	0.0275196	C	0.119499	C	0.0999374	C	0.138235	C	0.0222261	D	0.0223764	D	0.0748732	C	0.019846	D	0	E	9.97759	8.22265	C	C	0.438147	B	0.24459	B	0.274827	B	0.516497	B	0.40542	B	0.567009	B
HGNC:16820	SCARF1	scavenger receptor class F member 1	SREC|KIAA0149|SREC1		NM_003693	Q14162	1_1_2_Lipid particle organization	Lipid & FA metabolism	Metabolism	02_B_Cell membrane	Detected in all	0.0434826	D	0.0125216	D	0.0055602	D	0.578539	B	0.0427246	C	0.0151625	D	0.066109	C	0.0182315	D	0.00222675	D	0.123772	C	0	E	3.56997	21.4904	C	C	0.0127935	D	0.0142861	D	0.0060423	D	0.00123359	D	0.00725101	D	0.00980903	D
HGNC:11185	SORL1	sortilin related receptor 1	gp250|LR11|LRP9|SorLA|SorLA-1	C11orf32	NM_003105	Q92673	1_1_2_Lipid particle organization	Lipid & FA metabolism	Metabolism	04_EXTRACELLULAR	Detected in many	0	E	0.0649529	C	0	E	0.00183263	D	0.00402781	D	0.0629241	C	0.251311	C	0.149489	C	0.597878	B	0.390992	B	0	E	21.168	8.48835	B	C	0.258111	B	0.516482	B	0.530047	B	0.706557	B	0.520281	B	0.383763	B
HGNC:11186	SORT1	sortilin 1	Gp95|NT3		NM_002959	Q99523	1_1_2_Lipid particle organization	Lipid & FA metabolism	Metabolism	04_EXTRACELLULAR	Detected in all	1.63106	B	0.376713	C	0.542711	B	0.158521	C	0.592805	B	0.0594598	C	0.731313	B	0	E	0	E	0.248651	C	0.277429	C	33.5233	45.7903	B	B	0.277794	B	0.282009	B	0.192425	B	0.326209	B	0.264194	B	0.279975	B
HGNC:51	ABCC1	ATP binding cassette subfamily C member 1	GS-X	MRP|MRP1	NM_004996	P33527	1_1_3_Fatty acid metabolism	Lipid & FA metabolism	Metabolism	02_B_Cell membrane	Detected in all	0	E	0.0342694	D	0.0371326	C	0.062846	C	0.0467315	C	0.134507	C	0.196922	C	0.0873395	C	0.249328	C	0.15221	C	0.166619	C	7.79355	19.2803	C	C	0.068472	C	0.0524976	C	0.0487669	C	0.0873877	C	0.0378821	C	0.0190226	D
HGNC:61	ABCD1	ATP binding cassette subfamily D member 1	AMN|ALDP|adrenoleukodystrophy	ALD	NM_000033	P33897	1_1_3_Fatty acid metabolism	Lipid & FA metabolism	Metabolism	01_B_5_Peroxisomes	Detected in all	0	E	0.0173419	D	0.123938	C	0.0442462	C	0.0464046	C	0.049997	C	0.0419683	C	0.0221631	D	0.0201726	D	0.158546	C	0	E	1.75269	7.73485	D	C	#N/A	F	#N/A	F	#N/A	F	#N/A	F	#N/A	F	#N/A	F
HGNC:15868	ABHD12	abhydrolase domain containing 12	DKFZP434P106|dJ965G21.2|BEM46L2|ABHD12A	C20orf22	NM_015600	Q8N2K0	1_1_3_Fatty acid metabolism	Lipid & FA metabolism	Metabolism	02_B_Cell membrane	Detected in all	1.15415	B	0.408248	B	0.419761	B	0.129936	C	0.25215	C	0.153737	C	0.0810149	C	0.174198	C	0.200077	C	0.50933	B	0.159018	C	33.4989	30.1394	B	B	0.0676907	C	0.119933	C	0.0754495	C	0.0610802	C	0.0685949	C	0.0606263	C
HGNC:13921	ABHD16A	abhydrolase domain containing 16A	NG26|D6S82E	BAT5	NM_001177515	O95870	1_1_3_Fatty acid metabolism	Lipid & FA metabolism	Metabolism	01_A_Cytosol	Detected in all	0	E	0.0463851	D	0.0486314	C	0.0294691	D	0.057159	C	0.0547958	C	0.0166904	D	0.0515053	C	0.0773179	C	0.0807588	C	0.0607131	D	27.288	24.6097	B	B	0.110209	C	0.14936	C	0.126021	C	0.0979595	C	0.164286	B	0.134627	B
HGNC:28756	ABHD17A	abhydrolase domain containing 17A	MGC5244	C19orf27|FAM108A1	NM_031213	Q96GS6	1_1_3_Fatty acid metabolism	Lipid & FA metabolism	Metabolism	01_B_7_Endosomes	Detected in all	1.35583	B	0.65394	B	0.437079	B	0.863721	B	0.318224	C	0.366591	B	0.386356	B	0.306395	C	1.95477	B	0.52605	B	0.547771	B	30.379	48.4705	B	B	0.00139072	D	0.00141633	D	0.00261609	D	0.00336155	D	0.00477982	D	0.00300467	D
HGNC:24278	ABHD17B	abhydrolase domain containing 17B	CGI-67	C9orf77|FAM108B1	NM_016014	Q5VST6	1_1_3_Fatty acid metabolism	Lipid & FA metabolism	Metabolism	01_B_7_Endosomes	Detected in all	0.217216	C	0.210935	C	0.381169	B	0.181779	C	0.207451	C	0.105418	C	0.293035	B	0.200974	C	0.237552	C	0.162338	C	0.199978	C	21.9819	7.82601	B	C	0.0837088	C	0.0800577	C	0.0825418	C	0.0587367	C	0.0375826	C	0.0607904	C
HGNC:26925	ABHD17C	abhydrolase domain containing 17C		FAM108C1	NM_021214	Q6PCB6	1_1_3_Fatty acid metabolism	Lipid & FA metabolism	Metabolism	01_B_7_Endosomes	Detected in all	0.044238	D	0.0159497	D	0.0129309	D	0.040186	C	0.0116973	D	0.0438169	C	0.0247711	D	0.0577522	C	0.0356326	C	0.0914304	C	0	E	17.4088	5.03515	C	C	0.0551263	C	0.0508014	C	0.0486837	C	0.0818349	C	0.0175402	D	0.0324754	C
HGNC:18717	ABHD2	abhydrolase domain containing 2	LABH2		NM_007011	P08910	1_1_3_Fatty acid metabolism	Lipid & FA metabolism	Metabolism	01_A_Cytosol	Detected in all	0.126693	C	0.253513	C	0.130541	C	0.270101	C	0.520246	B	0.458981	B	1.21594	B	0.0391819	D	0.319388	C	0.470267	B	1.12022	B	14.5703	59.3798	C	B	0.0802982	C	0.180934	B	0.118112	C	0.095872	C	0.114683	C	0.112745	C
HGNC:82	ACAA1	acetyl-CoA acyltransferase 1			NM_001607	P09110	1_1_3_Fatty acid metabolism	Lipid & FA metabolism	Metabolism	01_B_5_Peroxisomes	Detected in all	0.772197	B	0.514973	B	0.346586	B	0.360167	C	0.309096	C	0.415118	B	0.621394	B	0.209465	C	0.356487	B	0.7813	B	0.260863	C	17.6672	42.1586	C	B	0.0417198	C	0.0878426	C	0.0845945	C	0.0141465	D	0.04777	C	0.0534037	C
HGNC:83	ACAA2	acetyl-CoA acyltransferase 2	DSAEC		NM_006111	P42765	1_1_3_Fatty acid metabolism	Lipid & FA metabolism	Metabolism	01_B_1_Mitochondria	Detected in all	0.447557	C	0.370887	C	0.309979	C	0.276478	C	0.211358	C	0.436713	B	0.869672	B	0.113873	C	0.372157	B	0.59355	B	0.247085	C	28.8372	50.7295	B	B	0.0979253	C	0.0360405	C	0.0554913	C	0.105398	C	0.0829621	C	0.0892915	C
HGNC:84	ACACA	acetyl-CoA carboxylase alpha	ACC1	ACAC|ACC	NM_198836	Q13085	1_1_3_Fatty acid metabolism	Lipid & FA metabolism	Metabolism	01_A_Cytosol	Detected in all	0	E	0.0611728	C	0.0782574	C	0.0281203	D	0.0385866	D	0.0720876	C	0.244737	C	0.0311186	D	0.0275184	C	0.0321254	C	0	E	11.8226	15.8206	C	C	0.101018	C	0.14907	C	0.142407	B	0.258403	B	0.195054	B	0.170883	B
HGNC:85	ACACB	acetyl-CoA carboxylase beta	HACC275|ACC2|ACCB		NM_001093	O00763	1_1_3_Fatty acid metabolism	Lipid & FA metabolism	Metabolism	01_B_1_Mitochondria	Detected in all	0.0993469	D	0.143885	C	0.173698	C	0.209228	C	0.128356	C	0.218662	C	0.17282	C	0.0262714	D	0.0340206	C	0.00629829	D	0	E	2.33957	11.3664	D	C	0.00789705	D	0.0166933	D	0.00771698	D	0.0110041	D	0.0488433	C	0.0112655	D
HGNC:21597	ACAD10	acyl-CoA dehydrogenase family member 10	MGC5601		NM_025247	Q6JQN1	1_1_3_Fatty acid metabolism	Lipid & FA metabolism	Metabolism	01_B_1_Mitochondria	Detected in all	0	E	0.0520403	C	0.0291173	C	0.0159148	D	0.0184468	D	0.0306103	C	0.0816429	C	0	E	0.00491959	D	0.00981637	D	0	E	8.63795	9.69451	C	C	0.038458	C	0.0370665	C	0.0314767	C	0.0377092	C	0.0372799	C	0.0312975	C
HGNC:30211	ACAD11	acyl-CoA dehydrogenase family member 11	FLJ12592		NM_032169	Q709F0	1_1_3_Fatty acid metabolism	Lipid & FA metabolism	Metabolism	01_B_1_Mitochondria	Detected in all	0	E	0.0529737	C	0.0607515	C	0.0416552	C	0.00944129	D	0.0277252	C	0.0439749	C	0.0171459	D	0.00507973	D	0.00676411	D	0.0294004	D	14.0471	24.4732	C	B	#N/A	F	#N/A	F	#N/A	F	#N/A	F	#N/A	F	#N/A	F
HGNC:87	ACAD8	acyl-CoA dehydrogenase family member 8			NM_014384	Q9UKU7	1_1_3_Fatty acid metabolism	Lipid & FA metabolism	Metabolism	01_B_1_Mitochondria	Detected in all	0.166309	C	0.171931	C	0.124425	C	0.118018	C	0.0879074	C	0.0926367	C	0.355609	B	0.191768	C	0.169651	C	0.0247725	D	0.163383	C	17.4587	16.6234	C	C	0.080921	C	0.110921	C	0.0588213	C	0.138848	C	0.0910771	C	0.0599824	C
HGNC:21497	ACAD9	acyl-CoA dehydrogenase family member 9	NPD002|MGC14452		NM_014049	Q9H845	1_1_3_Fatty acid metabolism	Lipid & FA metabolism	Metabolism	01_B_1_Mitochondria	Detected in all	0.0969709	D	0.0724699	C	0.118849	C	0.077022	C	0.138702	C	0.161528	C	0.174402	C	0.0769277	C	0.0505725	C	0.0450097	C	0	E	14.1534	20.1706	C	C	0.049888	C	0.0660309	C	0.0629701	C	0.0847774	C	0.0569297	C	0.0632782	C
HGNC:88	ACADL	acyl-CoA dehydrogenase long chain	LCAD|ACAD4		NM_001608	P28330	1_1_3_Fatty acid metabolism	Lipid & FA metabolism	Metabolism	01_B_1_Mitochondria	Detected in many	0	E	0	E	0.0182364	D	0.00292788	D	0	E	0.152594	C	0.088632	C	0	E	0	E	0	E	0	E	5.83015	16.2521	C	C	0.00113044	D	0.00257566	D	0.00947847	D	0.000487068	D	0	E	0	E
HGNC:89	ACADM	acyl-CoA dehydrogenase medium chain	MCAD|MCADH|ACAD1		NM_000016	P11310	1_1_3_Fatty acid metabolism	Lipid & FA metabolism	Metabolism	01_B_1_Mitochondria	Detected in all	0.241769	C	0.274068	C	0.226986	C	0.24384	C	0.174797	C	0.249951	C	0.436232	B	0.247002	C	0.105709	C	0.166741	C	0.224628	C	21.9481	28.6046	B	B	0.206848	B	0.268859	B	0.248031	B	0.211734	B	0.267921	B	0.195739	B
HGNC:90	ACADS	acyl-CoA dehydrogenase short chain	SCAD|ACAD3		NM_000017	P16219	1_1_3_Fatty acid metabolism	Lipid & FA metabolism	Metabolism	01_B_1_Mitochondria	Detected in all	0.155965	C	0.178136	C	0.243336	C	0.0481186	C	0.0457743	C	0.138916	C	0.16003	C	0.00459411	D	0.0354181	C	0.49272	B	0.169094	C	2.75844	18.659	C	C	#N/A	F	#N/A	F	#N/A	F	#N/A	F	#N/A	F	#N/A	F
HGNC:91	ACADSB	acyl-CoA dehydrogenase short/branched chain	SBCAD|ACAD7		NM_001609	P45954	1_1_3_Fatty acid metabolism	Lipid & FA metabolism	Metabolism	01_B_1_Mitochondria	Detected in all	0.0348391	D	0.0944951	C	0.0894243	C	0.0548441	C	0.132879	C	0.108144	C	0.0965209	C	0.0884389	C	0.127122	C	0.0384652	C	0.0181083	D	7.84996	7.47575	C	C	0.0747544	C	0.198808	B	0.0932539	C	0.0945709	C	0.174991	B	0.0769216	C
HGNC:92	ACADVL	acyl-CoA dehydrogenase very long chain	VLCAD|LCACD|ACAD6		NM_000018	P49748	1_1_3_Fatty acid metabolism	Lipid & FA metabolism	Metabolism	01_B_1_Mitochondria	Detected in all	1.4015	B	0.922119	B	1.23774	B	0.762832	B	1.49102	B	1.21568	B	1.92777	B	0.721194	B	0.75908	B	1.67596	B	0.755051	B	52.4973	165.789	B	B	0.112424	C	0.170471	B	0.102602	C	0.191194	B	0.163061	C	0.13612	B
HGNC:93	ACAT1	acetyl-CoA acetyltransferase 1	THIL	ACAT	NM_000019	P24752	1_1_3_Fatty acid metabolism	Lipid & FA metabolism	Metabolism	01_B_1_Mitochondria	Detected in all	0.474003	C	0.578917	B	0.441693	B	0.628364	B	0.401365	B	0.417313	B	1.22334	B	0.160914	C	0.249874	C	0.317798	C	0.28941	C	21.2407	56.2468	B	B	0.167663	B	0.158266	C	0.212116	B	0.204411	B	0.256481	B	0.180531	B
HGNC:94	ACAT2	acetyl-CoA acetyltransferase 2			NM_005891	Q9BWD1	1_1_3_Fatty acid metabolism	Lipid & FA metabolism	Metabolism	01_A_Cytosol	Detected in many	0.820623	B	0.484999	B	0.197415	C	0.0893459	C	0.346994	C	0.300406	B	1.67636	B	0.427764	B	0.275623	C	0.373671	B	0.0956964	C	21.9141	29.7105	B	B	0.0776984	C	0.124211	C	0.0889077	C	0.0916166	C	0.0662291	C	0.0957864	C
HGNC:15453	ACBD3	acyl-CoA binding domain containing 3	GCP60|PAP7	GOLPH1|GOCAP1	NM_022735	Q9H3P7	1_1_3_Fatty acid metabolism	Lipid & FA metabolism	Metabolism	01_B_3_Golgi apparatus	Detected in all	0.45994	C	0.255563	C	0.470866	B	0.434508	B	0.52338	B	0.374782	B	0.304115	B	0.623221	B	0.381352	B	0.461718	B	1.59653	B	13.2728	14.0551	C	C	0.0903752	C	0.102901	C	0.112867	C	0.146273	C	0.133681	C	0.0733837	C
HGNC:23337	ACBD4	acyl-CoA binding domain containing 4	FLJ13322		NM_024722	Q8NC06	1_1_3_Fatty acid metabolism	Lipid & FA metabolism	Metabolism	01_A_Cytosol	Detected in all	0	E	0.137226	C	0.0661495	C	0.152312	C	0.0742679	C	0.0756662	C	0.0171997	D	0.0269014	D	0.0451061	C	0.0261625	C	0.0220915	D	17.6172	11.377	C	C	0.0111885	D	0.0241154	D	0.0132046	D	0.00673275	D	0.0155943	D	0.0108701	D
HGNC:23338	ACBD5	acyl-CoA binding domain containing 5	DKFZp434A2417|KIAA1996		NM_145698	Q5T8D3	1_1_3_Fatty acid metabolism	Lipid & FA metabolism	Metabolism	01_B_5_Peroxisomes	Detected in all	0.390687	C	0.187581	C	0.0733438	C	0.104487	C	0.104596	C	0.136407	C	0.977538	B	0.127018	C	0.134117	C	0.273491	C	0.183022	C	27.0235	26.9834	B	B	0.265997	B	0.286336	B	0.288716	B	0.323308	B	0.227142	B	0.238832	B
HGNC:23339	ACBD6	acyl-CoA binding domain containing 6	MGC2404		NM_032360	Q9BR61	1_1_3_Fatty acid metabolism	Lipid & FA metabolism	Metabolism	01_A_Cytosol	Detected in all	0.324189	C	0.335466	C	0.286593	C	0.24787	C	0.200339	C	0.254643	C	0.0705425	C	0.0699847	C	0.136613	C	0.279061	C	0.166228	C	10.7671	19.1672	C	C	0.0634348	C	0.107603	C	0.0864869	C	0.0851428	C	0.0705595	C	0.0863557	C
HGNC:17715	ACBD7	acyl-CoA binding domain containing 7	FLJ38219|bA455B2.2		NM_001039844	Q8N6N7	1_1_3_Fatty acid metabolism	Lipid & FA metabolism	Metabolism	01_A_Cytosol	Detected in many	0	E	0.01299	D	0.000605276	D	0	E	0	E	0.00211369	D	0	E	0	E	0.00237636	D	0	E	0	E	8.31885	0.326277	C	D	0.0244799	C	0.0141009	D	0.0203289	C	0.00771534	D	0.0484314	C	0.00601754	D
HGNC:115	ACLY	ATP citrate lyase	ATPCL|CLATP|ACL		NM_001096	P53396	1_1_3_Fatty acid metabolism	Lipid & FA metabolism	Metabolism	01_A_Cytosol	Detected in all	0.29307	C	0.164592	C	0.187642	C	0.28608	C	0.259343	C	0.192624	C	0.227313	C	0.214577	C	0.18262	C	0.227933	C	0.236356	C	29.6734	26.5346	B	B	0.179845	B	0.25479	B	0.224841	B	0.214079	B	0.233808	B	0.218131	B
HGNC:33128	ACOT1	acyl-CoA thioesterase 1	ACH2|CTE-1|LACH2		NM_001037161	Q86TX2	1_1_3_Fatty acid metabolism	Lipid & FA metabolism	Metabolism	01_B_1_Mitochondria	Detected in many	0	E	0	E	0	E	0.00225891	D	0	E	0.00419906	D	0	E	0	E	0	E	0	E	0	E	4.6637	6.00991	C	C	0.00348935	D	0.00521045	D	0.00599486	D	0.000668893	D	0.00537883	D	0.00336609	D
HGNC:18156	ACOT11	acyl-CoA thioesterase 11	STARD14|BFIT|KIAA0707|BFIT1|THEM1	THEA	NM_015547	Q8WXI4	1_1_3_Fatty acid metabolism	Lipid & FA metabolism	Metabolism	01_A_Cytosol	Detected in all	0.0925281	D	0.264447	C	0.00605685	D	0	E	0.0510168	C	0.0493748	C	0.565264	B	0.0129116	D	0.0162955	D	0.0145219	D	0.108297	C	14.9644	22.8475	C	C	#N/A	F	#N/A	F	#N/A	F	#N/A	F	#N/A	F	#N/A	F
HGNC:24436	ACOT12	acyl-CoA thioesterase 12	Cach|THEAL|STARD15		NM_130767	Q8WYK0	1_1_3_Fatty acid metabolism	Lipid & FA metabolism	Metabolism	01_A_Cytosol	Detected in some	0	E	0	E	0.00472947	D	0.00296932	D	0	E	0.00482853	D	0	E	0	E	0	E	0	E	0	E	0.0127495	0.0469557	E	E	#N/A	F	#N/A	F	#N/A	F	#N/A	F	#N/A	F	#N/A	F
HGNC:20999	ACOT13	acyl-CoA thioesterase 13	HT012	THEM2	NM_018473	Q9NPJ3	1_1_3_Fatty acid metabolism	Lipid & FA metabolism	Metabolism	01_A_Cytosol	Detected in all	0.161182	C	0.695402	B	0.264498	C	0.171888	C	0.319267	C	0.332939	B	0.146166	C	0.118168	C	0.152871	C	0.12888	C	0.100226	C	8.88389	5.60302	C	C	0.164083	B	0.127688	C	0.143846	B	0.134658	C	0.161291	C	0.175135	B
HGNC:18431	ACOT2	acyl-CoA thioesterase 2	Mte1|ZAP128		NM_006821	P49753	1_1_3_Fatty acid metabolism	Lipid & FA metabolism	Metabolism	01_B_1_Mitochondria	Detected in all	0.0270105	D	0.118314	C	0.101919	C	0.0693989	C	0.189425	C	0.115074	C	0.187887	C	0.0594553	C	0.0573531	C	0.0265466	C	0.0481281	D	7.68116	8.79653	C	C	0.0353869	C	0.0234499	D	0.0235237	C	0.056733	C	0.0492077	C	0.0242038	C
HGNC:19748	ACOT4	acyl-CoA thioesterase 4	FLJ31235|PTE-Ib|PTE2B		NM_152331	Q8N9L9	1_1_3_Fatty acid metabolism	Lipid & FA metabolism	Metabolism	01_B_5_Peroxisomes	Detected in many	0	E	0.00831596	D	0.0118559	D	0	E	0.00181613	D	0.00836548	D	0.00958561	D	0.0184196	D	0.0348545	C	0	E	0	E	4.6637	6.00991	C	C	0.00243919	D	0	E	0.00199222	D	0.00402527	D	0.00847391	D	0.00272944	D
HGNC:33159	ACOT6	acyl-CoA thioesterase 6		C14orf42	NM_001037162	Q3I5F7	1_1_3_Fatty acid metabolism	Lipid & FA metabolism	Metabolism	01_B_5_Peroxisomes	Detected in some	0	E	0	E	0	E	0	E	0	E	0.00132601	D	0	E	0	E	0	E	0	E	0	E	0.0932318	0.347857	E	D	#N/A	F	#N/A	F	#N/A	F	#N/A	F	#N/A	F	#N/A	F
HGNC:24157	ACOT7	acyl-CoA thioesterase 7	BACH|ACH1|ACT|CTE-II|LACH1|MGC1126|hBACH		NM_007274	O00154	1_1_3_Fatty acid metabolism	Lipid & FA metabolism	Metabolism	01_A_Cytosol	Detected in many	0.112797	C	0.153397	C	0.128644	C	0.0830919	C	0.0592152	C	0.054829	C	0.0219795	D	0.0845991	C	0.10572	C	0.0453693	C	0.406195	C	97.2055	15.6166	B	C	0.333566	B	0.551237	B	0.384561	B	0.40162	B	0.529079	B	0.326121	B
HGNC:15919	ACOT8	acyl-CoA thioesterase 8	hACTE-III|hTE|PTE-2|NAP1	PTE1	NM_183386	O14734	1_1_3_Fatty acid metabolism	Lipid & FA metabolism	Metabolism	01_B_5_Peroxisomes	Detected in all	0.0420642	D	0.1023	C	0.0880848	C	0.0759129	C	0.0495828	C	0.103213	C	0.0859444	C	0.012931	D	0.0645702	C	0.102244	C	0.356979	C	19.4146	15.1581	C	C	0.0576235	C	0.0438239	C	0.0393588	C	0.0535421	C	0.0589598	C	0.0361386	C
HGNC:17152	ACOT9	acyl-CoA thioesterase 9	CGI-16|MT-ACT48|ACATE2		NM_012332	Q9Y305	1_1_3_Fatty acid metabolism	Lipid & FA metabolism	Metabolism	01_B_1_Mitochondria	Detected in all	0.0447013	D	0.288633	C	0.272421	C	0.38103	B	0.302747	C	0.246179	C	0.134373	C	0.380891	B	0.238984	C	0.844212	B	0.234595	C	7.37696	21.5825	C	C	0.0210823	C	0.0210594	D	0.0166179	D	0.0411746	C	0.0463123	C	0.0168654	D
HGNC:119	ACOX1	acyl-CoA oxidase 1	PALMCOX		NM_001185039	Q15067	1_1_3_Fatty acid metabolism	Lipid & FA metabolism	Metabolism	01_B_5_Peroxisomes	Detected in all	0.345377	C	0.296581	C	0.239305	C	0.267639	C	0.222953	C	0.320343	B	0.373306	B	0.188631	C	0.174415	C	0.174388	C	0.252763	C	10.5222	13.3064	C	C	0.103826	C	0.0926157	C	0.123279	C	0.156656	C	0.0616146	C	0.122497	C
HGNC:120	ACOX2	acyl-CoA oxidase 2	BRCACOX|BRCOX|THCCox		NM_003500	Q99424	1_1_3_Fatty acid metabolism	Lipid & FA metabolism	Metabolism	01_B_5_Peroxisomes	Detected in many	0.147461	C	0.0737091	C	0.00713077	D	0.00943978	D	0.0379539	D	0.0868178	C	0.12439	C	0	E	0	E	0.0154625	D	0	E	1.85313	11.3607	D	C	#N/A	F	#N/A	F	#N/A	F	#N/A	F	#N/A	F	#N/A	F
HGNC:121	ACOX3	acyl-CoA oxidase 3, pristanoyl			NM_001101667	O15254	1_1_3_Fatty acid metabolism	Lipid & FA metabolism	Metabolism	01_B_5_Peroxisomes	Detected in all	0	E	0.0234809	D	0.0409204	C	0.0593535	C	0.0791315	C	0.0536852	C	0.0434863	C	0.0521327	C	0.0712389	C	0.0669805	C	0	E	3.49987	4.87399	C	C	0.0237599	C	0.0240513	D	0.0282667	C	0.0221335	D	0.0229851	D	0.0205212	C
HGNC:25621	ACOXL	acyl-CoA oxidase like	FLJ11042		NM_018308	Q9NUZ1	1_1_3_Fatty acid metabolism	Lipid & FA metabolism	Metabolism	01_B_5_Peroxisomes	Detected in many	0	E	0	E	0	E	0.00875552	D	0.00919794	D	0.000285244	D	0	E	0.00918822	D	0.0037982	D	0	E	0	E	0.314087	0.125013	D	D	#N/A	F	#N/A	F	#N/A	F	#N/A	F	#N/A	F	#N/A	F
HGNC:29567	ACSBG1	acyl-CoA synthetase bubblegum family member 1	BGM|FLJ30320|MGC14352|BG1|KIAA0631|hBG1|hsBG		NM_015162	Q96GR2	1_1_3_Fatty acid metabolism	Lipid & FA metabolism	Metabolism	01_B_2_b_Smooth ER	Detected in many	0.0420642	D	0.0275145	D	0.00105657	D	0.0196416	D	0.0101423	D	0.000802719	D	0.0147964	D	0	E	0	E	0.00326168	D	0	E	0.939536	0.976996	D	D	0.00124553	D	0	E	0.00130573	D	0.00523842	D	0	E	0.00225358	D
HGNC:24174	ACSBG2	acyl-CoA synthetase bubblegum family member 2	BGR|PRTD-NY3|DKFZp434K1635		NM_030924	Q5FVE4	1_1_3_Fatty acid metabolism	Lipid & FA metabolism	Metabolism	01_A_Cytosol	Detected in some	0	E	0	E	0	E	0	E	0	E	0.00247188	D	0	E	0	E	0	E	0	E	0	E	0.0675461	0.0468641	E	E	#N/A	F	#N/A	F	#N/A	F	#N/A	F	#N/A	F	#N/A	F
HGNC:26101	ACSF2	acyl-CoA synthetase family member 2	FLJ20920|ACSMW		NM_025149	Q96CM8	1_1_3_Fatty acid metabolism	Lipid & FA metabolism	Metabolism	01_B_1_Mitochondria	Detected in all	0.164686	C	0.0393556	D	0.120629	C	0.0332671	D	0.0255799	D	0.0692912	C	0.0757385	C	0	E	0.0327065	C	0.126061	C	0	E	1.64312	9.39395	D	C	0.00145978	D	0.000951006	D	0.00111449	D	0	E	0	E	0.00676664	D
HGNC:27288	ACSF3	acyl-CoA synthetase family member 3			NM_174917	Q4G176	1_1_3_Fatty acid metabolism	Lipid & FA metabolism	Metabolism	01_B_1_Mitochondria	Detected in all	0.140256	C	0.113742	C	0.0695702	C	0.0744411	C	0.0709087	C	0.0817735	C	0.0360508	C	0.0857767	C	0.174836	C	0.0585998	C	0.0794721	C	4.61949	4.84816	C	C	0.0153149	D	0.0177866	D	0.00613149	D	0.026253	C	0.0348498	C	0.0126332	D
HGNC:3569	ACSL1	acyl-CoA synthetase long chain family member 1	LACS2|LACS|ACS1|LACS1|FACL1	FACL2	NM_001995	P33121	1_1_3_Fatty acid metabolism	Lipid & FA metabolism	Metabolism	01_B_1_Mitochondria	Detected in all	0.741406	B	0.151967	C	0.1004	C	0.0618366	C	0.16419	C	0.425645	B	0.935248	B	0.209463	C	0.11423	C	3.70529	B	0.0757546	C	19.3599	91.8297	C	B	0.10534	C	0.0925274	C	0.0915618	C	0.234311	B	0.100576	C	0.0815239	C
HGNC:3570	ACSL3	acyl-CoA synthetase long chain family member 3	ACS3|PRO2194	FACL3	NM_004457	O95573	1_1_3_Fatty acid metabolism	Lipid & FA metabolism	Metabolism	01_B_5_Peroxisomes	Detected in all	0.865608	B	0.44745	B	0.803991	B	0.443047	B	0.816763	B	0.776221	B	1.03322	B	0.503179	B	0.351481	B	0.884126	B	0.217734	C	50.8754	33.8342	B	B	0.546986	B	1.02237	A	0.728526	B	0.499606	B	1.82408	A	0.737457	B
HGNC:3571	ACSL4	acyl-CoA synthetase long chain family member 4	ACS4|LACS4	FACL4|MRX63|MRX68	NM_004458	O60488	1_1_3_Fatty acid metabolism	Lipid & FA metabolism	Metabolism	01_B_1_Mitochondria	Detected in all	0.0839939	D	0.211822	C	0.12551	C	0.376365	B	0.20989	C	0.500992	B	0.0639055	C	0.162769	C	0.0575949	C	0.374273	B	4.08215	B	19.483	60.158	C	B	0.197861	B	0.339623	B	0.309517	B	0.13896	C	0.211951	B	0.182359	B
HGNC:16526	ACSL5	acyl-CoA synthetase long chain family member 5	ACS5|ACS2	FACL5	NM_016234	Q9ULC5	1_1_3_Fatty acid metabolism	Lipid & FA metabolism	Metabolism	01_B_1_Mitochondria	Detected in many	0	E	0.0205114	D	0.00393192	D	0.357255	C	0.00516508	D	0.0759125	C	0.203447	C	0.140644	C	0.173146	C	0.204859	C	0.0943422	C	0.925249	42.0651	D	B	0.00698551	D	0.0090528	D	0.00305132	D	0.0133947	D	0.00131415	D	0.0107253	D
HGNC:16496	ACSL6	acyl-CoA synthetase long chain family member 6	KIAA0837|ACS2|LACS5|LACS2	FACL6	NM_015256	Q9UKU0	1_1_3_Fatty acid metabolism	Lipid & FA metabolism	Metabolism	01_B_1_Mitochondria	Detected in many	0.101704	D	0.0326106	D	0.00318618	D	0	E	0	E	0.00918881	D	0.239582	C	0	E	0.1268	C	0.0722175	C	0	E	39.0648	4.71868	B	C	0.36522	B	0.436502	B	0.307914	B	0.557453	B	0.271152	B	0.297725	B
HGNC:18049	ACSM1	acyl-CoA synthetase medium chain family member 1	MACS1	BUCS1	NM_052956	Q08AH1	1_1_3_Fatty acid metabolism	Lipid & FA metabolism	Metabolism	01_B_1_Mitochondria	Detected in many	0	E	0	E	0	E	0	E	0	E	0.0152051	D	0	E	0	E	0	E	0	E	0	E	0.0308686	0.115969	E	D	#N/A	F	#N/A	F	#N/A	F	#N/A	F	#N/A	F	#N/A	F
HGNC:32017	ACSM2A	acyl-CoA synthetase medium chain family member 2A	A-923A4.1|MGC150530	ACSM2	NM_001010845	Q08AH3	1_1_3_Fatty acid metabolism	Lipid & FA metabolism	Metabolism	01_B_1_Mitochondria	Detected in some	#N/A	F	#N/A	F	#N/A	F	#N/A	F	#N/A	F	#N/A	F	#N/A	F	#N/A	F	#N/A	F	#N/A	F	#N/A	F	0	0.00180595	E	E	#N/A	F	#N/A	F	#N/A	F	#N/A	F	#N/A	F	#N/A	F
HGNC:30931	ACSM2B	acyl-CoA synthetase medium chain family member 2B	HXMA|HYST1046	ACSM2	NM_182617	Q68CK6	1_1_3_Fatty acid metabolism	Lipid & FA metabolism	Metabolism	01_B_1_Mitochondria	Detected in some	#N/A	F	#N/A	F	#N/A	F	#N/A	F	#N/A	F	#N/A	F	#N/A	F	#N/A	F	#N/A	F	#N/A	F	#N/A	F	0	0	E	E	#N/A	F	#N/A	F	#N/A	F	#N/A	F	#N/A	F	#N/A	F
HGNC:10522	ACSM3	acyl-CoA synthetase medium chain family member 3	SA	SAH	NM_005622	Q53FZ2	1_1_3_Fatty acid metabolism	Lipid & FA metabolism	Metabolism	01_B_1_Mitochondria	Detected in all	0	E	0	E	0	E	0	E	0	E	0.0452463	C	0	E	0.0190887	D	0.00883852	D	0	E	0.0454467	D	0.0581206	0.951947	E	D	#N/A	F	#N/A	F	#N/A	F	#N/A	F	#N/A	F	#N/A	F
HGNC:32016	ACSM4	acyl-CoA synthetase medium chain family member 4			NM_001080454	P0C7M7	1_1_3_Fatty acid metabolism	Lipid & FA metabolism	Metabolism	01_B_1_Mitochondria	Detected in some	#N/A	F	#N/A	F	#N/A	F	#N/A	F	#N/A	F	#N/A	F	#N/A	F	#N/A	F	#N/A	F	#N/A	F	#N/A	F	0.00706199	0	E	E	#N/A	F	#N/A	F	#N/A	F	#N/A	F	#N/A	F	#N/A	F
HGNC:26060	ACSM5	acyl-CoA synthetase medium chain family member 5	FLJ20581		NM_017888	Q6NUN0	1_1_3_Fatty acid metabolism	Lipid & FA metabolism	Metabolism	01_B_1_Mitochondria	Detected in many	0.10921	D	0.00693638	D	0	E	0	E	0	E	0.00334562	D	0	E	0	E	0	E	0.0503354	C	0	E	0.31296	1.62164	D	D	#N/A	F	#N/A	F	#N/A	F	#N/A	F	#N/A	F	#N/A	F
HGNC:31665	ACSM6	acyl-CoA synthetase medium chain family member 6	bA310E22.3	C10orf129	NM_207321	Q6P461	1_1_3_Fatty acid metabolism	Lipid & FA metabolism	Metabolism	01_B_1_Mitochondria	Detected in some	0	E	0	E	0.00109722	D	0.00829463	D	0	E	0	E	0.00155718	D	0	E	0	E	0	E	0	E	0.0385514	0.0263978	E	E	0.00906404	D	0.00633257	D	0.00663806	D	0.0122211	D	0.00343569	D	0.00541142	D
HGNC:16091	ACSS1	acyl-CoA synthetase short chain family member 1	dJ568C11.3|AceCS2L|MGC33843	ACAS2L	NM_032501	Q9NUB1	1_1_3_Fatty acid metabolism	Lipid & FA metabolism	Metabolism	01_B_1_Mitochondria	Detected in all	0.329027	C	0.160887	C	0.0368284	C	0.146181	C	0.133136	C	0.0843989	C	0.213406	C	0.198284	C	0.66134	B	0.126549	C	0.0279581	D	3.6408	15.1398	C	C	0.0119598	D	0.00919611	D	0.0127862	D	0.0122262	D	0.00369642	D	0.082242	C
HGNC:15814	ACSS2	acyl-CoA synthetase short chain family member 2	ACS|ACSA|AceCS|dJ1161H23.1	ACAS2	NM_018677	Q9NR19	1_1_3_Fatty acid metabolism	Lipid & FA metabolism	Metabolism	01_A_Cytosol	Detected in all	0.408033	C	0.110377	C	0.164095	C	0.237333	C	0.120318	C	0.113406	C	0.147081	C	0.0513605	C	0.0162994	D	0.176826	C	0.0262346	D	13.7545	18.1929	C	C	0.0267978	C	0.0393273	C	0.0281829	C	0.0151677	D	0.0500817	C	0.0331986	C
HGNC:24723	ACSS3	acyl-CoA synthetase short chain family member 3	FLJ21963		NM_024560	Q9H6R3	1_1_3_Fatty acid metabolism	Lipid & FA metabolism	Metabolism	01_B_1_Mitochondria	Detected in all	0.049539	D	0.222733	C	0.139341	C	0.149907	C	0.140854	C	0.223645	C	0.0674461	C	0.013289	D	0	E	0	E	0.0555216	D	3.57823	13.4475	C	C	0.00454404	D	0.000579242	D	0.00771881	D	0.00365416	D	0.00684115	D	0.0522491	C
HGNC:21607	AIG1	androgen induced 1	dJ95L4.1|AIG-1|FLJ10485		NM_016108	Q9NVV5	1_1_3_Fatty acid metabolism	Lipid & FA metabolism	Metabolism	01_B_3_Golgi apparatus	Detected in all	0	E	0.364682	C	0.350006	B	0.592397	B	0.491125	B	0.665767	B	0.198125	C	0.1924	C	0.0826304	C	0.186489	C	0.0761388	C	26.9286	27.3714	B	B	0.09596	C	0.119919	C	0.130686	C	0.154932	C	0.141022	C	0.123214	C
HGNC:429	ALOX12	arachidonate 12-lipoxygenase, 12S type	12S-LOX		NM_000697	P18054	1_1_3_Fatty acid metabolism	Lipid & FA metabolism	Metabolism	01_A_Cytosol	Detected in many	0	E	0	E	0	E	0.0196416	D	0	E	0.00185571	D	0	E	0	E	0	E	0	E	0	E	0.124902	0.264129	D	D	0.00105419	D	0	E	0.0012378	D	0	E	0	E	0.00253444	D
HGNC:430	ALOX12B	arachidonate 12-lipoxygenase, 12R type	12R-LOX		NM_001139	O75342	1_1_3_Fatty acid metabolism	Lipid & FA metabolism	Metabolism	01_A_Cytosol	Detected in some	0	E	0	E	0	E	0	E	0	E	0.00109618	D	0.00190372	D	0	E	0.00265862	D	0	E	0	E	1.63045	0.0597189	D	E	0.00696161	D	0.013715	D	0.00645023	D	0.00858459	D	0.000668146	D	0.00362957	D
HGNC:433	ALOX15	arachidonate 15-lipoxygenase	15-LOX-1		NM_001140	P16050	1_1_3_Fatty acid metabolism	Lipid & FA metabolism	Metabolism	01_A_Cytosol	Detected in many	0	E	0	E	0	E	0	E	0	E	0.000318517	D	0.00403695	D	0	E	0	E	0	E	0	E	0.0374851	0.0232174	E	E	#N/A	F	#N/A	F	#N/A	F	#N/A	F	#N/A	F	#N/A	F
HGNC:434	ALOX15B	arachidonate 15-lipoxygenase type B	15-LOX-2		NM_001039130	O15296	1_1_3_Fatty acid metabolism	Lipid & FA metabolism	Metabolism	02_B_Cell membrane	Detected in many	0	E	0	E	0	E	0	E	0	E	0.000321137	D	0	E	0	E	0	E	0.0630254	C	0	E	0.337959	1.24333	D	D	#N/A	F	#N/A	F	#N/A	F	#N/A	F	#N/A	F	#N/A	F
HGNC:435	ALOX5	arachidonate 5-lipoxygenase	5-LOX		NM_000698	P09917	1_1_3_Fatty acid metabolism	Lipid & FA metabolism	Metabolism	03_C_Nucleoplasm	Detected in all	0	E	0	E	0	E	0.00492407	D	0	E	0.000271702	D	0	E	0.235949	C	0.00626289	D	0.578951	B	1.02749	B	0.662908	14.3429	D	C	#N/A	F	#N/A	F	#N/A	F	#N/A	F	#N/A	F	#N/A	F
HGNC:436	ALOX5AP	arachidonate 5-lipoxygenase activating protein	FLAP		NM_001629	P20292	1_1_3_Fatty acid metabolism	Lipid & FA metabolism	Metabolism	01_B_2_Endoplasmic reticulum	Detected in many	0	E	0	E	0.0160775	D	0	E	0	E	0.00174995	D	0	E	0.907696	B	2.59918	B	2.12104	B	5.36335	B	2.17939	42.6973	D	B	0.00206611	D	0	E	0.00168024	D	0.00776507	D	0.00637081	D	0.000277722	D
HGNC:13743	ALOXE3	arachidonate lipoxygenase 3	eLOX3|E-LOX		NM_001165960	Q9BYJ1	1_1_3_Fatty acid metabolism	Lipid & FA metabolism	Metabolism	01_A_Cytosol	Detected in some	0	E	0	E	0.012319	D	0.0382632	C	0	E	0.0179033	D	0.00134959	D	0	E	0	E	0.00688531	D	0	E	0.134929	0.0146758	D	E	#N/A	F	#N/A	F	#N/A	F	#N/A	F	#N/A	F	#N/A	F
HGNC:451	AMACR	alpha-methylacyl-CoA racemase	RACE|P504S		NM_014324	Q9UHK6	1_1_3_Fatty acid metabolism	Lipid & FA metabolism	Metabolism	01_B_5_Peroxisomes	Detected in many	0	E	0	E	0.00661776	D	0.00418338	D	0.00187904	D	0.0111946	D	0.013623	D	0	E	0.0146245	D	0.0028182	D	0	E	20.0659	6.16147	B	C	0.000165835	D	0	E	0.00102096	D	0	E	0.00788927	D	0.00462302	D
HGNC:548	AOAH	acyloxyacyl hydrolase			NM_001637	P28039	1_1_3_Fatty acid metabolism	Lipid & FA metabolism	Metabolism	04_EXTRACELLULAR	Detected in many	0	E	0.00401787	D	0.0208175	D	0.00254062	D	0	E	0.00227775	D	0	E	0	E	0.848037	B	0.787132	B	0	E	0.969257	5.42675	D	C	#N/A	F	#N/A	F	#N/A	F	#N/A	F	#N/A	F	#N/A	F
HGNC:13238	APMAP	adipocyte plasma membrane associated protein	BSCv	C20orf3	NM_020531	Q9HDC9	1_1_3_Fatty acid metabolism	Lipid & FA metabolism	Metabolism	02_B_Cell membrane	Detected in all	0.215526	C	0.386749	C	0.204351	C	0.467877	B	0.334085	C	0.41407	B	0.348647	B	0.364707	C	2.10098	B	1.091	B	0.477455	B	35.6718	62.8862	B	B	0.154526	B	0.264909	B	0.243456	B	0.195099	B	0.16647	B	0.16653	B
HGNC:1548	CBR1	carbonyl reductase 1	SDR21C1	CBR	NM_001286789	P16152	1_1_3_Fatty acid metabolism	Lipid & FA metabolism	Metabolism	01_A_Cytosol	Detected in all	2.18788	B	1.53903	B	0.565455	B	0.107298	C	0.551332	B	0.529166	B	0.558682	B	0.126892	C	0.28435	C	0.427857	B	0.15858	C	12.9986	48.405	C	B	0.0890657	C	0.14684	C	0.125234	C	0.0976626	C	0.128253	C	0.127218	C
HGNC:1549	CBR3	carbonyl reductase 3	SDR21C2		NM_001236	O75828	1_1_3_Fatty acid metabolism	Lipid & FA metabolism	Metabolism	01_A_Cytosol	Detected in many	0.342093	C	0.916074	B	0.308342	C	0.237983	C	0.288794	C	0.424933	B	0.00911179	D	0	E	0.0522558	C	0.0361413	C	0.524558	B	1.08738	8.44188	D	C	0.00422833	D	0.00297471	D	0.00252793	D	0.00517005	D	0.00505001	D	0.00400833	D
HGNC:25891	CBR4	carbonyl reductase 4	FLJ14431|SDR45C1		NM_032783	Q8N4T8	1_1_3_Fatty acid metabolism	Lipid & FA metabolism	Metabolism	01_B_1_Mitochondria	Detected in all	0.0528111	D	0.123664	C	0.182392	C	0.145644	C	0.15838	C	0.162192	C	0.284027	C	0	E	0.0421384	C	0.0723443	C	0.0455365	D	8.98086	10.1759	C	C	0.0967143	C	0.164374	C	0.120595	C	0.117129	C	0.145073	C	0.0875316	C
HGNC:1848	CEL	carboxyl ester lipase	BSSL|MODY8		NM_001807	P19835	1_1_3_Fatty acid metabolism	Lipid & FA metabolism	Metabolism	04_EXTRACELLULAR	Detected in some	0	E	0	E	0.0198875	D	0.00192077	D	0	E	0.00572893	D	0.00204263	D	0	E	0.0181559	D	0	E	0	E	0.812616	0.424269	D	D	#N/A	F	#N/A	F	#N/A	F	#N/A	F	#N/A	F	#N/A	F
HGNC:2328	CPT1A	carnitine palmitoyltransferase 1A	CPT1-L|L-CPT1	CPT1	NM_001876	P50416	1_1_3_Fatty acid metabolism	Lipid & FA metabolism	Metabolism	01_B_1_Mitochondria	Detected in all	0.954591	B	0.280583	C	0.207252	C	0.219213	C	0.286703	C	0.229642	C	0.246076	C	0.330583	C	0.460948	B	0.35045	B	0.254407	C	15.4054	26.802	C	B	0.108934	C	0.045173	C	0.0667203	C	0.196772	B	0.0621574	C	0.0580319	C
HGNC:2329	CPT1B	carnitine palmitoyltransferase 1B	M-CPT1|CPT1-M		NM_152246	Q92523	1_1_3_Fatty acid metabolism	Lipid & FA metabolism	Metabolism	01_B_1_Mitochondria	Detected in many	0.157062	C	0.0134199	D	0.022126	D	0	E	0.129671	C	0.0448864	C	0.0652394	C	0.0263574	D	0.0179773	D	0.137653	C	0.172416	C	29.6088	36.6399	B	B	#N/A	F	#N/A	F	#N/A	F	#N/A	F	#N/A	F	#N/A	F
HGNC:18540	CPT1C	carnitine palmitoyltransferase 1C	FLJ23809|CPTIC|CPT1P		NM_152359	Q8TCG5	1_1_3_Fatty acid metabolism	Lipid & FA metabolism	Metabolism	01_B_1_Mitochondria	Detected in many	0	E	0.060131	C	0.0178299	D	0.0160381	D	0.064719	C	0.0816736	C	0.200372	C	0	E	0.00245786	D	0	E	0	E	21.1079	9.81904	B	C	0.0526945	C	0.114582	C	0.0690251	C	0.0425358	C	0.0947382	C	0.0539973	C
HGNC:2330	CPT2	carnitine palmitoyltransferase 2	CPTASE	CPT1	NM_000098	P23786	1_1_3_Fatty acid metabolism	Lipid & FA metabolism	Metabolism	01_B_1_Mitochondria	Detected in all	0.148016	C	0.0756513	C	0.0121445	D	0.0144041	D	0.0178513	D	0.0276821	C	0.331077	B	0.0141884	D	0.0341468	C	0.0630604	C	0	E	7.47277	16.9093	C	C	0.0310951	C	0.0279983	C	0.0164684	D	0.0409101	C	0.0365321	C	0.0432644	C
HGNC:2342	CRAT	carnitine O-acetyltransferase	CAT1		NM_000755	P43155	1_1_3_Fatty acid metabolism	Lipid & FA metabolism	Metabolism	01_B_1_Mitochondria	Detected in all	0.363219	C	0.142306	C	0.102819	C	0.287154	C	0.112552	C	0.134941	C	0.10541	C	0.00918822	D	0.0238444	D	0.0387003	C	0.272911	C	9.04901	18.3559	C	C	0.0284111	C	0.0415031	C	0.0315704	C	0.0147183	D	0.019375	D	0.0461224	C
HGNC:2366	CROT	carnitine O-octanoyltransferase	COT		NM_021151	Q9UKG9	1_1_3_Fatty acid metabolism	Lipid & FA metabolism	Metabolism	01_B_5_Peroxisomes	Detected in all	0.0290872	D	0.0956628	C	0.144373	C	0.0684642	C	0.119737	C	0.0768505	C	0.130595	C	0.0189609	D	0.0356778	C	0.0139879	D	0	E	26.9736	9.11574	B	C	0.218519	B	0.133357	C	0.128953	C	0.265475	B	0.139461	C	0.163203	B
HGNC:2690	DBI	diazepam binding inhibitor, acyl-CoA binding protein	ACBP|ACBD1		NM_020548	P07108	1_1_3_Fatty acid metabolism	Lipid & FA metabolism	Metabolism	01_B_2_b_Smooth ER	Detected in all	4.77931	B	5.09851	B	1.06643	B	1.17396	B	1.47301	B	1.7874	B	3.16628	B	2.49589	B	1.92191	B	3.30022	B	2.3196	B	100.553	215.928	B	B	0.439342	B	0.408765	B	0.424237	B	0.475967	B	0.49267	B	0.577775	B
HGNC:2753	DECR1	2,4-dienoyl-CoA reductase 1	SDR18C1	DECR	NM_001330575	Q16698	1_1_3_Fatty acid metabolism	Lipid & FA metabolism	Metabolism	01_B_1_Mitochondria	Detected in all	0.829212	B	0.524338	B	0.407429	B	0.360546	C	0.237245	C	0.611412	B	0.494254	B	0.227529	C	0.26884	C	0.290459	C	0.195675	C	11.7808	41.0425	C	B	0.0384467	C	0.0399216	C	0.0488725	C	0.0299081	C	0.0734495	C	0.058237	C
HGNC:2754	DECR2	2,4-dienoyl-CoA reductase 2	PDCR|SDR17C1		NM_020664	Q9NUI1	1_1_3_Fatty acid metabolism	Lipid & FA metabolism	Metabolism	01_B_5_Peroxisomes	Detected in all	0	E	0.0782662	C	0.0307832	C	0.0856375	C	0.0348861	D	0.0608227	C	0.034481	C	0	E	0.0336836	C	0.0218162	D	0.0280554	D	20.4575	70.0828	B	B	0.025173	C	0.0476676	C	0.0287944	C	0.0338337	C	0.0210995	D	0.052658	C
HGNC:3002	DPEP1	dipeptidase 1			NM_001128141	P16444	1_1_3_Fatty acid metabolism	Lipid & FA metabolism	Metabolism	02_B_Cell membrane	Detected in some	#N/A	F	#N/A	F	#N/A	F	#N/A	F	#N/A	F	#N/A	F	#N/A	F	#N/A	F	#N/A	F	#N/A	F	#N/A	F	1.19564	0.0462081	D	E	0.000278085	D	0.00100188	D	0	E	0	E	0.00594003	D	0	E
HGNC:23028	DPEP2	dipeptidase 2			NM_022355	Q9H4A9	1_1_3_Fatty acid metabolism	Lipid & FA metabolism	Metabolism	02_B_Cell membrane	Detected in many	0	E	0	E	0	E	0.074351	C	0	E	0.000373922	D	0	E	0.111583	C	0.0441537	C	0.165469	C	0.0208493	D	0.207967	3.15321	D	C	#N/A	F	#N/A	F	#N/A	F	#N/A	F	#N/A	F	#N/A	F
HGNC:23029	DPEP3	dipeptidase 3			NM_022357	Q9H4B8	1_1_3_Fatty acid metabolism	Lipid & FA metabolism	Metabolism	02_B_Cell membrane	Detected in some	#N/A	F	#N/A	F	#N/A	F	#N/A	F	#N/A	F	#N/A	F	#N/A	F	#N/A	F	#N/A	F	#N/A	F	#N/A	F	0.00887895	0.335921	E	D	#N/A	F	#N/A	F	#N/A	F	#N/A	F	#N/A	F	#N/A	F
HGNC:3149	ECH1	enoyl-CoA hydratase 1	HPXEL		NM_001398	Q13011	1_1_3_Fatty acid metabolism	Lipid & FA metabolism	Metabolism	01_B_1_Mitochondria	Detected in all	2.13498	B	0.897354	B	1.04222	B	0.713045	B	0.934568	B	1.06505	B	1.2712	B	0.54108	B	0.693443	B	0.927732	B	1.44922	B	33.539	114.525	B	B	0.188697	B	0.249862	B	0.224789	B	0.141267	C	0.316359	B	0.202088	B
HGNC:21489	ECHDC1	ethylmalonyl-CoA decarboxylase 1	dJ351K20.2		NM_001002030	Q9NTX5	1_1_3_Fatty acid metabolism	Lipid & FA metabolism	Metabolism	01_A_Cytosol	Detected in all	0.743973	B	0.336618	C	0.358088	B	0.24095	C	0.275455	C	0.343914	B	0.538488	B	0.171706	C	0.261766	C	0.388284	B	0.163745	C	19.3199	46.9187	C	B	0.151649	B	0.157344	C	0.13784	B	0.28126	B	0.257277	B	0.172632	B
HGNC:23408	ECHDC2	enoyl-CoA hydratase domain containing 2	FLJ10948		NM_018281	Q86YB7	1_1_3_Fatty acid metabolism	Lipid & FA metabolism	Metabolism	01_B_1_Mitochondria	Detected in all	0.36844	C	0.384204	C	0.480505	B	0.640679	B	0.34004	C	0.534882	B	1.35336	B	0.0517114	C	0.172524	C	0.0388019	C	0.135707	C	54.2227	57.8607	B	B	0.241663	B	0.167718	B	0.149008	B	0.654704	B	0.101978	C	0.254573	B
HGNC:23489	ECHDC3	enoyl-CoA hydratase domain containing 3	FLJ20909		NM_024693	Q96DC8	1_1_3_Fatty acid metabolism	Lipid & FA metabolism	Metabolism	01_B_1_Mitochondria	Detected in many	0.0769033	D	0.15064	C	0.0524945	C	0.0226051	D	0.0502244	C	0.155703	C	0.185836	C	0.019988	D	0.0031183	D	0.108067	C	0	E	2.15645	22.3741	D	C	0.00286906	D	0	E	0.000602798	D	0	E	0	E	0	E
HGNC:3151	ECHS1	enoyl-CoA hydratase, short chain 1	SCEH		NM_004092	P30084	1_1_3_Fatty acid metabolism	Lipid & FA metabolism	Metabolism	01_B_1_Mitochondria	Detected in all	1.65399	B	0.5474	B	0.57033	B	0.642649	B	0.466588	B	0.547609	B	0.98524	B	0.450745	B	0.287912	C	0.64044	B	0.328814	C	44.6429	65.7899	B	B	0.229252	B	0.303524	B	0.272556	B	0.297754	B	0.329502	B	0.275953	B
HGNC:2703	ECI1	enoyl-CoA delta isomerase 1		DCI	NM_001178029	P42126	1_1_3_Fatty acid metabolism	Lipid & FA metabolism	Metabolism	01_B_1_Mitochondria	Detected in all	1.1305	B	0.825559	B	0.512332	B	0.400113	B	0.545473	B	0.436253	B	1.29301	B	0.351565	C	0.180079	C	0.385461	B	0.66099	B	52.4096	51.8933	B	B	0.0767995	C	0.0773499	C	0.0718256	C	0.0700063	C	0.0729446	C	0.0716972	C
HGNC:14601	ECI2	enoyl-CoA delta isomerase 2	ACBD2|DRS1|HCA88	PECI	NM_006117	O75521	1_1_3_Fatty acid metabolism	Lipid & FA metabolism	Metabolism	01_B_1_Mitochondria	Detected in all	0.341421	C	0.4601	B	0.469116	B	0.77738	B	0.566885	B	0.478666	B	0.357963	B	0.133439	C	0.330345	B	0.0838248	C	0.290509	C	28.474	39.2736	B	B	0.14339	B	0.147929	C	0.11918	C	0.148942	C	0.172492	B	0.117974	C
HGNC:3247	EHHADH	enoyl-CoA hydratase and 3-hydroxyacyl CoA dehydrogenase		ECHD	NM_001166415	Q08426	1_1_3_Fatty acid metabolism	Lipid & FA metabolism	Metabolism	03_C_Nucleoplasm	Detected in many	0.0348391	D	0.0462993	D	0.0261183	D	0.0125744	D	0.0122055	D	0.00864695	D	0.3144	B	0	E	0	E	0.00354726	D	0	E	1.31604	18.1166	D	C	0.0095708	D	0.00508078	D	0.00928889	D	0.00920892	D	0.0100148	D	0.01491	D
HGNC:14418	ELOVL1	ELOVL fatty acid elongase 1	Ssc1		NM_022821	Q9BW60	1_1_3_Fatty acid metabolism	Lipid & FA metabolism	Metabolism	01_B_2_b_Smooth ER	Detected in all	0.876789	B	0.113053	C	0.0845276	C	0.430982	B	0.0828054	C	0.0750089	C	0.162028	C	0.335542	C	0.327559	C	0.34463	B	0.271934	C	36.3493	67.5671	B	B	0.00508848	D	0.00350726	D	0.00334786	D	0.00501023	D	0	E	0.0111349	D
HGNC:14416	ELOVL2	ELOVL fatty acid elongase 2	Ssc2		NM_017770	Q9NXB9	1_1_3_Fatty acid metabolism	Lipid & FA metabolism	Metabolism	01_B_2_b_Smooth ER	Detected in many	0	E	0.0153785	D	0.00597662	D	0.00523108	D	0.00364993	D	0.0430909	C	0.240208	C	0	E	0	E	0	E	0	E	17.8072	13.1987	C	C	0.136073	B	0.0965144	C	0.103432	C	0.255729	B	0.0499719	C	0.0867949	C
HGNC:18047	ELOVL3	ELOVL fatty acid elongase 3	CIG-30		NM_152310	Q9HB03	1_1_3_Fatty acid metabolism	Lipid & FA metabolism	Metabolism	01_B_2_b_Smooth ER	Detected in many	0	E	0.0178908	D	0.0100659	D	0.0166884	D	0	E	0.0168494	D	0.00609733	D	0	E	0.00303602	D	0.00701956	D	0	E	0.174234	0.662297	D	D	#N/A	F	#N/A	F	#N/A	F	#N/A	F	#N/A	F	#N/A	F
HGNC:14415	ELOVL4	ELOVL fatty acid elongase 4	CT118	STGD2|STGD3|SCA34	NM_022726	Q9GZR5	1_1_3_Fatty acid metabolism	Lipid & FA metabolism	Metabolism	01_B_2_b_Smooth ER	Detected in many	0.0478268	D	0.0512338	C	0.0236678	D	0.00633222	D	0.0879698	C	0.0518508	C	0.031944	C	0	E	0.0560881	C	0	E	0	E	159.145	3.47701	B	C	1.18452	A	0.749718	B	0.843804	B	1.04737	B	0.790475	B	0.781515	B
HGNC:21308	ELOVL5	ELOVL fatty acid elongase 5	HELO1|dJ483K16.1	SCA38	NM_021814	Q9NYP7	1_1_3_Fatty acid metabolism	Lipid & FA metabolism	Metabolism	01_B_2_b_Smooth ER	Detected in all	0.563692	C	0.465127	B	0.554109	B	0.708018	B	0.760898	B	0.660599	B	2.14537	B	0.608614	B	1.19661	B	0.880102	B	1.41943	B	25.1279	116.766	B	B	0.107113	C	0.160422	C	0.138668	B	0.151149	C	0.186637	B	0.33354	B
HGNC:15829	ELOVL6	ELOVL fatty acid elongase 6	FLJ23378|MGC5487|LCE		NM_024090	Q9H5J4	1_1_3_Fatty acid metabolism	Lipid & FA metabolism	Metabolism	01_B_2_b_Smooth ER	Detected in many	0.0831929	D	0.00946403	D	0.0175636	D	0.0051741	D	0.0179452	D	0.0375754	C	0.122417	C	0	E	0.0261059	C	0.00371974	D	0.0718763	C	14.001	3.69976	C	C	0.170833	B	0.19651	B	0.172163	B	0.185915	B	0.255092	B	0.139991	B
HGNC:26292	ELOVL7	ELOVL fatty acid elongase 7	FLJ23563		NM_001104558	A1L3X0	1_1_3_Fatty acid metabolism	Lipid & FA metabolism	Metabolism	01_B_2_b_Smooth ER	Detected in many	0.291248	C	0	E	0.0112899	D	0.155651	C	0	E	0.00290051	D	0.0186015	D	0	E	0	E	0.0346573	C	0.479136	B	7.62426	5.95882	C	C	0.0711412	C	0.0495417	C	0.060282	C	0.0577619	C	0.0508075	C	0.0641045	C
HGNC:3553	FAAH	fatty acid amide hydrolase	FAAH-1		NM_001441	O00519	1_1_3_Fatty acid metabolism	Lipid & FA metabolism	Metabolism	01_A_Cytosol	Detected in all	0.0434826	D	0.0909312	C	0.00858261	D	0.0241679	D	0.0309592	D	0.0531444	C	0.261489	C	0.025932	D	0.00851185	D	0.00387993	D	0	E	12.7613	11.6251	C	C	0.0184265	C	0.0284255	C	0.0228862	C	0.0468815	C	0.0125915	D	0.0322759	C
HGNC:26440	FAAH2	fatty acid amide hydrolase 2	RP11-479E16.1|FLJ31204|FAAH-2	AMDD	NM_174912	Q6GMR7	1_1_3_Fatty acid metabolism	Lipid & FA metabolism	Metabolism	01_A_Cytosol	Detected in many	0	E	0.0166113	D	0	E	0	E	0	E	0.00067697	D	0.00308511	D	0.0637189	C	0.0283729	C	0	E	0	E	7.5206	0.86195	C	D	0.0236055	C	0.0300781	C	0.0195759	C	0.0241833	C	0.0237954	C	0.0109116	D
HGNC:3574	FADS1	fatty acid desaturase 1	D5D|FADSD5|TU12|FADS6	LLCDL1	NM_013402	O60427	1_1_3_Fatty acid metabolism	Lipid & FA metabolism	Metabolism	01_B_1_Mitochondria	Detected in all	0.321245	C	0.634927	B	0.292883	C	0.1128	C	0.529224	B	0.534286	B	2.13934	B	0.0580247	C	0.032058	C	0.241463	C	0.100904	C	25.2125	71.3139	B	B	0.268051	B	0.305154	B	0.277848	B	0.197316	B	0.196933	B	0.271816	B
HGNC:3575	FADS2	fatty acid desaturase 2	FADSD6|D6D|TU13|DES6|SLL0262	LLCDL2	NM_004265	O95864	1_1_3_Fatty acid metabolism	Lipid & FA metabolism	Metabolism	01_B_2_b_Smooth ER	Detected in all	0	E	0.128685	C	0.103543	C	0.00552396	D	0.0826088	C	0.0874612	C	1.16355	B	0.00858516	D	0.0193509	D	0.0531128	C	0.14569	C	42.3806	180.335	B	B	0.0416252	C	0.0611385	C	0.0380626	C	0.0319289	C	0.0236322	D	0.0388958	C
HGNC:3576	FADS3	fatty acid desaturase 3	CYB5RP	LLCDL3	NM_021727	Q9Y5Q0	1_1_3_Fatty acid metabolism	Lipid & FA metabolism	Metabolism	01_B_2_b_Smooth ER	Detected in all	3.72525	B	6.21856	B	1.05965	B	0.667307	B	3.51473	B	1.29604	B	1.59728	B	0.468681	B	0.743271	B	0.220385	C	0.468035	B	35.7005	51.0479	B	B	0.0417942	C	0.0321644	C	0.0271934	C	0.010311	D	0.00788656	D	0.0263757	C
HGNC:30459	FADS6	fatty acid desaturase 6			NM_178128	Q8N9I5	1_1_3_Fatty acid metabolism	Lipid & FA metabolism	Metabolism	01_B_5_Peroxisomes	Detected in many	0	E	0	E	0	E	0	E	0	E	0.00156581	D	0.00120544	D	0	E	0	E	0	E	0	E	2.45185	0.0186052	C	E	0.00255117	D	0.0127405	D	0.00525433	D	0	E	0.00947842	D	0.00759059	D
HGNC:3594	FASN	fatty acid synthase	FAS|SDR27X1		NM_004104	P49327	1_1_3_Fatty acid metabolism	Lipid & FA metabolism	Metabolism	01_A_Cytosol	Detected in all	0.179381	C	0.16685	C	0.193456	C	0.116743	C	0.211984	C	0.185592	C	1.04731	B	0.0998938	C	0.315218	C	0.114279	C	0.054152	D	25.0893	38.5186	B	B	0.0615989	C	0.116174	C	0.0829685	C	0.0731699	C	0.0629015	C	0.0691407	C
HGNC:1334	FAXDC2	fatty acid hydroxylase domain containing 2	FLJ13758	C5orf4	NM_032385	Q96IV6	1_1_3_Fatty acid metabolism	Lipid & FA metabolism	Metabolism	01_B_2_b_Smooth ER	Detected in all	0.484185	C	0.377506	C	0.255835	C	0.435908	B	0.117855	C	0.329875	B	0.355237	B	0	E	0.0158421	D	0.0666239	C	0	E	8.01899	60.7574	C	B	0.0262173	C	0.0421393	C	0.0294762	C	0.0191783	D	0.0325703	C	0.0806734	C
HGNC:9639	HACD1	3-hydroxyacyl-CoA dehydratase 1	CAP	PTPLA	NM_014241	B0YJ81	1_1_3_Fatty acid metabolism	Lipid & FA metabolism	Metabolism	01_B_2_b_Smooth ER	Detected in many	0	E	0.0212652	D	0.908353	B	0.0540199	C	0.0317846	D	0.016961	D	0.177723	C	0	E	0.0335405	C	0.0384291	C	0.0672	C	0.823069	12.3036	D	C	0.00182143	D	0.00668117	D	0.000991809	D	0.00859256	D	0	E	0.00312917	D
HGNC:9640	HACD2	3-hydroxyacyl-CoA dehydratase 2		PTPLB	NM_198402	Q6Y1H2	1_1_3_Fatty acid metabolism	Lipid & FA metabolism	Metabolism	01_B_2_b_Smooth ER	Detected in all	0.36154	C	0.231922	C	0.231561	C	0.118113	C	0.132121	C	0.0917268	C	0.0909211	C	0.14224	C	0.245271	C	0.0943639	C	0.058217	D	10.3043	10.082	C	C	0.00336464	D	0.0026929	D	0.00973558	D	0.00100211	D	0	E	0.00398707	D
HGNC:24175	HACD3	3-hydroxyacyl-CoA dehydratase 3	B-ind1|HSPC121	PTPLAD1	NM_016395	Q9P035	1_1_3_Fatty acid metabolism	Lipid & FA metabolism	Metabolism	01_B_2_b_Smooth ER	Detected in all	1.64462	B	0.264847	C	0.396734	B	0.420355	B	0.153469	C	0.329902	B	1.81998	B	0.0875346	C	0.324085	C	0.306107	C	0.108767	C	51.0169	88.361	B	B	0.400507	B	0.620311	B	0.522439	B	0.409886	B	0.621591	B	0.426	B
HGNC:20920	HACD4	3-hydroxyacyl-CoA dehydratase 4	Em:AL662879.1|OTTHUMG00000021016	PTPLAD2	NM_001010915	Q5VWC8	1_1_3_Fatty acid metabolism	Lipid & FA metabolism	Metabolism	01_B_2_b_Smooth ER	Detected in all	0	E	0	E	0.0144314	D	0.0505219	C	0.00661691	D	0.0824599	C	0.00102403	D	0.0748737	C	0.217486	C	0.515753	B	0.143237	C	0.116558	0.00528064	D	E	0.00456735	D	0.00670054	D	0.00892031	D	0.00677112	D	0.00982287	D	0.00494882	D
HGNC:17856	HACL1	2-hydroxyacyl-CoA lyase 1	2-HPCL|PHYH2	HPCL	NM_012260	Q9UJ83	1_1_3_Fatty acid metabolism	Lipid & FA metabolism	Metabolism	01_B_5_Peroxisomes	Detected in all	0.181355	C	0.212943	C	0.142812	C	0.288491	C	0.234519	C	0.132858	C	0.309451	B	0.0851086	C	0.216506	C	0.0470556	C	0.0626857	D	9.66152	10.3282	C	C	0.0570733	C	0.0836596	C	0.0621458	C	0.0755989	C	0.0443923	C	0.0596005	C
HGNC:4799	HADH	hydroxyacyl-CoA dehydrogenase	HADH1|SCHAD	HADHSC	NM_005327	Q16836	1_1_3_Fatty acid metabolism	Lipid & FA metabolism	Metabolism	01_B_1_Mitochondria	Detected in all	0.249736	C	0.658998	B	0.262374	C	0.13451	C	0.192055	C	0.179622	C	0.199279	C	0.0288991	D	0.0332819	C	0.302834	C	0	E	11.4561	26.0821	C	B	0.0561842	C	0.103419	C	0.0561462	C	0.0391356	C	0.0676898	C	0.0524318	C
HGNC:4801	HADHA	hydroxyacyl-CoA dehydrogenase trifunctional multienzyme complex subunit alpha	GBP|LCEH|LCHAD|MTPA		NM_000182	P40939	1_1_3_Fatty acid metabolism	Lipid & FA metabolism	Metabolism	01_B_1_Mitochondria	Detected in all	1.08151	B	1.11539	B	0.718838	B	1.14988	B	0.826919	B	0.737534	B	1.20684	B	1.19776	B	0.751765	B	0.777606	B	0.684083	B	25.6743	88.3323	B	B	0.18334	B	0.164421	C	0.135106	C	0.215545	B	0.186513	B	0.190862	B
HGNC:4803	HADHB	hydroxyacyl-CoA dehydrogenase trifunctional multienzyme complex subunit beta	MTPB		NM_000183	P55084	1_1_3_Fatty acid metabolism	Lipid & FA metabolism	Metabolism	01_B_1_Mitochondria	Detected in all	1.13219	B	1.31666	B	0.939837	B	0.899664	B	1.04106	B	0.711402	B	0.966112	B	0.364755	C	0.459249	B	1.00274	B	0.353113	C	39.4366	84.1063	B	B	0.258103	B	0.20563	B	0.209521	B	0.447484	B	0.206236	B	0.174722	B
HGNC:4809	HAO1	hydroxyacid oxidase 1	GOX	GOX1	NM_017545	Q9UJM8	1_1_3_Fatty acid metabolism	Lipid & FA metabolism	Metabolism	01_B_5_Peroxisomes	Detected in single	#N/A	F	#N/A	F	#N/A	F	#N/A	F	#N/A	F	#N/A	F	#N/A	F	#N/A	F	#N/A	F	#N/A	F	#N/A	F	0.0025147	0	E	E	#N/A	F	#N/A	F	#N/A	F	#N/A	F	#N/A	F	#N/A	F
HGNC:4810	HAO2	hydroxyacid oxidase 2	HAOX2|GIG16		NM_001005783	Q9NYQ3	1_1_3_Fatty acid metabolism	Lipid & FA metabolism	Metabolism	01_B_5_Peroxisomes	Detected in some	#N/A	F	#N/A	F	#N/A	F	#N/A	F	#N/A	F	#N/A	F	#N/A	F	#N/A	F	#N/A	F	#N/A	F	#N/A	F	0.00578885	0.0600863	E	E	#N/A	F	#N/A	F	#N/A	F	#N/A	F	#N/A	F	#N/A	F
HGNC:5154	HPGD	15-hydroxyprostaglandin dehydrogenase	SDR36C1		NM_000860	P15428	1_1_3_Fatty acid metabolism	Lipid & FA metabolism	Metabolism	01_A_Cytosol	Detected in many	0	E	0.0306384	D	1.93217	B	0.00237671	D	0.036914	D	0.00759432	D	0.0793829	C	0.00459411	D	0.0867715	C	0.00628451	D	8.74502	A	1.18142	23.1562	D	C	0.0089368	D	0.0142718	D	0.0240657	C	0.00888307	D	0.00039718	D	0.0123393	D
HGNC:17890	HPGDS	hematopoietic prostaglandin D synthase	GSTS|PGDS|H-PGDS|PGD2|GSTS1-1|GSTS1		NM_014485	O60760	1_1_3_Fatty acid metabolism	Lipid & FA metabolism	Metabolism	01_A_Cytosol	Detected in many	0	E	0	E	0	E	0	E	0	E	0	E	0.00173609	D	0	E	0	E	0.0652782	C	11.4165	A	0.0945587	3.17191	E	C	#N/A	F	#N/A	F	#N/A	F	#N/A	F	#N/A	F	#N/A	F
HGNC:53111	HTD2	hydroxyacyl-thioester dehydratase type 2			NM_001348712	P86397	1_1_3_Fatty acid metabolism	Lipid & FA metabolism	Metabolism	01_B_1_Mitochondria	Detected in all	#N/A	F	#N/A	F	#N/A	F	#N/A	F	#N/A	F	#N/A	F	#N/A	F	#N/A	F	#N/A	F	#N/A	F	#N/A	F	#N/A	#N/A	F	F	#N/A	F	#N/A	F	#N/A	F	#N/A	F	#N/A	F	#N/A	F
HGNC:6710	LTA4H	leukotriene A4 hydrolase			NM_000895	P09960	1_1_3_Fatty acid metabolism	Lipid & FA metabolism	Metabolism	01_A_Cytosol	Detected in all	0.531404	C	0.180805	C	0.342089	B	0.356289	C	0.263791	C	0.253726	C	0.336405	B	0.489823	B	0.271816	C	0.762746	B	0	E	23.5804	38.0616	B	B	0.130381	B	0.113185	C	0.127571	C	0.125853	C	0.112233	C	0.0870846	C
HGNC:6719	LTC4S	leukotriene C4 synthase	MGC33147		NM_000897	Q16873	1_1_3_Fatty acid metabolism	Lipid & FA metabolism	Metabolism	01_B_2_b_Smooth ER	Detected in all	0	E	0.0076308	D	0.00426245	D	0.285095	C	0	E	0.00543333	D	0	E	0.0252542	D	0.0322289	C	0.391394	B	3.25226	B	0.808224	2.75636	D	C	0.00220809	D	0.00189606	D	0	E	0	E	0.00305129	D	0	E
HGNC:6737	LYPLA1	lysophospholipase 1	LPL1|APT-1		NM_001279356	O75608	1_1_3_Fatty acid metabolism	Lipid & FA metabolism	Metabolism	01_A_Cytosol	Detected in all	0.15388	C	0.113416	C	0.180096	C	0.603018	B	0.152871	C	0.123367	C	0.49482	B	0.475899	B	0.249054	C	0.424678	B	0.0779844	C	38.6051	20.1166	B	C	0.261133	B	0.225187	B	0.207607	B	0.300687	B	0.234773	B	0.169681	B
HGNC:6738	LYPLA2	lysophospholipase 2	APT-2		NM_007260	O95372	1_1_3_Fatty acid metabolism	Lipid & FA metabolism	Metabolism	01_A_Cytosol	Detected in all	0.155337	C	0.150708	C	0.245739	C	0.336469	C	0.227262	C	0.112078	C	0.215241	C	0.322116	C	0.44554	B	0.212153	C	0.328142	C	31.1998	30.7519	B	B	0.0535473	C	0.0450985	C	0.0459734	C	0.0414706	C	0.0964152	C	0.0461279	C
HGNC:20440	LYPLAL1	lysophospholipase like 1	Q96AV0		NM_138794	Q5VWZ2	1_1_3_Fatty acid metabolism	Lipid & FA metabolism	Metabolism	01_A_Cytosol	Detected in all	0.27792	C	0.260453	C	0.272709	C	0.368271	B	0.216571	C	0.232135	C	1.32179	B	0.195369	C	0.0463315	C	0.124853	C	0.0663858	C	15.4234	36.6606	C	B	0.135788	B	0.112249	C	0.182178	B	0.141316	C	0.213753	B	0.203231	B
HGNC:29622	MCAT	malonyl-CoA-acyl carrier protein transacylase	MT|MCT|fabD|FASN2C|NET62|MCT1		NM_173467	Q8IVS2	1_1_3_Fatty acid metabolism	Lipid & FA metabolism	Metabolism	01_B_1_Mitochondria	Detected in all	0.248853	C	0.0540578	C	0.0911723	C	0.0441758	C	0.0746727	C	0.0521138	C	0.0453777	C	0.141342	C	0.0963538	C	0.024103	D	0.0915166	C	6.17945	4.60063	C	C	0.0168989	C	0.00968687	D	0.0159938	D	0.00670947	D	0.0173913	D	0.00553662	D
HGNC:19691	MECR	mitochondrial trans-2-enoyl-CoA reductase	CGI-63|NRBF1|FASN2B|ETR1		NM_016011	Q9BV79	1_1_3_Fatty acid metabolism	Lipid & FA metabolism	Metabolism	01_B_1_Mitochondria	Detected in all	0.0519688	D	0.0741847	C	0.052252	C	0.159217	C	0.0925555	C	0.110877	C	0.039238	C	0	E	0.0433771	C	0.0532334	C	0	E	21.5182	11.0629	B	C	0.114511	C	0.0612319	C	0.0888171	C	0.0925314	C	0.0885626	C	0.0831334	C
HGNC:20715	MID1IP1	MID1 interacting protein 1	STRAIT11499|FLJ10386|MIG12|THRSPL|G12-like		NM_001098790	Q9NPA3	1_1_3_Fatty acid metabolism	Lipid & FA metabolism	Metabolism	01_A_Cytosol	Detected in all	0.969713	B	1.28891	B	0.270089	C	0.617973	B	0.92143	B	0.554907	B	0.497887	B	0.259297	C	0.373804	B	0.656704	B	0.268365	C	8.88859	25.2735	C	B	0.0129862	D	0.0199812	D	0.0208267	C	0.0166176	D	0.0186359	D	0.00962417	D
HGNC:7150	MLYCD	malonyl-CoA decarboxylase	MCD|hMCD		NM_012213	O95822	1_1_3_Fatty acid metabolism	Lipid & FA metabolism	Metabolism	01_B_1_Mitochondria	Detected in all	0.177506	C	0.143121	C	0.0895479	C	0.0426433	C	0.139598	C	0.0815929	C	0.202413	C	0.0269705	D	0.0618768	C	0.00330661	D	0.0502497	D	11.6332	13.2011	C	C	0.0348119	C	0.0725644	C	0.03571	C	0.110703	C	0.0309519	C	0.0319293	C
HGNC:7198	MORC1	MORC family CW-type zinc finger 1	ZCW6|CT33	MORC	NM_014429	Q86VD1	1_1_3_Fatty acid metabolism	Lipid & FA metabolism	Metabolism	03_A_Nucleus	Detected in some	#N/A	F	#N/A	F	#N/A	F	#N/A	F	#N/A	F	#N/A	F	#N/A	F	#N/A	F	#N/A	F	#N/A	F	#N/A	F	0.0158025	0	E	E	#N/A	F	#N/A	F	#N/A	F	#N/A	F	#N/A	F	#N/A	F
HGNC:23573	MORC2	MORC family CW-type zinc finger 2	ZCW3|KIAA0852|AC004542.C22.1	ZCWCC1	NM_014941	Q9Y6X9	1_1_3_Fatty acid metabolism	Lipid & FA metabolism	Metabolism	03_A_Nucleus	Detected in all	0	E	0.0993077	C	0.0735834	C	0.0620139	C	0.063945	C	0.0652022	C	0.0665646	C	0.0749856	C	0.0719038	C	0.0612145	C	0	E	8.99873	10.8465	C	C	0.0175811	C	0.0301592	C	0.0139914	D	0.0240231	C	0.024534	C	0.0196932	D
HGNC:23572	MORC3	MORC family CW-type zinc finger 3	ZCW5|NXP2|KIAA0136	ZCWCC3	NM_015358	Q14149	1_1_3_Fatty acid metabolism	Lipid & FA metabolism	Metabolism	03_A_Nucleus	Detected in all	0.252056	C	0.23334	C	0.281681	C	0.230038	C	0.2521	C	0.17508	C	0.104108	C	0.371632	C	0.413493	B	0.297884	C	0.145304	C	7.64465	9.92582	C	C	0.0770595	C	0.105336	C	0.13184	C	0.100076	C	0.0849452	C	0.134231	C
HGNC:23485	MORC4	MORC family CW-type zinc finger 4	ZCW4|FLJ11565	ZCWCC2	NM_024657	Q8TE76	1_1_3_Fatty acid metabolism	Lipid & FA metabolism	Metabolism	03_A_Nucleus	Detected in all	0.144196	C	0.169205	C	0.0769464	C	0.0823843	C	0.0824738	C	0.232279	C	0.146094	C	0.108609	C	0.0885633	C	0.0237807	D	0	E	2.59301	6.35634	C	C	0.0162353	C	0.0175259	D	0.0198893	C	0.0426561	C	0.0340775	C	0.0079447	D
HGNC:32036	NUDT19	nudix hydrolase 19	RP2		NM_001105570	A8MXV4	1_1_3_Fatty acid metabolism	Lipid & FA metabolism	Metabolism	03_A_Nucleus	Detected in all	0	E	0.0614718	C	0.0244848	D	0.0741699	C	0.0341589	D	0.0444377	C	0.187353	C	0.128245	C	0.1819	C	0.0606489	C	0.0851493	C	31.445	15.0555	B	C	0.053907	C	0.0452484	C	0.040408	C	0.108471	C	0.0334371	C	0.026612	C
HGNC:8054	NUDT7	nudix hydrolase 7			NM_001105663	P0C024	1_1_3_Fatty acid metabolism	Lipid & FA metabolism	Metabolism	03_C_Nucleoplasm	Detected in all	0.0978391	D	0.0953137	C	0.0452374	C	0.120337	C	0.0354351	D	0.0536379	C	0.111498	C	0.00505382	D	0.0339373	C	0.0184846	D	0	E	5.85268	12.0467	C	C	0.0284979	C	0.0296568	C	0.0291748	C	0.028903	C	0.038002	C	0.0410455	C
HGNC:25625	OLAH	oleoyl-ACP hydrolase	FLJ11106|SAST	THEDC1	NM_018324	Q9NV23	1_1_3_Fatty acid metabolism	Lipid & FA metabolism	Metabolism	01_A_Cytosol	Detected in many	0	E	0.00233375	D	0.00673321	D	0	E	0.0783838	C	0.0506019	C	0.00105446	D	0	E	0.00562291	D	0.00163084	D	0	E	0.0463585	2.71604	E	C	#N/A	F	#N/A	F	#N/A	F	#N/A	F	#N/A	F	#N/A	F
HGNC:26063	OXSM	3-oxoacyl-ACP synthase, mitochondrial	KS|FLJ20604|FASN2D|CEM1		NM_017897	Q9NWU1	1_1_3_Fatty acid metabolism	Lipid & FA metabolism	Metabolism	01_B_1_Mitochondria	Detected in all	0.0879241	D	0.0102099	D	0.0502501	C	0.0772556	C	0.0111535	D	0.0392172	C	0.179865	C	0.00629445	D	0.0474031	C	0.0266793	C	0.0256098	D	6.22914	7.95628	C	C	0.0716173	C	0.0380116	C	0.0454985	C	0.0334245	C	0.0290055	C	0.0232925	C
HGNC:18281	PECR	peroxisomal trans-2-enoyl-CoA reductase	HSA250303|TERP|SDR29C1		NM_018441	Q9BY49	1_1_3_Fatty acid metabolism	Lipid & FA metabolism	Metabolism	01_B_5_Peroxisomes	Detected in many	0	E	0.0578455	C	0.0360521	C	0.0371881	C	0.0279963	D	0.0425081	C	0.126736	C	0	E	0.0683047	C	0.111508	C	0	E	27.9179	15.1707	B	C	0.0177321	C	0.0220728	D	0.0191289	C	0.0138688	D	0.0245893	C	0.0121671	D
HGNC:8940	PHYH	phytanoyl-CoA 2-hydroxylase	PAHX|RD|PHYH1		NM_001037537	O14832	1_1_3_Fatty acid metabolism	Lipid & FA metabolism	Metabolism	01_B_5_Peroxisomes	Detected in all	0.753308	B	0.324903	C	0.154075	C	0.284619	C	0.486837	B	0.381502	B	0.520373	B	0.344695	C	0.32856	C	0.351932	B	0.188831	C	25.8472	31.2045	B	B	0.128433	B	0.132287	C	0.172681	B	0.131689	C	0.138447	C	0.156621	B
HGNC:23396	PHYHD1	phytanoyl-CoA dioxygenase domain containing 1	MGC16638		NM_174933	Q5SRE7	1_1_3_Fatty acid metabolism	Lipid & FA metabolism	Metabolism	03_F_Nuclear speckles	Detected in all	0.358271	C	0.352475	C	0.21643	C	0.069769	C	0.106841	C	0.314534	B	0.714518	B	0	E	0.00437714	D	0	E	0	E	51.9871	52.4537	B	B	0.129155	B	0.0909894	C	0.0967972	C	0.164322	C	0.0752098	C	0.174954	B
HGNC:16865	PHYHIP	phytanoyl-CoA 2-hydroxylase interacting protein	KIAA0273|PAHX-AP	DYRK1AP3	NM_014759	Q92561	1_1_3_Fatty acid metabolism	Lipid & FA metabolism	Metabolism	01_B_1_Mitochondria	Detected in many	0.161441	C	0.0222536	D	0.0149962	D	0.072078	C	0.0484323	C	0.125207	C	0	E	0	E	0	E	0	E	0	E	0.023474	0.652259	E	D	0.00995997	D	0.0399157	C	0.00435227	D	0.0200804	D	0.0171541	D	0.0122505	D
HGNC:29378	PHYHIPL	phytanoyl-CoA 2-hydroxylase interacting protein like	KIAA1796|Em:AC025038.1		NM_032439	Q96FC7	1_1_3_Fatty acid metabolism	Lipid & FA metabolism	Metabolism	01_A_Cytosol	Detected in many	0	E	0.0231816	D	0	E	0.0264183	D	0.0302326	D	0.00232201	D	0.724597	B	0	E	0	E	0	E	0	E	52.3311	11.9828	B	C	0.354323	B	0.427935	B	0.446541	B	0.356079	B	0.45432	B	0.365432	B
HGNC:9204	PON1	paraoxonase 1	ESA	PON	NM_000446	P27169	1_1_3_Fatty acid metabolism	Lipid & FA metabolism	Metabolism	04_EXTRACELLULAR	Detected in some	0	E	0	E	0.000401412	D	0	E	0	E	0.00125794	D	0.0858285	C	0	E	0	E	0	E	0	E	0.051576	10.8302	E	C	#N/A	F	#N/A	F	#N/A	F	#N/A	F	#N/A	F	#N/A	F
HGNC:9205	PON2	paraoxonase 2			NM_000305	Q15165	1_1_3_Fatty acid metabolism	Lipid & FA metabolism	Metabolism	04_EXTRACELLULAR	Detected in all	1.88312	B	1.00424	B	0.283352	C	0.911051	B	0.352432	C	0.357051	B	0.638661	B	0.105839	C	0.0308749	C	0.505238	B	0.015436	D	19.7272	93.7497	C	B	0.073302	C	0.0485949	C	0.0703747	C	0.0590759	C	0.116446	C	0.237897	B
HGNC:9206	PON3	paraoxonase 3			NM_000940	Q15166	1_1_3_Fatty acid metabolism	Lipid & FA metabolism	Metabolism	04_EXTRACELLULAR	Detected in many	0	E	0.0190519	D	0.0309167	C	0.00867884	D	0	E	0.00858668	D	0.0390431	C	0	E	0	E	0	E	0	E	0.351618	5.63761	D	C	#N/A	F	#N/A	F	#N/A	F	#N/A	F	#N/A	F	#N/A	F
HGNC:9325	PPT1	palmitoyl-protein thioesterase 1	CLN1|INCL	PPT	NM_000310	P50897	1_1_3_Fatty acid metabolism	Lipid & FA metabolism	Metabolism	01_B_4_Lysosomes	Detected in all	1.13946	B	0.768594	B	0.489234	B	0.580143	B	0.315983	C	0.312742	B	0.514167	B	0.290917	C	0.194528	C	1.83792	B	0.5606	B	69.5249	83.5902	B	B	0.294035	B	0.433891	B	0.386245	B	0.228738	B	0.547935	B	0.370447	B
HGNC:9326	PPT2	palmitoyl-protein thioesterase 2			NM_138717	Q9UMR5	1_1_3_Fatty acid metabolism	Lipid & FA metabolism	Metabolism	01_B_4_Lysosomes	Detected in many	0.220143	C	0.0608745	C	0.0683928	C	0.0456717	C	0.0847476	C	0.0688794	C	0.0447465	C	0.0416015	D	0.0263967	C	0.00663012	D	0	E	28.6653	38.1108	B	B	0.0547847	C	0.0654234	C	0.0694892	C	0.0927639	C	0.0884578	C	0.0707668	C
HGNC:28390	PRXL2B	peroxiredoxin like 2B	MGC26818	C1orf93|FAM213B	NM_152371	Q8TBF2	1_1_3_Fatty acid metabolism	Lipid & FA metabolism	Metabolism	01_A_Cytosol	#N/A	#N/A	F	0.113477	C	0.0922287	C	0.084866	C	0.0734624	C	0.033811	C	0.0167403	D	0.0521502	C	0.0634996	C	0.0753755	C	0	E	11.6542	8.86471	C	C	0.0205995	C	0.0326051	C	0.0388631	C	0.0114804	D	0.061573	C	0.0255273	C
HGNC:9592	PTGDS	prostaglandin D2 synthase	PGDS|L-PGDS		NM_000954	P41222	1_1_3_Fatty acid metabolism	Lipid & FA metabolism	Metabolism	04_EXTRACELLULAR	Detected in all	1.74932	B	0.348097	C	1.04046	B	4.75571	B	2.65166	B	31.4503	A	163.549	A	3.8846	B	0.420381	B	1.70067	B	0.407767	C	413.865	5256.28	A	A	0.0438603	C	0.0311233	C	0.0307394	C	0.0182485	D	0.0422895	C	0.0936216	C
HGNC:9599	PTGES	prostaglandin E synthase	MGST-IV|PIG12|MGST1-L1|TP53I12	MGST1L1	NM_004878	O14684	1_1_3_Fatty acid metabolism	Lipid & FA metabolism	Metabolism	01_B_2_b_Smooth ER	Detected in many	0	E	0	E	0.135846	C	0.148347	C	0.0174172	D	0.095539	C	0	E	0	E	0	E	0.0574673	C	0	E	0.357044	8.83859	D	C	#N/A	F	#N/A	F	#N/A	F	#N/A	F	#N/A	F	#N/A	F
HGNC:17822	PTGES2	prostaglandin E synthase 2	FLJ14038	C9orf15	NM_001256335	Q9H7Z7	1_1_3_Fatty acid metabolism	Lipid & FA metabolism	Metabolism	01_B_3_Golgi apparatus	Detected in all	0.762396	B	0.189759	C	0.140474	C	0.124127	C	0.238075	C	0.191515	C	0.281504	C	0.107017	C	0.16448	C	0.196824	C	0.119752	C	33.079	25.9186	B	B	0.0834264	C	0.0887626	C	0.0746665	C	0.0889983	C	0.079517	C	0.0564078	C
HGNC:16049	PTGES3	prostaglandin E synthase 3	p23|TEBP|cPGES		NM_006601	Q15185	1_1_3_Fatty acid metabolism	Lipid & FA metabolism	Metabolism	01_A_Cytosol	Detected in all	2.33624	B	3.73578	B	2.47388	B	2.66649	B	3.12314	B	2.51799	B	3.10958	B	4.17177	B	3.48996	B	3.40488	B	2.09521	B	108.01	130.496	B	B	0.517546	B	0.621121	B	0.606142	B	0.547681	B	0.721246	B	0.559437	B
HGNC:43943	PTGES3L	prostaglandin E synthase 3 like			NM_001142653	E9PB15	1_1_3_Fatty acid metabolism	Lipid & FA metabolism	Metabolism	05_UNKNOWN	Detected in many	0	E	0	E	0.00086879	D	0.0392832	C	0.0132132	D	0	E	0.00163325	D	0	E	0	E	0	E	0	E	20.0261	17.6128	B	C	#N/A	F	#N/A	F	#N/A	F	#N/A	F	#N/A	F	#N/A	F
HGNC:9601	PTGFRN	prostaglandin F2 receptor inhibitor	FPRP|EWI-F|CD9P-1|FLJ11001|KIAA1436|SMAP-6|CD315		NM_020440	Q9P2B2	1_1_3_Fatty acid metabolism	Lipid & FA metabolism	Metabolism	01_B_3_Golgi apparatus	Detected in many	0	E	0.083057	C	0.0279301	C	0.0201159	D	0.0465503	C	0.151716	C	0.137766	C	0	E	0.00231116	D	0.0499399	C	0	E	1.82666	9.01164	D	C	0.00947971	D	0.0494527	C	0.023209	C	0.000428484	D	0.0164757	D	0.0131962	D
HGNC:9603	PTGIS	prostaglandin I2 synthase	PGIS|CYP8A1		NM_000961	Q16647	1_1_3_Fatty acid metabolism	Lipid & FA metabolism	Metabolism	01_B_2_b_Smooth ER	Detected in many	0	E	0	E	0.00260775	D	0.436181	B	0.0256096	D	0.187711	C	0.000914262	D	0	E	0	E	0	E	0	E	0.123687	7.81353	D	C	0.00031485	D	0	E	0	E	0.00128031	D	0.000466637	D	0	E
HGNC:18429	PTGR1	prostaglandin reductase 1	ZADH3	LTB4DH	NM_001146108	Q14914	1_1_3_Fatty acid metabolism	Lipid & FA metabolism	Metabolism	01_A_Cytosol	Detected in many	0.162138	C	0.379848	C	0.405786	B	0.28342	C	0.567625	B	0.750402	B	0.266691	C	0.0181209	D	0.0057065	D	0.0754711	C	0.189753	C	17.6892	32.4714	C	B	0.0958929	C	0.133333	C	0.0832548	C	0.13882	C	0.119338	C	0.0896112	C
HGNC:20149	PTGR2	prostaglandin reductase 2	FLJ39091	ZADH1	NM_001146154	Q8N8N7	1_1_3_Fatty acid metabolism	Lipid & FA metabolism	Metabolism	01_A_Cytosol	Detected in all	0.205181	C	0.0714655	C	0.0820509	C	0.0395082	C	0.0627594	C	0.0975474	C	0.204548	C	0.0102145	D	0.00541123	D	0.093232	C	0	E	8.76331	11.9023	C	C	0.0838915	C	0.10586	C	0.0796899	C	0.0940876	C	0.0845224	C	0.0822212	C
HGNC:9604	PTGS1	prostaglandin-endoperoxide synthase 1	COX1|PGHS-1|PTGHS		NM_000962	P23219	1_1_3_Fatty acid metabolism	Lipid & FA metabolism	Metabolism	01_B_3_Golgi apparatus	Detected in many	0	E	0	E	0	E	0.304987	C	0.0162389	D	0.00022914	D	0.00795793	D	0	E	0	E	0.19288	C	2.64381	B	0.492035	2.49031	D	D	#N/A	F	#N/A	F	#N/A	F	#N/A	F	#N/A	F	#N/A	F
HGNC:9605	PTGS2	prostaglandin-endoperoxide synthase 2	COX2		NM_000963	P35354	1_1_3_Fatty acid metabolism	Lipid & FA metabolism	Metabolism	01_B_2_b_Smooth ER	Detected in many	0.0549067	D	1.3398	B	0.0597949	C	2.60548	B	0.880489	B	3.87651	B	0.0548982	C	0.0162443	D	0.0304651	C	0.691443	B	17.8465	A	0.127724	12.8227	D	C	#N/A	F	#N/A	F	#N/A	F	#N/A	F	#N/A	F	#N/A	F
HGNC:1665	SCARB2	scavenger receptor class B member 2	HLGP85|LIMPII|SR-BII|LIMP-2	CD36L2	NM_005506	Q14108	1_1_3_Fatty acid metabolism	Lipid & FA metabolism	Metabolism	01_B_4_Lysosomes	Detected in all	1.23326	B	1.15687	B	0.326592	B	0.778647	B	0.430167	B	0.580617	B	0.41844	B	0.12108	C	0.087511	C	0.466835	B	0.181721	C	106.311	56.2568	B	B	0.544353	B	0.809566	B	0.686954	B	0.658029	B	0.535988	B	0.573899	B
HGNC:11609	TBXAS1	thromboxane A synthase 1	CYP5|CYP5A1|THAS|TXS|TXAS|TS		NM_001061	P24557	1_1_3_Fatty acid metabolism	Lipid & FA metabolism	Metabolism	01_B_2_b_Smooth ER	Detected in many	0	E	0.00419497	D	0.0550109	C	0.0801453	C	0.0151888	D	0.0168727	D	0.00670214	D	0.0661418	C	0.0745545	C	1.55793	B	0.509141	B	1.80071	15.7302	D	C	0.00720797	D	0.00601043	D	0.00306857	D	0.011562	D	0	E	0.00464215	D
HGNC:4551	TECR	trans-2,3-enoyl-CoA reductase	TER|MRT14	SC2|GPSN2	NM_138501	Q9NZ01	1_1_3_Fatty acid metabolism	Lipid & FA metabolism	Metabolism	01_B_2_b_Smooth ER	Detected in all	1.21762	B	1.09244	B	1.06464	B	0.59142	B	0.709198	B	0.668288	B	1.40923	B	0.534528	B	1.18672	B	0.986201	B	0.394402	C	152.064	90.0747	B	B	0.30252	B	0.356022	B	0.313739	B	0.287969	B	0.355957	B	0.410772	B
HGNC:27365	TECRL	trans-2,3-enoyl-CoA reductase like	GPSN2L|SRD5A2L2|DKFZp313D0829|DKFZp313B2333|TERL		NM_001010874	Q5HYJ1	1_1_3_Fatty acid metabolism	Lipid & FA metabolism	Metabolism	01_B_2_b_Smooth ER	Detected in some	#N/A	F	#N/A	F	#N/A	F	#N/A	F	#N/A	F	#N/A	F	#N/A	F	#N/A	F	#N/A	F	#N/A	F	#N/A	F	0.0319771	0	E	E	#N/A	F	#N/A	F	#N/A	F	#N/A	F	#N/A	F	#N/A	F
HGNC:17947	THEM4	thioesterase superfamily member 4	CTMP		NM_053055	Q5T1C6	1_1_3_Fatty acid metabolism	Lipid & FA metabolism	Metabolism	01_B_1_Mitochondria	Detected in all	0.189354	C	0.244302	C	0.359879	B	0.154415	C	0.143296	C	0.162093	C	0.228622	C	0.328252	C	0.340435	B	0.0579796	C	0	E	14.703	9.14285	C	C	0.189883	B	0.199899	B	0.140171	B	0.276665	B	0.146422	C	0.1217	C
HGNC:26755	THEM5	thioesterase superfamily member 5	FLJ37964		NM_182578	Q8N1Q8	1_1_3_Fatty acid metabolism	Lipid & FA metabolism	Metabolism	01_B_1_Mitochondria	Detected in many	#N/A	F	#N/A	F	#N/A	F	#N/A	F	#N/A	F	#N/A	F	#N/A	F	#N/A	F	#N/A	F	#N/A	F	#N/A	F	0.122383	0.0878527	D	E	#N/A	F	#N/A	F	#N/A	F	#N/A	F	#N/A	F	#N/A	F
HGNC:29656	THEM6	thioesterase superfamily member 6	DSCD75	C8orf55	NM_016647	Q8WUY1	1_1_3_Fatty acid metabolism	Lipid & FA metabolism	Metabolism	04_EXTRACELLULAR	Detected in all	0.0549067	D	0.147581	C	0.0402101	C	0.177077	C	0.0486245	C	0.0328657	C	0.135262	C	0.024244	D	0.0451712	C	0.0278916	C	0	E	8.59554	10.4388	C	C	0.020714	C	0.0395976	C	0.0292793	C	0.0404904	C	0.0405684	C	0.0187323	D
HGNC:11800	THRSP	thyroid hormone responsive	SPOT14|Lpgp|S14|THRP	LPGP1	NM_003251	Q92748	1_1_3_Fatty acid metabolism	Lipid & FA metabolism	Metabolism	01_A_Cytosol	Detected in many	0	E	0	E	0	E	0	E	0	E	0.000785951	D	0.00457106	D	0	E	0	E	0	E	0	E	3.29215	0.247963	C	D	0.022777	C	0.0453103	C	0.0307898	C	0.0498375	C	0.0220958	D	0.021682	C
HGNC:21396	ABHD5	abhydrolase domain containing 5	CGI-58|NCIE2		NM_016006	Q8WTS1	1_1_4_Triglyceride metabolism	Lipid & FA metabolism	Metabolism	01_C_1_Lipid droplets	Detected in all	0.289641	C	1.26125	B	0.29279	C	0.445651	B	0.736077	B	0.911002	B	0.286223	C	0.294325	C	0.405981	B	0.300748	C	0.0294004	D	6.58101	11.99	C	C	0.0645141	C	0.13502	C	0.0963882	C	0.0783797	C	0.0818838	C	0.132191	C
HGNC:33784	AGMO	alkylglycerol monooxygenase	FLJ16237	TMEM195	NM_001004320	Q6ZNB7	1_1_4_Triglyceride metabolism	Lipid & FA metabolism	Metabolism	01_B_2_b_Smooth ER	Detected in some	0	E	0.00867595	D	0	E	0.0145271	D	0.00482756	D	0.00036378	D	0	E	0	E	0	E	0	E	0	E	0.0467373	0.202903	E	D	#N/A	F	#N/A	F	#N/A	F	#N/A	F	#N/A	F	#N/A	F
HGNC:4289	GK	glycerol kinase	GK1|GKD		NM_000167	P32189	1_1_4_Triglyceride metabolism	Lipid & FA metabolism	Metabolism	01_B_1_Mitochondria	Detected in many	0.257898	C	0.238055	C	0.30678	C	0.0100634	D	0.0583233	C	0.0594398	C	0.112709	C	0.0734146	C	0.167181	C	1.10274	B	0.137212	C	4.79	2.70398	C	C	0.0448242	C	0.0456285	C	0.0389795	C	0.0774969	C	0.0402852	C	0.0972109	C
HGNC:4291	GK2	glycerol kinase 2	GKTA	GKP2	NM_033214	Q14410	1_1_4_Triglyceride metabolism	Lipid & FA metabolism	Metabolism	01_B_1_Mitochondria	Detected in single	#N/A	F	#N/A	F	#N/A	F	#N/A	F	#N/A	F	#N/A	F	#N/A	F	#N/A	F	#N/A	F	#N/A	F	#N/A	F	0	0	E	E	#N/A	F	#N/A	F	#N/A	F	#N/A	F	#N/A	F	#N/A	F
HGNC:28635	GK5	glycerol kinase 5	MGC40579		NM_001039547	Q6ZS86	1_1_4_Triglyceride metabolism	Lipid & FA metabolism	Metabolism	01_B_1_Mitochondria	Detected in all	0.303824	C	0.0306784	D	0.0374515	C	0.047811	C	0.0340957	D	0.0507037	C	0.0273136	C	0	E	0.0990877	C	0.058003	C	0	E	7.52375	9.95056	C	C	0.0619979	C	0.10764	C	0.0891596	C	0.140444	C	0.0796146	C	0.0526979	C
HGNC:24865	GPAM	glycerol-3-phosphate acyltransferase, mitochondrial	KIAA1560|MGC26846|GPAT1		NM_020918	Q9HCL2	1_1_4_Triglyceride metabolism	Lipid & FA metabolism	Metabolism	01_B_1_Mitochondria	Detected in all	0.0733252	D	0.0186686	D	0.0438444	C	0.00227826	D	0.010685	D	0.0227748	C	1.12796	B	0.00505382	D	0.0126587	D	0.0197369	D	0	E	4.03347	32.4503	C	B	0.033722	C	0.0699265	C	0.0509775	C	0.0716318	C	0.0591161	C	0.0285413	C
HGNC:17038	MGLL	monoglyceride lipase	HU-K5|MGL|MAGL		NM_007283	Q99685	1_1_4_Triglyceride metabolism	Lipid & FA metabolism	Metabolism	03_C_Nucleoplasm	Detected in all	2.47702	B	0.00255894	D	0.0253219	D	0.300209	C	0.582296	B	0.182464	C	0.167197	C	0.0966574	C	0.0115846	D	0.316317	C	0	E	13.7513	13.3707	C	C	0.140823	B	0.185027	B	0.149803	B	0.165367	B	0.142373	C	0.179625	B
HGNC:18210	MOGAT1	monoacylglycerol O-acyltransferase 1	DGAT2L|MGAT1	DGAT2L1	NM_058165	Q96PD6	1_1_4_Triglyceride metabolism	Lipid & FA metabolism	Metabolism	01_B_2_b_Smooth ER	Detected in many	0	E	0	E	0.00238184	D	0	E	0	E	0.00397505	D	0	E	0	E	0.00102041	D	0.0105984	D	0	E	0.013177	0.027841	E	E	#N/A	F	#N/A	F	#N/A	F	#N/A	F	#N/A	F	#N/A	F
HGNC:23248	MOGAT2	monoacylglycerol O-acyltransferase 2	MGAT2|DGAT2L5|FLJ22644		NM_025098	Q3SYC2	1_1_4_Triglyceride metabolism	Lipid & FA metabolism	Metabolism	01_B_2_b_Smooth ER	Detected in some	0	E	0	E	0	E	0	E	0	E	0.00318147	D	0	E	0	E	0	E	0	E	0	E	0	0.111206	E	D	#N/A	F	#N/A	F	#N/A	F	#N/A	F	#N/A	F	#N/A	F
HGNC:23249	MOGAT3	monoacylglycerol O-acyltransferase 3	DC7|MGAT3|DGAT2L2		NM_178176	Q86VF5	1_1_4_Triglyceride metabolism	Lipid & FA metabolism	Metabolism	01_B_2_b_Smooth ER	Detected in some	0	E	0	E	0.00380249	D	0.00425944	D	0	E	0.00689442	D	0	E	0	E	0.00770749	D	0	E	0	E	0.00316329	0	E	E	#N/A	F	#N/A	F	#N/A	F	#N/A	F	#N/A	F	#N/A	F
HGNC:9076	PLIN1	perilipin 1		PLIN	NM_002666	O60240	1_1_4_Triglyceride metabolism	Lipid & FA metabolism	Metabolism	01_B_2_b_Smooth ER	Detected in many	0	E	0	E	0.000659045	D	0	E	0.0324512	D	0.0818946	C	0.000913176	D	0	E	0	E	0	E	0	E	0.268563	2.36012	D	D	#N/A	F	#N/A	F	#N/A	F	#N/A	F	#N/A	F	#N/A	F
HGNC:248	PLIN2	perilipin 2	ADRP	ADFP	NM_001122	Q99541	1_1_4_Triglyceride metabolism	Lipid & FA metabolism	Metabolism	01_B_2_b_Smooth ER	Detected in all	0.138871	C	0.245682	C	1.17948	B	2.19003	B	2.81391	B	9.75541	A	0.904281	B	0.394632	B	2.26603	B	7.12937	B	4.20691	B	5.19278	80.676	C	B	0.0500441	C	0.0353756	C	0.0391656	C	0.022155	D	0.0394438	C	0.0570624	C
HGNC:16893	PLIN3	perilipin 3	TIP47|PP17	M6PRBP1	NM_005817	O60664	1_1_4_Triglyceride metabolism	Lipid & FA metabolism	Metabolism	01_B_7_Endosomes	Detected in all	0.583373	B	0.713707	B	0.293046	C	0.3383	C	0.590665	B	0.599845	B	0.281603	C	0.3836	B	0.0883067	C	0.684032	B	0.207834	C	2.06717	20.0879	D	C	0.00396097	D	0.00395812	D	0.00352125	D	0.0123972	D	0.00179169	D	0.0085796	D
HGNC:29393	PLIN4	perilipin 4	S3-12	KIAA1881	NM_001367868	Q96Q06	1_1_4_Triglyceride metabolism	Lipid & FA metabolism	Metabolism	02_B_Cell membrane	Detected in many	0	E	0.00335861	D	0.00561918	D	0.00562912	D	0.00310766	D	0.0214098	C	0.0353815	C	0	E	0.00256674	D	0.00277053	D	0	E	0.209598	2.55773	D	D	#N/A	F	#N/A	F	#N/A	F	#N/A	F	#N/A	F	#N/A	F
HGNC:33196	PLIN5	perilipin 5	LSDP5|LSDA5|OXPAT|MLDP		NM_001013706	Q00G26	1_1_4_Triglyceride metabolism	Lipid & FA metabolism	Metabolism	01_B_1_Mitochondria	Detected in many	0	E	0.0890891	C	0.0184896	D	0.0929608	C	0.0780546	C	0.320788	B	0.192997	C	0	E	0.00996491	D	0.0326245	C	0	E	0.912717	35.3668	D	B	#N/A	F	#N/A	F	#N/A	F	#N/A	F	#N/A	F	#N/A	F
HGNC:9155	PNLIP	pancreatic lipase	PL		NM_000936	P16233	1_1_4_Triglyceride metabolism	Lipid & FA metabolism	Metabolism	04_EXTRACELLULAR	Detected in some	#N/A	F	#N/A	F	#N/A	F	#N/A	F	#N/A	F	#N/A	F	#N/A	F	#N/A	F	#N/A	F	#N/A	F	#N/A	F	0	0	E	E	#N/A	F	#N/A	F	#N/A	F	#N/A	F	#N/A	F	#N/A	F
HGNC:9156	PNLIPRP1	pancreatic lipase related protein 1	PLRP1		NM_006229	P54315	1_1_4_Triglyceride metabolism	Lipid & FA metabolism	Metabolism	04_EXTRACELLULAR	Detected in single	#N/A	F	#N/A	F	#N/A	F	#N/A	F	#N/A	F	#N/A	F	#N/A	F	#N/A	F	#N/A	F	#N/A	F	#N/A	F	0	0	E	E	#N/A	F	#N/A	F	#N/A	F	#N/A	F	#N/A	F	#N/A	F
HGNC:9157	PNLIPRP2	pancreatic lipase related protein 2 (gene/pseudogene)	PLRP2		NM_005396	P54317	1_1_4_Triglyceride metabolism	Lipid & FA metabolism	Metabolism	04_EXTRACELLULAR	#N/A	#N/A	F	#N/A	F	#N/A	F	#N/A	F	#N/A	F	#N/A	F	#N/A	F	#N/A	F	#N/A	F	#N/A	F	#N/A	F	0.0262074	0	E	E	#N/A	F	#N/A	F	#N/A	F	#N/A	F	#N/A	F	#N/A	F
HGNC:23492	PNLIPRP3	pancreatic lipase related protein 3			NM_001011709	Q17RR3	1_1_4_Triglyceride metabolism	Lipid & FA metabolism	Metabolism	04_EXTRACELLULAR	Detected in some	#N/A	F	#N/A	F	#N/A	F	#N/A	F	#N/A	F	#N/A	F	#N/A	F	#N/A	F	#N/A	F	#N/A	F	#N/A	F	0.0034326	0.0114806	E	E	#N/A	F	#N/A	F	#N/A	F	#N/A	F	#N/A	F	#N/A	F
HGNC:11861	TM6SF2	transmembrane 6 superfamily member 2	Lpr4		NM_203510	Q9BZW4	1_1_4_Triglyceride metabolism	Lipid & FA metabolism	Metabolism	01_B_2_b_Smooth ER	Detected in some	0	E	0	E	0	E	0	E	0	E	0.00537714	D	0	E	0	E	0.00307893	D	0	E	0	E	0.29152	0.544572	D	D	#N/A	F	#N/A	F	#N/A	F	#N/A	F	#N/A	F	#N/A	F
HGNC:17553	ABHD1	abhydrolase domain containing 1	LABH1|FLJ36128		NM_032604	Q96SE0	1_1_5_Phospholipid metabolism	Lipid & FA metabolism	Metabolism	02_B_Cell membrane	Detected in some	0	E	0.0347563	D	0.00428491	D	0.0128851	D	0.00353835	D	0.00398259	D	0.0474995	C	0	E	0.00567948	D	0	E	0	E	0.535936	0.872113	D	D	#N/A	F	#N/A	F	#N/A	F	#N/A	F	#N/A	F	#N/A	F
HGNC:18718	ABHD3	abhydrolase domain containing 3	LABH3		NM_001308256	Q8WU67	1_1_5_Phospholipid metabolism	Lipid & FA metabolism	Metabolism	02_B_Cell membrane	Detected in all	0.0681733	D	0.377309	C	0.350277	B	0.104329	C	0.184162	C	0.201167	C	0.59738	B	0.465625	B	0.424322	B	0.280759	C	0.113788	C	4.63782	34.9744	C	B	0.0153997	D	0.0169438	D	0.0361005	C	0.0270006	C	0.00909669	D	0.0261673	C
HGNC:20154	ABHD4	abhydrolase domain containing 4	FLJ12816		NM_022060	Q8TB40	1_1_5_Phospholipid metabolism	Lipid & FA metabolism	Metabolism	01_B_2_b_Smooth ER	Detected in all	0.0986831	D	0.100912	C	0.0759434	C	0.0370925	C	0.132717	C	0.0839218	C	0.117896	C	0.019558	D	0.0352853	C	0.00354726	D	0.0324789	D	11.6696	25.931	C	B	0.0282544	C	0.0269678	C	0.0357388	C	0.0459636	C	0.0425632	C	0.0306509	C
HGNC:108	ACHE	acetylcholinesterase (Cartwright blood group)		YT	NM_015831	P22303	1_1_5_Phospholipid metabolism	Lipid & FA metabolism	Metabolism	04_EXTRACELLULAR	Detected in many	0	E	0.04258	D	0.0372266	C	0.0203108	D	0.153784	C	0.0545959	C	0.0126027	D	0.0426635	D	0.0162905	D	0.00306159	D	0	E	26.2508	3.15461	B	C	0.0119807	D	0.00998305	D	0.00810252	D	0.000848996	D	0.00819104	D	0.00672042	D
HGNC:21869	AGK	acylglycerol kinase	FLJ10842	MULK	NM_018238	Q53H12	1_1_5_Phospholipid metabolism	Lipid & FA metabolism	Metabolism	01_B_1_Mitochondria	Detected in all	0	E	0.0548028	C	0.0748769	C	0.0660445	C	0.0667352	C	0.0511609	C	0.0301307	C	0.0396095	D	0.0811086	C	0.0151821	D	0	E	16.7108	8.14552	C	C	0.0743031	C	0.161286	C	0.12103	C	0.162941	C	0.0762337	C	0.167616	B
HGNC:324	AGPAT1	1-acylglycerol-3-phosphate O-acyltransferase 1	LPAAT-alpha		NM_006411	Q99943	1_1_5_Phospholipid metabolism	Lipid & FA metabolism	Metabolism	01_B_2_b_Smooth ER	Detected in all	0.203924	C	0.296677	C	0.327332	B	0.15828	C	0.237949	C	0.293131	B	0.220311	C	0.0541488	C	0.0465154	C	0.238129	C	0.194092	C	37.8799	50.4124	B	B	0.0435492	C	0.0767911	C	0.0573744	C	0.090845	C	0.0620874	C	0.0444165	C
HGNC:325	AGPAT2	1-acylglycerol-3-phosphate O-acyltransferase 2	LPAAT-beta	BSCL	NM_006412	O15120	1_1_5_Phospholipid metabolism	Lipid & FA metabolism	Metabolism	01_B_2_b_Smooth ER	Detected in all	0.0420642	D	0.240125	C	1.93495	B	0.303801	C	0.273419	C	0.274379	C	0.102179	C	0.213802	C	0.15897	C	0.56024	B	0.180511	C	7.43003	55.943	C	B	0.0327805	C	0.0499914	C	0.0176041	D	0.0449087	C	0.0766897	C	0.0213139	C
HGNC:326	AGPAT3	1-acylglycerol-3-phosphate O-acyltransferase 3	LPAAT-gamma|LPAAT3		NM_020132	Q9NRZ7	1_1_5_Phospholipid metabolism	Lipid & FA metabolism	Metabolism	01_B_2_b_Smooth ER	Detected in all	0.231391	C	0.276623	C	0.343768	B	0.0973861	C	0.0403666	C	0.133107	C	0.525224	B	0.0992113	C	0.209814	C	0.363351	B	0.659377	B	69.7394	24.4266	B	B	0.524434	B	0.413733	B	0.331736	B	0.681639	B	0.434006	B	0.331107	B
HGNC:20885	AGPAT4	1-acylglycerol-3-phosphate O-acyltransferase 4	LPAAT-delta|dJ473J16.2		NM_020133	Q9NRZ5	1_1_5_Phospholipid metabolism	Lipid & FA metabolism	Metabolism	01_B_3_Golgi apparatus	Detected in many	0.085097	D	0.0338044	D	0.0010681	D	0.196182	C	0.0119276	D	0.0364949	C	0	E	0.00647249	D	0.266418	C	0.197901	C	0.149326	C	1.29194	1.09335	D	D	0.0113285	D	0.0729896	C	0.00958355	D	0.00469973	D	0.00775205	D	0.0246735	C
HGNC:20886	AGPAT5	1-acylglycerol-3-phosphate O-acyltransferase 5	FLJ11210|LPAAT-e|LPAAT-epsilon		NM_018361	Q9NUQ2	1_1_5_Phospholipid metabolism	Lipid & FA metabolism	Metabolism	01_B_1_Mitochondria	Detected in all	0.14433	C	0.0465853	D	0.0610351	C	0.047255	C	0.0657451	C	0.0532448	C	0.146811	C	0.303423	C	0.140607	C	0.0456896	C	0.0809143	C	6.74888	4.98944	C	C	0.124473	B	0.18338	B	0.11609	C	0.147677	C	0.1135	C	0.182614	B
HGNC:441	ALPG	alkaline phosphatase, germ cell	GCAP	ALPPL2	NM_031313	P10696	1_1_5_Phospholipid metabolism	Lipid & FA metabolism	Metabolism	02_B_Cell membrane	#N/A	#N/A	F	#N/A	F	#N/A	F	#N/A	F	#N/A	F	#N/A	F	#N/A	F	#N/A	F	#N/A	F	#N/A	F	#N/A	F	0	0.00238322	E	E	#N/A	F	#N/A	F	#N/A	F	#N/A	F	#N/A	F	#N/A	F
HGNC:437	ALPI	alkaline phosphatase, intestinal	IAP		NM_001631	P09923	1_1_5_Phospholipid metabolism	Lipid & FA metabolism	Metabolism	01_B_2_b_Smooth ER	Detected in single	#N/A	F	#N/A	F	#N/A	F	#N/A	F	#N/A	F	#N/A	F	#N/A	F	#N/A	F	#N/A	F	#N/A	F	#N/A	F	0	0	E	E	#N/A	F	#N/A	F	#N/A	F	#N/A	F	#N/A	F	#N/A	F
HGNC:438	ALPL	alkaline phosphatase, biomineralization associated	TNSALP|TNALP|TNAP	HOPS	NM_000478	P05186	1_1_5_Phospholipid metabolism	Lipid & FA metabolism	Metabolism	01_A_Cytosol	Detected in many	0	E	0.00417092	D	0	E	0.878751	B	0	E	0.0349924	C	0.00280519	D	0.221307	C	0	E	0	E	0	E	28.4712	73.5951	B	B	0.0741024	C	0.0632468	C	0.045728	C	0.0397591	C	0.0661567	C	0.0461986	C
HGNC:439	ALPP	alkaline phosphatase, placental	PALP|PLAP		NM_001632	P05187	1_1_5_Phospholipid metabolism	Lipid & FA metabolism	Metabolism	02_B_Cell membrane	Detected in some	0	E	0	E	0	E	0.00228705	D	0	E	0.000435987	D	0.00265455	D	0	E	0	E	0.0125274	D	0	E	0.00316742	0	E	E	#N/A	F	#N/A	F	#N/A	F	#N/A	F	#N/A	F	#N/A	F
HGNC:1079	BMX	BMX non-receptor tyrosine kinase	ETK|PSCTK3		NM_001721	P51813	1_1_5_Phospholipid metabolism	Lipid & FA metabolism	Metabolism	01_A_Cytosol	Detected in many	0	E	0	E	0	E	0.0274139	D	0	E	0	E	0	E	0	E	0	E	0	E	0	E	0.0620733	2.27102	E	D	#N/A	F	#N/A	F	#N/A	F	#N/A	F	#N/A	F	#N/A	F
HGNC:29000	C2CD2L	C2CD2 like	KIAA0285	TMEM24	NM_014807	O14523	1_1_5_Phospholipid metabolism	Lipid & FA metabolism	Metabolism	01_B_2_b_Smooth ER	Detected in all	0.262767	C	0.0739738	C	0.0473125	C	0.0435813	C	0.081724	C	0.0375058	C	0.024901	D	0.0433125	D	0.121543	C	0.0433512	C	0.257882	C	22.2452	5.99256	B	C	0.0279444	C	0.0366269	C	0.0356348	C	0.0441081	C	0.0233643	D	0.0308219	C
HGNC:1769	CDIPT	CDP-diacylglycerol--inositol 3-phosphatidyltransferase	PIS1|PIS		NM_006319	O14735	1_1_5_Phospholipid metabolism	Lipid & FA metabolism	Metabolism	02_B_Cell membrane	Detected in all	0.396462	C	0.726155	B	0.47913	B	0.448584	B	0.520631	B	0.408344	B	0.26581	C	0.111091	C	0.570086	B	0.252991	C	0.328775	C	74.6185	71.4227	B	B	0.186958	B	0.218674	B	0.193875	B	0.232879	B	0.20129	B	0.154509	B
HGNC:1800	CDS1	CDP-diacylglycerol synthase 1			NM_001263	Q92903	1_1_5_Phospholipid metabolism	Lipid & FA metabolism	Metabolism	01_B_2_b_Smooth ER	Detected in many	0	E	0	E	0.00917185	D	0	E	0.00581064	D	0.0205174	C	0.0325269	C	0.0189609	D	0.00565393	D	0.011235	D	0	E	24.2096	1.98441	B	D	0.173595	B	0.25784	B	0.153955	B	0.1247	C	0.242782	B	0.187514	B
HGNC:1801	CDS2	CDP-diacylglycerol synthase 2			NM_003818	O95674	1_1_5_Phospholipid metabolism	Lipid & FA metabolism	Metabolism	01_B_1_Mitochondria	Detected in all	0.273354	C	0.409319	B	0.527417	B	0.229141	C	0.374967	B	0.152855	C	0.265333	C	0.269865	C	0.47797	B	0.258303	C	0.191902	C	34.8436	11.3444	B	C	0.381234	B	0.485302	B	0.446239	B	0.334928	B	0.542245	B	0.375528	B
HGNC:24289	CEPT1	choline/ethanolamine phosphotransferase 1			NM_006090	Q9Y6K0	1_1_5_Phospholipid metabolism	Lipid & FA metabolism	Metabolism	01_B_2_b_Smooth ER	Detected in all	0.113535	C	0.183083	C	0.113878	C	0.11543	C	0.194488	C	0.188921	C	0.228894	C	0.126456	C	0.105248	C	0.11314	C	0	E	9.9143	20.3966	C	C	0.0341675	C	0.0916745	C	0.0373059	C	0.0380611	C	0.0382978	C	0.029662	C
HGNC:1912	CHAT	choline O-acetyltransferase			NM_020549	P28329	1_1_5_Phospholipid metabolism	Lipid & FA metabolism	Metabolism	01_A_Cytosol	Detected in some	#N/A	F	#N/A	F	#N/A	F	#N/A	F	#N/A	F	#N/A	F	#N/A	F	#N/A	F	#N/A	F	#N/A	F	#N/A	F	0.68586	0.0840195	D	E	#N/A	F	#N/A	F	#N/A	F	#N/A	F	#N/A	F	#N/A	F
HGNC:1937	CHKA	choline kinase alpha	CKI	CHK	NM_001277	P35790	1_1_5_Phospholipid metabolism	Lipid & FA metabolism	Metabolism	01_B_2_b_Smooth ER	Detected in all	0.924097	B	0.362102	C	0.574406	B	0.388546	B	0.441395	B	0.455762	B	0.936743	B	0.327311	C	0.292925	C	0.489	B	0.412907	C	27.0115	34.4422	B	B	0.0792867	C	0.064262	C	0.0818607	C	0.140899	C	0.135114	C	0.117016	C
HGNC:1938	CHKB	choline kinase beta	CHETK	CHKL	NM_005198	Q9Y259	1_1_5_Phospholipid metabolism	Lipid & FA metabolism	Metabolism	01_A_Cytosol	Detected in all	0.188009	C	0.238177	C	0.14512	C	0.150995	C	0.122244	C	0.222447	C	0.166462	C	0.114615	C	0.191005	C	0.106372	C	0.0469926	D	29.6088	36.6399	B	B	0.000534177	D	0.00129438	D	0	E	0	E	0.000652546	D	0.000510714	D
HGNC:17852	CHPT1	choline phosphotransferase 1	CPT1		NM_020244	Q8WUD6	1_1_5_Phospholipid metabolism	Lipid & FA metabolism	Metabolism	01_B_3_Golgi apparatus	Detected in all	1.08339	B	2.72138	B	1.39774	B	0.185507	C	0.262384	C	0.769863	B	0.438018	B	1.73946	B	0.61616	B	0.374553	B	0.898141	B	10.9739	55.6564	C	B	0.030846	C	0.0380585	C	0.038794	C	0.0409703	C	0.0744179	C	0.0463178	C
HGNC:2314	CPNE1	copine 1	CPN1		NM_152930	Q99829	1_1_5_Phospholipid metabolism	Lipid & FA metabolism	Metabolism	03_C_Nucleoplasm	Detected in all	0.190573	C	0.518205	B	0.423288	B	0.401379	B	0.351932	C	0.483311	B	0.243469	C	0.723146	B	0.724093	B	0.444584	B	0.382357	C	29.1454	46.2915	B	B	0.0714531	C	0.17656	B	0.116745	C	0.154635	C	0.150765	C	0.0844568	C
HGNC:2315	CPNE2	copine 2	CPN2		NM_152727	Q96FN4	1_1_5_Phospholipid metabolism	Lipid & FA metabolism	Metabolism	03_C_Nucleoplasm	Detected in all	0	E	0.165076	C	0.0460037	C	0.440347	B	0.141559	C	0.0449343	C	0.012058	D	0	E	0.0331864	C	0.170323	C	0.0213828	D	1.74086	15.7051	D	C	#N/A	F	#N/A	F	#N/A	F	#N/A	F	#N/A	F	#N/A	F
HGNC:2316	CPNE3	copine 3			NM_003909	O75131	1_1_5_Phospholipid metabolism	Lipid & FA metabolism	Metabolism	03_A_Nucleus	Detected in all	0.488355	C	0.730869	B	0.440645	B	0.622791	B	0.371774	B	0.598806	B	0.470918	B	0.422738	B	0.339788	B	0.448052	B	0	E	9.35685	25.4008	C	B	0.118572	C	0.197094	B	0.125835	C	0.143963	C	0.166649	B	0.194534	B
HGNC:2317	CPNE4	copine 4	COPN4|CPN4		NM_130808	Q96A23	1_1_5_Phospholipid metabolism	Lipid & FA metabolism	Metabolism	03_C_Nucleoplasm	Detected in many	#N/A	F	#N/A	F	#N/A	F	#N/A	F	#N/A	F	#N/A	F	#N/A	F	#N/A	F	#N/A	F	#N/A	F	#N/A	F	2.31757	0.1164	D	D	0.00329059	D	0.00278521	D	0.00448926	D	0	E	0	E	0.00441395	D
HGNC:2318	CPNE5	copine 5	CPN5|COPN5|KIAA1599		NM_020939	Q9HCH3	1_1_5_Phospholipid metabolism	Lipid & FA metabolism	Metabolism	01_A_Cytosol	Detected in many	0	E	0	E	0.0190544	D	0.0305356	D	0	E	0.019469	C	0.00308762	D	0.0384203	D	0	E	0	E	0	E	3.17313	2.85348	C	C	0.00983429	D	0.0527353	C	0.0142913	D	0.0161989	D	0.00151974	D	0.00898012	D
HGNC:2319	CPNE6	copine 6			NM_001280558	O95741	1_1_5_Phospholipid metabolism	Lipid & FA metabolism	Metabolism	01_B_7_Endosomes	Detected in many	#N/A	F	#N/A	F	#N/A	F	#N/A	F	#N/A	F	#N/A	F	#N/A	F	#N/A	F	#N/A	F	#N/A	F	#N/A	F	38.8101	0.461445	B	D	0.15802	B	0.354112	B	0.262639	B	0.138784	C	0.477686	B	0.150308	B
HGNC:2320	CPNE7	copine 7			NM_014427	Q9UBL6	1_1_5_Phospholipid metabolism	Lipid & FA metabolism	Metabolism	02_B_Cell membrane	Detected in many	0	E	0	E	0	E	0.0044448	D	0	E	0.00522622	D	0	E	0	E	0.0455742	C	0	E	0	E	3.42935	0.208628	C	D	0.00465848	D	0.0392693	C	0.01484	D	0	E	0.0114635	D	0.00553218	D
HGNC:23498	CPNE8	copine 8			NM_153634	Q86YQ8	1_1_5_Phospholipid metabolism	Lipid & FA metabolism	Metabolism	04_EXTRACELLULAR	Detected in all	0	E	0.347711	C	0.158849	C	0.461573	B	0.16291	C	0.182174	C	0.181122	C	0	E	0.0352109	C	0.209995	C	0.0494382	D	3.772	9.11085	C	C	0.0152671	D	0.0406693	C	0.0181508	D	0.010351	D	0.0272944	C	0.0980249	C
HGNC:24336	CPNE9	copine family member 9	KIAA4217		NM_001033755	Q8IYJ1	1_1_5_Phospholipid metabolism	Lipid & FA metabolism	Metabolism	04_EXTRACELLULAR	Detected in some	0	E	0.00322358	D	0.00136871	D	0	E	0.0157025	D	0.00660639	D	0.0211079	D	0	E	0	E	0.00125409	D	0	E	2.80807	0.495447	C	D	0.00990611	D	0.0234197	D	0.0158634	D	0.0181384	D	0.00795581	D	0.0189174	D
HGNC:16148	CRLS1	cardiolipin synthase 1	dJ967N21.6|CLS1|GCD10	C20orf155	NM_019095	Q9UJA2	1_1_5_Phospholipid metabolism	Lipid & FA metabolism	Metabolism	01_B_1_Mitochondria	Detected in all	0.256906	C	0.238621	C	0.174904	C	0.144157	C	0.228971	C	0.198197	C	0.211381	C	0.187534	C	0.294279	C	0.10172	C	0.599216	B	13.5327	16.1656	C	C	0.0623553	C	0.0584988	C	0.087778	C	0.115755	C	0.0397001	C	0.0797643	C
HGNC:19714	DDHD1	DDHD domain containing 1	KIAA1705|PA-PLA1	SPG28	NM_001160147	Q8NEL9	1_1_5_Phospholipid metabolism	Lipid & FA metabolism	Metabolism	01_A_Cytosol	Detected in all	0.0290872	D	0.156588	C	0.0898559	C	0.1049	C	0.0837858	C	0.14667	C	0.125962	C	0.11389	C	0.369901	B	0.0863465	C	0.0445445	D	5.34856	2.70985	C	C	0.188275	B	0.247744	B	0.276356	B	0.628088	B	0.253623	B	0.184126	B
HGNC:29106	DDHD2	DDHD domain containing 2	KIAA0725|SPG54	SAMWD1	NM_015214	O94830	1_1_5_Phospholipid metabolism	Lipid & FA metabolism	Metabolism	01_B_3_Golgi apparatus	Detected in all	0.335704	C	0.153168	C	0.258625	C	0.160684	C	0.0759851	C	0.151172	C	0.319847	B	0.0422369	D	0.0887029	C	0.0537215	C	0.0523775	D	21.9848	24.5246	B	B	0.125726	B	0.251244	B	0.194579	B	0.162592	C	0.2841	B	0.175263	B
HGNC:2843	DGAT1	diacylglycerol O-acyltransferase 1	ARGP1	DGAT	NM_012079	O75907	1_1_5_Phospholipid metabolism	Lipid & FA metabolism	Metabolism	01_B_2_b_Smooth ER	Detected in all	0.0711514	D	0.156831	C	0.221306	C	0.240033	C	0.140864	C	0.117908	C	0.251826	C	0.109513	C	0.359376	B	0.298411	C	0.460224	B	11.6369	9.13554	C	C	0.0516293	C	0.105711	C	0.0392176	C	0.0609676	C	0.0470809	C	0.0392316	C
HGNC:16940	DGAT2	diacylglycerol O-acyltransferase 2			NM_032564	Q96PD7	1_1_5_Phospholipid metabolism	Lipid & FA metabolism	Metabolism	01_B_2_b_Smooth ER	Detected in many	0	E	0	E	0	E	0.0110704	D	0	E	0.00691073	D	0.00276994	D	0.0631345	C	0	E	0.0246984	D	0	E	0.649149	3.01334	D	C	#N/A	F	#N/A	F	#N/A	F	#N/A	F	#N/A	F	#N/A	F
HGNC:23250	DGAT2L6	diacylglycerol O-acyltransferase 2 like 6	DC3|FLJ25989		NM_198512	Q6ZPD8	1_1_5_Phospholipid metabolism	Lipid & FA metabolism	Metabolism	01_B_2_b_Smooth ER	Detected in some	#N/A	F	#N/A	F	#N/A	F	#N/A	F	#N/A	F	#N/A	F	#N/A	F	#N/A	F	#N/A	F	#N/A	F	#N/A	F	0.00513755	0	E	E	#N/A	F	#N/A	F	#N/A	F	#N/A	F	#N/A	F	#N/A	F
HGNC:24649	ETNK1	ethanolamine kinase 1	EKI1|EKI		NM_018638	Q9HBU6	1_1_5_Phospholipid metabolism	Lipid & FA metabolism	Metabolism	01_A_Cytosol	Detected in all	0.668012	B	0.526959	B	0.814526	B	0.329944	C	0.360482	C	0.335065	B	0.499562	B	0.328814	C	0.368205	B	0.592935	B	0.462725	B	15.4231	11.685	C	C	0.232104	B	0.281259	B	0.288404	B	0.323008	B	0.22036	B	0.222673	B
HGNC:25575	ETNK2	ethanolamine kinase 2	FLJ10761|EKI2		NM_018208	Q9NVF9	1_1_5_Phospholipid metabolism	Lipid & FA metabolism	Metabolism	01_A_Cytosol	Detected in many	0	E	0.0868213	C	0.136703	C	0.0299946	D	0.122946	C	0.0453908	C	0.0881711	C	0.0153917	D	0.00780752	D	0	E	0.232679	C	3.17127	7.40372	C	C	0.00733259	D	0.0137069	D	0.00812949	D	0.0047086	D	0.00500057	D	0.00154456	D
HGNC:14404	ETNPPL	ethanolamine-phosphate phospho-lyase		AGXT2L1	NM_031279	Q8TBG4	1_1_5_Phospholipid metabolism	Lipid & FA metabolism	Metabolism	01_B_1_Mitochondria	Detected in many	0	E	0	E	0	E	0	E	0.00525945	D	0.0166288	D	0	E	0	E	0	E	0	E	0	E	1.16968	1.39346	D	D	0	E	0	E	0.00430038	D	0	E	0	E	0.00373502	D
HGNC:29644	GDE1	glycerophosphodiester phosphodiesterase 1	MIR16		NM_016641	Q9NZC3	1_1_5_Phospholipid metabolism	Lipid & FA metabolism	Metabolism	02_B_Cell membrane	Detected in all	0.214068	C	0.165713	C	0.109048	C	0.223925	C	0.252323	C	0.245773	C	0.281661	C	0.173896	C	0.234788	C	0.325029	C	0.254728	C	25.0261	33.9873	B	B	0.13788	B	0.15733	C	0.140849	B	0.189931	B	0.184867	B	0.129427	C
HGNC:20883	GDPD1	glycerophosphodiester phosphodiesterase domain containing 1	FLJ37451|GDE4		NM_182569	Q8N9F7	1_1_5_Phospholipid metabolism	Lipid & FA metabolism	Metabolism	01_A_Cytosol	Detected in many	0	E	0.00681385	D	0.00477479	D	0	E	0	E	0.0060162	D	0	E	0.00647249	D	0.00531617	D	0	E	0.0324789	D	6.08821	1.58703	C	D	0.049243	C	0.097428	C	0.0443655	C	0.108616	C	0.0536056	C	0.0833744	C
HGNC:25974	GDPD2	glycerophosphodiester phosphodiesterase domain containing 2	OBDPF|FLJ20207|GDE3		NM_017711	Q9HCC8	1_1_5_Phospholipid metabolism	Lipid & FA metabolism	Metabolism	01_A_Cytosol	Detected in some	#N/A	F	#N/A	F	#N/A	F	#N/A	F	#N/A	F	#N/A	F	#N/A	F	#N/A	F	#N/A	F	#N/A	F	#N/A	F	2.8199	0.219382	C	D	0.000640632	D	0.00612829	D	0.00279258	D	0.00207883	D	0.0017695	D	0.0124958	D
HGNC:28638	GDPD3	glycerophosphodiester phosphodiesterase domain containing 3	MGC4171		NM_024307	Q7L5L3	1_1_5_Phospholipid metabolism	Lipid & FA metabolism	Metabolism	01_A_Cytosol	Detected in many	0	E	0.0566929	C	0.0696632	C	0.038893	C	0.00842708	D	0.0404529	C	0.00644788	D	0.00858516	D	0.0203141	D	0	E	0	E	4.14832	3.70479	C	C	0.00685953	D	0.00405389	D	0.0109978	D	0.0188774	D	0.00418171	D	0.00452535	D
HGNC:24849	GDPD4	glycerophosphodiester phosphodiesterase domain containing 4	GDE6		NM_182833	Q6W3E5	1_1_5_Phospholipid metabolism	Lipid & FA metabolism	Metabolism	01_A_Cytosol	Detected in some	#N/A	F	#N/A	F	#N/A	F	#N/A	F	#N/A	F	#N/A	F	#N/A	F	#N/A	F	#N/A	F	#N/A	F	#N/A	F	2.05022	0.393539	D	D	0.00825178	D	0.00194294	D	0.00567293	D	0.00228944	D	0.00461722	D	0.0075984	D
HGNC:28804	GDPD5	glycerophosphodiester phosphodiesterase domain containing 5	PP1665|GDE2		NM_030792	Q8WTR4	1_1_5_Phospholipid metabolism	Lipid & FA metabolism	Metabolism	01_A_Cytosol	Detected in many	0	E	0.359336	C	0.282621	C	0.0418915	C	0.00507449	D	0.0733838	C	0.134938	C	0.219174	C	0.105698	C	0.00883281	D	0.0249521	D	68.7674	17.6723	B	C	0.161689	B	0.100387	C	0.145764	B	0.286453	B	0.0658864	C	0.0843645	C
HGNC:4416	GNPAT	glyceronephosphate O-acyltransferase	DHAPAT|DAPAT|DAP-AT		NM_001316350	O15228	1_1_5_Phospholipid metabolism	Lipid & FA metabolism	Metabolism	01_B_5_Peroxisomes	Detected in all	0.210092	C	0.211353	C	0.147317	C	0.161343	C	0.229226	C	0.108092	C	0.350967	B	0.167655	C	0.107649	C	0.052342	C	0.107973	C	14.0437	22.4534	C	C	0.0837349	C	0.0755493	C	0.07997	C	0.0791928	C	0.173981	B	0.110477	C
HGNC:27168	GPAT2	glycerol-3-phosphate acyltransferase 2, mitochondrial	CT123		NM_207328	Q6NUI2	1_1_5_Phospholipid metabolism	Lipid & FA metabolism	Metabolism	01_B_1_Mitochondria	Detected in many	0.0746932	D	0.00380684	D	0.0222531	D	0.00918038	D	0.228703	C	0.0107062	D	0.0244588	D	0.0466803	C	0.020877	D	0.0097767	D	0.0663606	C	0.456757	2.17768	D	D	0.0111445	D	0.0186599	D	0.0121722	D	0.0154334	D	0.00837126	D	0.0147043	D
HGNC:28157	GPAT3	glycerol-3-phosphate acyltransferase 3	MGC11324|LPAAT-theta|MAG1|HMFN0839|AGPAT10	AGPAT9	NM_032717	Q53EU6	1_1_5_Phospholipid metabolism	Lipid & FA metabolism	Metabolism	01_B_2_b_Smooth ER	Detected in many	0	E	0	E	0.00501238	D	0.0383898	C	0	E	0.0267004	C	0.0148528	D	0.0708071	C	0.0769949	C	0.640756	B	0.994823	B	2.50322	1.24273	C	D	0.0224464	C	0.0349253	C	0.0286715	C	0.0189845	D	0.121084	C	0.0231911	C
HGNC:20880	GPAT4	glycerol-3-phosphate acyltransferase 4	DKFZp586M1819|LPAAT-zeta|TSARG7	AGPAT6	NM_178819	Q86UL3	1_1_5_Phospholipid metabolism	Lipid & FA metabolism	Metabolism	01_B_2_b_Smooth ER	Detected in all	0.495813	C	0.278218	C	0.697408	B	0.192773	C	0.168031	C	0.111914	C	0.240928	C	0.312317	C	0.330686	B	0.621755	B	0.732042	B	18.0124	25.5211	C	B	0.0638369	C	0.101202	C	0.0750977	C	0.0413821	C	0.03108	C	0.0709923	C
HGNC:26957	GPCPD1	glycerophosphocholine phosphodiesterase 1	KIAA1434|GDE5|GDPD6		NM_019593	Q9NPB8	1_1_5_Phospholipid metabolism	Lipid & FA metabolism	Metabolism	01_A_Cytosol	Detected in all	0.375869	C	0.247637	C	0.130092	C	0.177602	C	0.260218	C	0.245001	C	0.46127	B	0.205072	C	0.625836	B	1.28486	B	0.133446	C	10.9763	11.7808	C	C	0.179405	B	0.198169	B	0.160305	B	0.182877	B	0.148136	C	0.159463	B
HGNC:4455	GPD1	glycerol-3-phosphate dehydrogenase 1			NM_001257199	P21695	1_1_5_Phospholipid metabolism	Lipid & FA metabolism	Metabolism	01_A_Cytosol	Detected in many	0	E	0.00380045	D	0.00222215	D	0.00867884	D	0	E	0.00513983	D	0.0694074	C	0.0139237	D	0	E	0	E	0	E	0.642412	1.28578	D	D	0.000421428	D	0	E	0.00266439	D	0	E	0	E	0.000302712	D
HGNC:28956	GPD1L	glycerol-3-phosphate dehydrogenase 1 like	KIAA0089		NM_015141	Q8N335	1_1_5_Phospholipid metabolism	Lipid & FA metabolism	Metabolism	01_A_Cytosol	Detected in all	0.0639263	D	0.123746	C	0.012915	D	0.200982	C	0.142868	C	0.121374	C	0.0416166	C	0.0233372	D	0.0451466	C	0.0190545	D	0.29435	C	8.24354	17.0829	C	C	0.0321789	C	0.0607387	C	0.0324952	C	0.0320824	C	0.0237461	D	0.0860778	C
HGNC:4456	GPD2	glycerol-3-phosphate dehydrogenase 2			NM_000408	P43304	1_1_5_Phospholipid metabolism	Lipid & FA metabolism	Metabolism	01_B_1_Mitochondria	Detected in all	0.408474	C	0.281955	C	0.104459	C	0.0765666	C	0.041348	C	0.0847114	C	0.0368351	C	0.050515	C	0.0218472	D	0.153175	C	0	E	6.05394	7.08936	C	C	0.0519898	C	0.0887664	C	0.0645838	C	0.0613436	C	0.0542983	C	0.0404724	C
HGNC:26756	LCLAT1	lysocardiolipin acyltransferase 1	FLJ37965|ALCAT1|AGPAT8	LYCAT	NM_182551	Q6UWP7	1_1_5_Phospholipid metabolism	Lipid & FA metabolism	Metabolism	01_B_2_Endoplasmic reticulum	Detected in all	0.374017	C	0.013067	D	0.0573365	C	0.052966	C	0.0660368	C	0.0356797	C	0.147275	C	0.0402849	D	0.0630918	C	0.00788131	D	0	E	3.44327	2.77257	C	C	0.0302616	C	0.0434942	C	0.0619591	C	0.0414191	C	0.0482049	C	0.0424417	C
HGNC:6617	LIPA	lipase A, lysosomal acid type	LAL|CESD		NM_000235	P38571	1_1_5_Phospholipid metabolism	Lipid & FA metabolism	Metabolism	01_B_4_Lysosomes	Detected in all	0.174498	C	0.243441	C	0.124638	C	0.395249	B	0.0973112	C	0.137159	C	0.0615438	C	0.0928428	C	0.138057	C	1.40833	B	0.123254	C	9.52198	43.1603	C	B	0.031775	C	0.0667099	C	0.0216221	C	0.0270364	C	0.11009	C	0.0784834	C
HGNC:6619	LIPC	lipase C, hepatic type	HL|HTGL		NM_000236	P11150	1_1_5_Phospholipid metabolism	Lipid & FA metabolism	Metabolism	04_EXTRACELLULAR	Detected in some	0.582294	B	0.0139965	D	0	E	0.00551452	D	0	E	0.0102813	D	0	E	0	E	0	E	0	E	0	E	0.041171	0.767085	E	D	#N/A	F	#N/A	F	#N/A	F	#N/A	F	#N/A	F	#N/A	F
HGNC:6621	LIPE	lipase E, hormone sensitive type	HSL		NM_005357	Q05469	1_1_5_Phospholipid metabolism	Lipid & FA metabolism	Metabolism	01_A_Cytosol	Detected in many	0	E	0.089853	C	0.0128227	D	0.0430981	C	0.00422958	D	0.0380787	C	0.526951	B	0.0567813	C	0.0315617	C	0	E	0	E	5.27501	16.7781	C	C	0.0106125	D	0.0159584	D	0.0157715	D	0.0062938	D	0.0153178	D	0.00800689	D
HGNC:6622	LIPF	lipase F, gastric type	HGL|HLAL		NM_001198828	P07098	1_1_5_Phospholipid metabolism	Lipid & FA metabolism	Metabolism	04_EXTRACELLULAR	Detected in some	#N/A	F	#N/A	F	#N/A	F	#N/A	F	#N/A	F	#N/A	F	#N/A	F	#N/A	F	#N/A	F	#N/A	F	#N/A	F	0.00927559	0.0103293	E	E	#N/A	F	#N/A	F	#N/A	F	#N/A	F	#N/A	F	#N/A	F
HGNC:6623	LIPG	lipase G, endothelial type	EDL		NM_006033	Q9Y5X9	1_1_5_Phospholipid metabolism	Lipid & FA metabolism	Metabolism	04_EXTRACELLULAR	Detected in many	0	E	0	E	0.0305417	C	0.0351448	D	0	E	0.0107322	D	0.680604	B	0.0164447	D	0	E	0	E	0	E	2.34782	21.0016	D	C	0.0293721	C	0.0216619	D	0.0194677	C	0.385516	B	0.0328106	C	0.0278219	C
HGNC:18483	LIPH	lipase H	mPA-PLA1|PLA1B|mPA-PLA1alpha|LPDLR		NM_139248	Q8WWY8	1_1_5_Phospholipid metabolism	Lipid & FA metabolism	Metabolism	04_EXTRACELLULAR	Detected in many	0	E	0.00299773	D	0	E	0.0161029	D	0	E	0.000625051	D	0.0292628	C	0	E	0	E	0	E	0	E	0.553693	0.24182	D	D	#N/A	F	#N/A	F	#N/A	F	#N/A	F	#N/A	F	#N/A	F
HGNC:18821	LIPI	lipase I	PRED5|LPDL|CT17|mPA-PLA1beta|PLA1C		NM_198996	Q6XZB0	1_1_5_Phospholipid metabolism	Lipid & FA metabolism	Metabolism	04_EXTRACELLULAR	Detected in some	#N/A	F	#N/A	F	#N/A	F	#N/A	F	#N/A	F	#N/A	F	#N/A	F	#N/A	F	#N/A	F	#N/A	F	#N/A	F	0.337755	0.498321	D	D	#N/A	F	#N/A	F	#N/A	F	#N/A	F	#N/A	F	#N/A	F
HGNC:21773	LIPJ	lipase family member J	bA425M17.2	LIPL1	NM_001010939	Q5W064	1_1_5_Phospholipid metabolism	Lipid & FA metabolism	Metabolism	01_A_Cytosol	Detected in some	#N/A	F	#N/A	F	#N/A	F	#N/A	F	#N/A	F	#N/A	F	#N/A	F	#N/A	F	#N/A	F	#N/A	F	#N/A	F	0.0263568	0.0337169	E	E	#N/A	F	#N/A	F	#N/A	F	#N/A	F	#N/A	F	#N/A	F
HGNC:23444	LIPK	lipase family member K	bA186O14.2	LIPL2	NM_001080518	Q5VXJ0	1_1_5_Phospholipid metabolism	Lipid & FA metabolism	Metabolism	04_EXTRACELLULAR	Detected in some	#N/A	F	#N/A	F	#N/A	F	#N/A	F	#N/A	F	#N/A	F	#N/A	F	#N/A	F	#N/A	F	#N/A	F	#N/A	F	0	0	E	E	#N/A	F	#N/A	F	#N/A	F	#N/A	F	#N/A	F	#N/A	F
HGNC:23455	LIPM	lipase family member M	bA304I5.1	LIPL3	NM_001128215	Q5VYY2	1_1_5_Phospholipid metabolism	Lipid & FA metabolism	Metabolism	04_EXTRACELLULAR	Detected in some	#N/A	F	#N/A	F	#N/A	F	#N/A	F	#N/A	F	#N/A	F	#N/A	F	#N/A	F	#N/A	F	#N/A	F	#N/A	F	0	0	E	E	#N/A	F	#N/A	F	#N/A	F	#N/A	F	#N/A	F	#N/A	F
HGNC:23452	LIPN	lipase family member N	bA186O14.3	LIPL4	NM_001102469	Q5VXI9	1_1_5_Phospholipid metabolism	Lipid & FA metabolism	Metabolism	04_EXTRACELLULAR	Detected in some	0	E	0	E	0	E	0	E	0	E	0	E	0	E	0	E	0	E	0.0243041	D	0	E	0.00342708	0.0420489	E	E	#N/A	F	#N/A	F	#N/A	F	#N/A	F	#N/A	F	#N/A	F
HGNC:14154	LMF1	lipase maturation factor 1	FLJ12681|JFP11|FLJ22302|TMEM112A	C16orf26|TMEM112	NM_022773	Q96S06	1_1_5_Phospholipid metabolism	Lipid & FA metabolism	Metabolism	01_B_2_b_Smooth ER	Detected in all	0.276174	C	0.190605	C	0.0999721	C	0.129226	C	0.138528	C	0.0963911	C	0.195671	C	0.0729647	C	0.0292357	C	0.030042	C	0.0796439	C	24.3039	22.9133	B	C	0.0321375	C	0.0821532	C	0.0419846	C	0.0414114	C	0.0333231	C	0.267878	B
HGNC:25096	LMF2	lipase maturation factor 2		TMEM153|TMEM112B	NM_033200	Q9BU23	1_1_5_Phospholipid metabolism	Lipid & FA metabolism	Metabolism	01_B_2_b_Smooth ER	Detected in all	0.126926	C	0.451909	B	0.273048	C	0.518171	B	0.254923	C	0.302203	B	0.129462	C	0.241878	C	0.461626	B	0.311807	C	0.214293	C	14.8541	27.9116	C	B	0.0156642	D	0.038124	C	0.0151765	D	0.0196247	D	0.0254668	C	0.0222404	C
HGNC:25718	LPCAT1	lysophosphatidylcholine acyltransferase 1	FLJ12443|AGPAT9|AGPAT10	AYTL2	NM_024830	Q8NF37	1_1_5_Phospholipid metabolism	Lipid & FA metabolism	Metabolism	01_B_2_b_Smooth ER	Detected in all	0.210238	C	0.0894601	C	0.0857238	C	0.132688	C	0.0970413	C	0.128731	C	0.0874158	C	0.591519	B	0.446515	B	1.23552	B	0.645634	B	128.214	20.4877	B	C	0.238336	B	0.12596	C	0.111647	C	0.318981	B	0.105415	C	0.097073	C
HGNC:26032	LPCAT2	lysophosphatidylcholine acyltransferase 2	FLJ20481|AGPAT11|LysoPAFAT	AYTL1	NM_017839	Q7L5N7	1_1_5_Phospholipid metabolism	Lipid & FA metabolism	Metabolism	01_B_2_b_Smooth ER	Detected in all	0	E	0.434715	B	0.0998764	C	0.305296	C	0.0592263	C	0.178201	C	0.0512757	C	0	E	0.00343275	D	0.576422	B	1.18086	B	10.6805	122.251	C	B	0.0568319	C	0.0420844	C	0.0583736	C	0.0533981	C	0.0512835	C	0.101159	C
HGNC:30244	LPCAT3	lysophosphatidylcholine acyltransferase 3	C3F|nessy	OACT5|MBOAT5	NM_005768	Q6P1A2	1_1_5_Phospholipid metabolism	Lipid & FA metabolism	Metabolism	01_B_2_b_Smooth ER	Detected in all	0.229464	C	0.321209	C	0.102044	C	0.124057	C	0.266168	C	0.160066	C	0.23066	C	0.219364	C	0.193743	C	0.117985	C	0.118873	C	4.9678	19.9336	C	C	0.0230252	C	0.0282994	C	0.0188906	C	0.0288137	C	0.0196029	D	0.0226303	C
HGNC:30059	LPCAT4	lysophosphatidylcholine acyltransferase 4	FLJ10257|LPAAT-eta|LPEAT2	AYTL3|AGPAT7	NM_153613	Q643R3	1_1_5_Phospholipid metabolism	Lipid & FA metabolism	Metabolism	01_B_2_b_Smooth ER	Detected in all	0.044238	D	0.163935	C	0.0195995	D	0.169644	C	0.0444471	C	0.0233128	C	0.0390913	C	0.0153917	D	0.134737	C	0.0963495	C	0	E	18.8541	7.35091	C	C	0.0556066	C	0.151643	C	0.0554072	C	0.0681103	C	0.0427124	C	0.0519532	C
HGNC:28985	LPGAT1	lysophosphatidylglycerol acyltransferase 1	KIAA0205|FAM34A1|NET8	FAM34A	NM_014873	Q92604	1_1_5_Phospholipid metabolism	Lipid & FA metabolism	Metabolism	01_B_2_b_Smooth ER	Detected in all	0.1424	C	0.479207	B	0.675293	B	0.260121	C	0.209191	C	0.211982	C	1.0094	B	0.131452	C	0.194243	C	0.232319	C	0.0718763	C	35.9882	28.0814	B	B	0.36651	B	0.548694	B	0.600657	B	0.334369	B	0.365476	B	0.376095	B
HGNC:13345	LPIN1	lipin 1	KIAA0188		NM_145693	Q14693	1_1_5_Phospholipid metabolism	Lipid & FA metabolism	Metabolism	01_B_2_b_Smooth ER	Detected in all	2.24706	B	0.480949	B	0.9809	B	0.270942	C	0.882851	B	0.872514	B	0.497569	B	0.933544	B	0.738788	B	0.430474	B	0.106882	C	13.3334	20.5462	C	C	0.19587	B	0.355597	B	0.229699	B	0.342265	B	0.269686	B	0.195582	B
HGNC:14450	LPIN2	lipin 2	KIAA0249		NM_014646	Q92539	1_1_5_Phospholipid metabolism	Lipid & FA metabolism	Metabolism	02_B_Cell membrane	Detected in all	0.46557	C	0.0643924	C	0.224728	C	0.168102	C	0.285394	C	0.275785	C	0.11226	C	0.233131	C	0.730913	B	0.149994	C	0.212927	C	10.4135	10.6891	C	C	0.0832675	C	0.166858	C	0.0922646	C	0.122318	C	0.210749	B	0.0913305	C
HGNC:14451	LPIN3	lipin 3	SMP2	LIPN3L	NM_022896	Q9BQK8	1_1_5_Phospholipid metabolism	Lipid & FA metabolism	Metabolism	01_A_Cytosol	Detected in many	0	E	0.21901	C	0.199357	C	0.0603761	C	0.125304	C	0.133138	C	0.0589469	C	0	E	0.00219004	D	0.0246518	D	0	E	1.09035	6.57969	D	C	#N/A	F	#N/A	F	#N/A	F	#N/A	F	#N/A	F	#N/A	F
HGNC:21579	MBOAT1	membrane bound O-acyltransferase domain containing 1	MGC44669|dJ434O11.1|LPEAT1	OACT1	NM_001080480	Q6ZNC8	1_1_5_Phospholipid metabolism	Lipid & FA metabolism	Metabolism	01_B_2_b_Smooth ER	Detected in all	0.255502	C	0.16325	C	0.265367	C	0.0380877	C	0.0210388	D	0.0377823	C	0.00595052	D	0.0683125	C	0.083366	C	0.100003	C	0	E	1.03626	4.44743	D	C	0.000350689	D	0.00391861	D	0.00089473	D	0	E	0.00428192	D	0.00844887	D
HGNC:25193	MBOAT2	membrane bound O-acyltransferase domain containing 2	FLJ14415|FLJ90298	OACT2	NM_138799	Q6ZWT7	1_1_5_Phospholipid metabolism	Lipid & FA metabolism	Metabolism	01_B_2_b_Smooth ER	Detected in all	0.278219	C	0.649347	B	0.139577	C	0.11003	C	0.283713	C	0.384371	B	0.191921	C	0.0249563	D	0.011023	D	0.0344538	C	0	E	11.1353	10.1261	C	C	0.0633831	C	0.0967201	C	0.0785313	C	0.0384185	C	0.180382	B	0.152568	B
HGNC:32311	MBOAT4	membrane bound O-acyltransferase domain containing 4	FKSG89|GOAT	OACT4	NM_001100916	Q96T53	1_1_5_Phospholipid metabolism	Lipid & FA metabolism	Metabolism	01_B_2_b_Smooth ER	Detected in some	#N/A	F	#N/A	F	#N/A	F	#N/A	F	#N/A	F	#N/A	F	#N/A	F	#N/A	F	#N/A	F	#N/A	F	#N/A	F	0.0339792	0.113364	E	D	#N/A	F	#N/A	F	#N/A	F	#N/A	F	#N/A	F	#N/A	F
HGNC:15505	MBOAT7	membrane bound O-acyltransferase domain containing 7	BB1|hMBOA-7|LPLAT	LENG4	NM_024298	Q96N66	1_1_5_Phospholipid metabolism	Lipid & FA metabolism	Metabolism	01_B_2_b_Smooth ER	Detected in all	0.0415965	D	0.116864	C	0.120271	C	0.289504	C	0.161854	C	0.157474	C	0.207838	C	0.143389	C	0.166252	C	0.427313	B	2.80849	B	17.0327	25.4676	C	B	0.0525237	C	0.0958648	C	0.0469752	C	0.0733948	C	0.069908	C	0.051245	C
HGNC:24741	MIGA1	mitoguardin 1	FLJ35093	FAM73A	NM_198549	Q8NAN2	1_1_5_Phospholipid metabolism	Lipid & FA metabolism	Metabolism	02_B_Cell membrane	Detected in all	0.149082	C	0.234115	C	0.160327	C	0.184701	C	0.208715	C	0.148178	C	0.153823	C	0.081702	C	0.186705	C	0.0659437	C	0.0213828	D	4.60752	5.53411	C	C	0.0961014	C	0.171067	B	0.114572	C	0.130515	C	0.160941	C	0.0894498	C
HGNC:23621	MIGA2	mitoguardin 2	FLJ14596|FLJ00199	C9orf54|FAM73B	NM_032809	Q7L4E1	1_1_5_Phospholipid metabolism	Lipid & FA metabolism	Metabolism	02_B_Cell membrane	Detected in all	0.0639263	D	0.0839475	C	0.171346	C	0.0515883	C	0.108853	C	0.0866909	C	0.0741867	C	0.16247	C	0.156052	C	0.0455133	C	0.0294004	D	10.2819	8.56405	C	C	0.0359705	C	0.0768847	C	0.0331097	C	0.0554857	C	0.0124793	D	0.0363744	C
HGNC:7448	MTM1	myotubularin 1			NM_000252	Q13496	1_1_5_Phospholipid metabolism	Lipid & FA metabolism	Metabolism	01_B_7_Endosomes	Detected in all	0.0769033	D	0.0472011	C	0.0569703	C	0.0847418	C	0.0177748	D	0.039449	C	0.0390074	C	0.0496921	C	0.0197097	D	0.279924	C	0.102671	C	3.23403	5.88143	C	C	0.0375707	C	0.0671286	C	0.0460207	C	0.0669825	C	0.0691551	C	0.0850282	C
HGNC:7449	MTMR1	myotubularin related protein 1			NM_003828|NM_176789	Q13613	1_1_5_Phospholipid metabolism	Lipid & FA metabolism	Metabolism	01_D_3e_Microtubule organising centre	Detected in all	0	E	0.0412672	D	0.0661232	C	0.0609997	C	0.0199327	D	0.046648	C	0.188903	C	0.150608	C	0.0589652	C	0.034259	C	0.296759	C	13.9577	8.18389	C	C	0.0516207	C	0.0718374	C	0.0667295	C	0.0718197	C	0.0719117	C	0.0600677	C
HGNC:25999	MTMR10	myotubularin related protein 10	FLJ20313		NM_017762	Q9NXD2	1_1_5_Phospholipid metabolism	Lipid & FA metabolism	Metabolism	03_C_Nucleoplasm	Detected in all	0.209695	C	0.251222	C	0.357808	B	0.147877	C	0.0853242	C	0.0902932	C	0.300613	B	0.0811217	C	0.0847653	C	0.175958	C	0.0725311	C	13.3612	19.9529	C	C	0.0729587	C	0.098311	C	0.0849404	C	0.0821305	C	0.107435	C	0.135283	B
HGNC:24307	MTMR11	myotubularin related protein 11	CRA		NM_181873	A4FU01	1_1_5_Phospholipid metabolism	Lipid & FA metabolism	Metabolism	01_D_3d_Centrosome	Detected in many	0.143376	C	0.0242652	D	0.0775181	C	0.0664788	C	0.0951053	C	0.0559104	C	0.0158079	D	0	E	0.00263504	D	0.0811625	C	0.0213828	D	26.0077	32.8321	B	B	0.00616193	D	0.0236616	D	0.00894006	D	0.00719353	D	0.00356345	D	0.00816693	D
HGNC:18191	MTMR12	myotubularin related protein 12	3-PAP|FLJ20476|KIAA1682|3PAP	PIP3AP	NM_019061	Q9C0I1	1_1_5_Phospholipid metabolism	Lipid & FA metabolism	Metabolism	01_A_Cytosol	Detected in all	0.127861	C	0.246508	C	0.0793417	C	0.173029	C	0.114264	C	0.135255	C	0.116387	C	0.1171	C	0.113729	C	0.0892875	C	0.111928	C	5.18863	8.59145	C	C	0.0390392	C	0.0450624	C	0.0542314	C	0.0849026	C	0.0912808	C	0.0506069	C
HGNC:26190	MTMR14	myotubularin related protein 14	FLJ22405|FLJ90311|hJumpy|hEDTP	C3orf29	NM_022485	Q8NCE2	1_1_5_Phospholipid metabolism	Lipid & FA metabolism	Metabolism	01_A_Cytosol	Detected in all	0.0290872	D	0.275979	C	0.287344	C	0.221877	C	0.127255	C	0.15158	C	0.396696	B	0.517665	B	0.370288	B	0.420071	B	0.596568	B	12.48	27.9774	C	B	0.0229426	C	0.0410616	C	0.0254117	C	0.0229885	D	0.0344158	C	0.0341017	C
HGNC:7450	MTMR2	myotubularin related protein 2	KIAA1073	CMT4B	NM_016156	Q13614	1_1_5_Phospholipid metabolism	Lipid & FA metabolism	Metabolism	01_A_Cytosol	Detected in all	0.115985	C	0.252726	C	0.20731	C	0.176971	C	0.567304	B	0.13321	C	0.0892055	C	0.0432955	D	0.065425	C	0.0902607	C	0	E	15.0022	14.0703	C	C	0.11966	C	0.16201	C	0.143548	B	0.216348	B	0.186008	B	0.181588	B
HGNC:7451	MTMR3	myotubularin related protein 3	KIAA0371|ZFYVE10|FYVE-DSP1		NM_021090	Q13615	1_1_5_Phospholipid metabolism	Lipid & FA metabolism	Metabolism	01_A_Cytosol	Detected in all	0.31441	C	0.216201	C	0.22428	C	0.113226	C	0.115701	C	0.11835	C	0.162924	C	0.0881453	C	0.1257	C	0.152585	C	0.039491	D	11.2237	9.57795	C	C	0.105439	C	0.139645	C	0.130967	C	0.160696	C	0.11939	C	0.130566	C
HGNC:7452	MTMR4	myotubularin related protein 4	KIAA0647|ZFYVE11		NM_004687	Q9NYA4	1_1_5_Phospholipid metabolism	Lipid & FA metabolism	Metabolism	01_B_7_Endosomes	Detected in all	0.343283	C	0.102978	C	0.198306	C	0.090575	C	0.0565302	C	0.0802689	C	0.292393	C	0.0986877	C	0.0857566	C	0.233054	C	0	E	19.2187	8.07821	C	C	0.0941405	C	0.127725	C	0.117751	C	0.0724765	C	0.127893	C	0.118763	C
HGNC:7453	MTMR6	myotubularin related protein 6			NM_004685	Q9Y217	1_1_5_Phospholipid metabolism	Lipid & FA metabolism	Metabolism	01_A_Cytosol	Detected in all	0.0270105	D	0.135826	C	0.0956859	C	0.234361	C	0.150346	C	0.130805	C	0.0635577	C	0.407944	B	0.255585	C	0.233152	C	0.146172	C	11.7605	8.9061	C	C	0.179735	B	0.377221	B	0.29115	B	0.278841	B	0.295025	B	0.18125	B
HGNC:7454	MTMR7	myotubularin related protein 7			NM_004686	Q9Y216	1_1_5_Phospholipid metabolism	Lipid & FA metabolism	Metabolism	01_A_Cytosol	Detected in many	0	E	0	E	0	E	0.0125875	D	0	E	0	E	0.0025242	D	0	E	0	E	0	E	0	E	20.5919	2.77283	B	C	0.143801	B	0.0789115	C	0.121118	C	0.226238	B	0.0894663	C	0.101388	C
HGNC:16825	MTMR8	myotubularin related protein 8	FLJ20126		NM_017677	Q96EF0	1_1_5_Phospholipid metabolism	Lipid & FA metabolism	Metabolism	01_A_Cytosol	Detected in many	0	E	0.00976096	D	0.00568261	D	0.00370854	D	0.00859874	D	0.0107004	D	0	E	0.00505382	D	0.00420495	D	0.00250774	D	0.0570939	D	0.734532	0.648498	D	D	#N/A	F	#N/A	F	#N/A	F	#N/A	F	#N/A	F	#N/A	F
HGNC:14596	MTMR9	myotubularin related protein 9	DKFZp434K171|LIP-STYX	C8orf9|MTMR8	NM_015458	Q96QG7	1_1_5_Phospholipid metabolism	Lipid & FA metabolism	Metabolism	01_D_1_Microfilaments (Actin)	Detected in all	0.226816	C	0.145176	C	0.342032	B	0.125244	C	0.272771	C	0.129073	C	0.299648	B	0.343973	C	0.363596	B	0.168868	C	0.250733	C	16.1117	5.37798	C	C	0.252916	B	0.265267	B	0.243882	B	0.311217	B	0.258936	B	0.21688	B
HGNC:21683	NAPEPLD	N-acyl phosphatidylethanolamine phospholipase D	FMP30|C7orf18|NAPE-PLD		NM_198990	Q6IQ20	1_1_5_Phospholipid metabolism	Lipid & FA metabolism	Metabolism	01_B_3_Golgi apparatus	Detected in many	0.0686069	D	0.0682469	C	0.0733097	C	0.00468899	D	0.0462916	C	0.0308669	C	0.0247234	D	0.0689404	C	0.0548442	C	0.0072185	D	0	E	10.2175	6.69138	C	C	0.154611	B	0.276861	B	0.250851	B	0.220349	B	0.250084	B	0.133997	C
HGNC:8579	PAFAH2	platelet activating factor acetylhydrolase 2	HSD-PLA2		NM_000437	Q99487	1_1_5_Phospholipid metabolism	Lipid & FA metabolism	Metabolism	01_B_2_b_Smooth ER	Detected in all	0.358655	C	0.0261884	D	0.0205122	D	0.0602001	C	0.0188978	D	0.0293701	C	0.0326214	C	0.00858516	D	0.0458075	C	0.00619904	D	0.105023	C	9.08352	5.76028	C	C	0.0543591	C	0.056371	C	0.0682083	C	0.0995683	C	0.0469646	C	0.0445427	C
HGNC:8752	PCTP	phosphatidylcholine transfer protein	STARD2		NM_021213	Q9UKL6	1_1_5_Phospholipid metabolism	Lipid & FA metabolism	Metabolism	01_A_Cytosol	Detected in all	0.330088	C	0.151356	C	0.0228947	D	0.223701	C	0.0307026	D	0.0384913	C	0.0200414	D	0.0436291	D	0.0217345	D	0.0504631	C	0	E	3.45121	9.11467	C	C	0.0209454	C	0.0365241	C	0.0173955	D	0.00505548	D	0.00308333	D	0.0188409	D
HGNC:8754	PCYT1A	phosphate cytidylyltransferase 1, choline, alpha	CT|CTPCT	PCYT1	NM_005017	P49585	1_1_5_Phospholipid metabolism	Lipid & FA metabolism	Metabolism	01_A_Cytosol	Detected in all	0.17322	C	0.162692	C	0.114155	C	0.206619	C	0.191834	C	0.155849	C	0.116406	C	0.21089	C	0.209761	C	0.291158	C	0.467075	B	8.04523	12.5645	C	C	0.00917552	D	0.0246588	D	0.0101604	D	0.0383063	C	0.0192215	D	0.00329177	D
HGNC:8755	PCYT1B	phosphate cytidylyltransferase 1, choline, beta	CCT-beta|CTB		NM_004845	Q9Y5K3	1_1_5_Phospholipid metabolism	Lipid & FA metabolism	Metabolism	01_B_2_b_Smooth ER	Detected in many	0.14725	C	0.00455323	D	0.000397964	D	0	E	0.0112168	D	0.00273537	D	0.0763907	C	0	E	0	E	0	E	0	E	7.52196	2.94703	C	C	0.0177131	C	0.026337	C	0.0220482	C	0.0282272	C	0.0118616	D	0.0403456	C
HGNC:8756	PCYT2	phosphate cytidylyltransferase 2, ethanolamine	ET		NM_002861	Q99447	1_1_5_Phospholipid metabolism	Lipid & FA metabolism	Metabolism	01_B_2_b_Smooth ER	Detected in all	0.158433	C	0.179279	C	0.181683	C	0.0312267	D	0.0612251	C	0.156033	C	0.267237	C	0	E	0.0873991	C	0.102759	C	0	E	11.3797	16.1343	C	C	0.037501	C	0.0656619	C	0.0322223	C	0.0391959	C	0.0517584	C	0.0286051	C
HGNC:8830	PEMT	phosphatidylethanolamine N-methyltransferase	PEMPT|PEMT2		NM_007169	Q9UBM1	1_1_5_Phospholipid metabolism	Lipid & FA metabolism	Metabolism	01_B_2_b_Smooth ER	Detected in all	0.373914	C	0.208292	C	0.148667	C	0.157617	C	0.0687189	C	0.108931	C	0.192048	C	0.0498207	C	0.0405675	C	0.0519684	C	0.124411	C	13.1921	22.3417	C	C	0.0949664	C	0.107066	C	0.0749219	C	0.117424	C	0.127856	C	0.0790578	C
HGNC:30029	PGS1	phosphatidylglycerophosphate synthase 1	DKFZP762M186		NM_024419	Q32NB8	1_1_5_Phospholipid metabolism	Lipid & FA metabolism	Metabolism	01_B_1_Mitochondria	Detected in all	0.391932	C	0.132462	C	0.0891567	C	0.213201	C	0.0655332	C	0.0839219	C	0.0422663	C	0.0152217	D	0.0480093	C	0.374166	B	0	E	11.878	18.8369	C	C	0.0425425	C	0.0433973	C	0.0302854	C	0.0418652	C	0.0559446	C	0.0308858	C
HGNC:16815	PHOSPHO1	phosphoethanolamine/phosphocholine phosphatase 1			NM_001143804	Q8TCT1	1_1_5_Phospholipid metabolism	Lipid & FA metabolism	Metabolism	01_A_Cytosol	Detected in many	0	E	0.00605608	D	0.0010681	D	0	E	0	E	0	E	0	E	0	E	0.00244536	D	0	E	0	E	3.20727	0.610542	C	D	0.00176613	D	0	E	0.00151211	D	0.00369604	D	0.00344499	D	0.00168257	D
HGNC:28316	PHOSPHO2	phosphatase, orphan 2	MGC22679		NM_001008489	Q8TCD6	1_1_5_Phospholipid metabolism	Lipid & FA metabolism	Metabolism	01_A_Cytosol	Detected in all	0	E	0.0449837	D	0.0492211	C	0.0238229	D	0.0511334	C	0.0620227	C	0.0208004	D	0	E	0.0395148	C	0.00975488	D	0.208121	C	8.63421	7.27665	C	C	0.0280986	C	0.0278268	C	0.03573	C	0.0300011	C	0.0218413	D	0.0287318	C
HGNC:30031	PI4K2A	phosphatidylinositol 4-kinase type 2 alpha	PI4KII|DKFZP761G1923|PIK42A		NM_018425	Q9BTU6	1_1_5_Phospholipid metabolism	Lipid & FA metabolism	Metabolism	01_A_Cytosol	Detected in all	0.433835	C	0.155218	C	0.224068	C	0.118596	C	0.151177	C	0.135279	C	0.506141	B	0.061513	C	0.0696356	C	0.27795	C	0.0529743	D	15.5227	18.5436	C	C	0.0528416	C	0.105889	C	0.0515942	C	0.107161	C	0.0832672	C	0.0489254	C
HGNC:18215	PI4K2B	phosphatidylinositol 4-kinase type 2 beta	PI4KIIB|FLJ11105|PIK42B		NM_018323	Q8TCG2	1_1_5_Phospholipid metabolism	Lipid & FA metabolism	Metabolism	01_A_Cytosol	Detected in all	0.181503	C	0.112344	C	0.0317905	C	0.0765936	C	0.0495883	C	0.0382709	C	0.079012	C	0.099599	C	0.135084	C	0.0825588	C	0.0294004	D	3.74247	7.11173	C	C	0.0134356	D	0.0078913	D	0.0203175	C	0.0039634	D	0.0108391	D	0.0109066	D
HGNC:8983	PI4KA	phosphatidylinositol 4-kinase alpha	PI4K-ALPHA|pi4K230	PIK4CA	NM_058004	P42356	1_1_5_Phospholipid metabolism	Lipid & FA metabolism	Metabolism	01_A_Cytosol	Detected in all	0.316135	C	0.234102	C	0.291704	C	0.075904	C	0.137074	C	0.119628	C	0.474376	B	0.156226	C	0.218187	C	0.26705	C	0.237134	C	59.0522	60.8145	B	B	0.241893	B	0.35106	B	0.266459	B	0.277704	B	0.274984	B	0.211075	B
HGNC:8984	PI4KB	phosphatidylinositol 4-kinase beta	PI4K-BETA|pi4K92	PIK4CB	NM_002651	Q9UBF8	1_1_5_Phospholipid metabolism	Lipid & FA metabolism	Metabolism	01_B_3_Golgi apparatus	Detected in all	0.457522	C	0.284164	C	0.247708	C	0.264512	C	0.436226	B	0.27828	C	0.236462	C	0.438527	B	0.30136	C	0.177804	C	0.190564	C	27.5996	22.8546	B	C	0.0451393	C	0.0747743	C	0.0590489	C	0.0798814	C	0.0721881	C	0.0578475	C
HGNC:30034	PIK3AP1	phosphoinositide-3-kinase adaptor protein 1	BCAP|FLJ35564		NM_152309	Q6ZUJ8	1_1_5_Phospholipid metabolism	Lipid & FA metabolism	Metabolism	01_A_Cytosol	Detected in many	0	E	0	E	0	E	0	E	0	E	0.00751743	D	0.00262721	D	0.448016	B	0.270119	C	0.644463	B	0.189876	C	2.48616	5.86795	C	C	0.0101013	D	0.0176109	D	0.00636725	D	0	E	0.000634618	D	0	E
HGNC:8971	PIK3C2A	phosphatidylinositol-4-phosphate 3-kinase catalytic subunit type 2 alpha	PI3K-C2alpha		NM_002645	O00443	1_1_5_Phospholipid metabolism	Lipid & FA metabolism	Metabolism	03_A_Nucleus	Detected in all	0.592341	B	0.383203	C	0.45598	B	1.61698	B	0.442222	B	0.46938	B	0.515312	B	0.270888	C	0.268317	C	0.159507	C	0.144211	C	12.8152	26.7857	C	B	0.237738	B	0.461604	B	0.329001	B	0.320581	B	0.305605	B	0.433367	B
HGNC:8972	PIK3C2B	phosphatidylinositol-4-phosphate 3-kinase catalytic subunit type 2 beta	C2-PI3K|PI3K-C2beta		NM_002646	O00750	1_1_5_Phospholipid metabolism	Lipid & FA metabolism	Metabolism	01_A_Cytosol	Detected in all	0.0478268	D	0.0464368	D	0.0119009	D	0.092991	C	0.0277159	D	0.0224203	C	0.0256134	C	0.115317	C	0.0720371	C	0.020173	D	0.0280554	D	3.28633	6.29582	C	C	0.01363	D	0.0740458	C	0.0316766	C	0.0295354	C	0.0658617	C	0.0330265	C
HGNC:8973	PIK3C2G	phosphatidylinositol-4-phosphate 3-kinase catalytic subunit type 2 gamma			NM_004570	O75747	1_1_5_Phospholipid metabolism	Lipid & FA metabolism	Metabolism	01_A_Cytosol	Detected in many	#N/A	F	#N/A	F	#N/A	F	#N/A	F	#N/A	F	#N/A	F	#N/A	F	#N/A	F	#N/A	F	#N/A	F	#N/A	F	0	0	E	E	#N/A	F	#N/A	F	#N/A	F	#N/A	F	#N/A	F	#N/A	F
HGNC:8974	PIK3C3	phosphatidylinositol 3-kinase catalytic subunit type 3	Vps34		NM_002647	Q8NEB9	1_1_5_Phospholipid metabolism	Lipid & FA metabolism	Metabolism	01_B_7_Endosomes	Detected in all	0.329701	C	0.196599	C	0.294181	C	0.236183	C	0.189289	C	0.139848	C	0.193076	C	0.145381	C	0.309406	C	0.26756	C	0	E	10.632	12.2269	C	C	0.082593	C	0.181854	B	0.0791583	C	0.0845778	C	0.133297	C	0.108853	C
HGNC:8975	PIK3CA	phosphatidylinositol-4,5-bisphosphate 3-kinase catalytic subunit alpha	PI3K		NM_006218	P42336	1_1_5_Phospholipid metabolism	Lipid & FA metabolism	Metabolism	01_A_Cytosol	Detected in all	0.330408	C	0.373538	C	0.232794	C	0.204067	C	0.203721	C	0.2425	C	0.0901777	C	0.236408	C	0.163178	C	0.105651	C	0.144149	C	10.0365	8.10571	C	C	0.0978267	C	0.133615	C	0.143223	B	0.157933	C	0.148345	C	0.100101	C
HGNC:8976	PIK3CB	phosphatidylinositol-4,5-bisphosphate 3-kinase catalytic subunit beta		PIK3C1	NM_001256045	P42338	1_1_5_Phospholipid metabolism	Lipid & FA metabolism	Metabolism	03_C_Nucleoplasm	Detected in all	0.160363	C	0.0698107	C	0.234383	C	0.205626	C	0.0415527	C	0.0665395	C	0.15708	C	0.0157307	D	0.0742913	C	0.155247	C	0.329119	C	12.5422	9.86393	C	C	0.0539066	C	0.076994	C	0.0513224	C	0.0474248	C	0.0321378	C	0.0496794	C
HGNC:8977	PIK3CD	phosphatidylinositol-4,5-bisphosphate 3-kinase catalytic subunit delta	p110D		NM_005026	O00329	1_1_5_Phospholipid metabolism	Lipid & FA metabolism	Metabolism	01_A_Cytosol	Detected in many	0	E	0.0953536	C	0.172579	C	0.0103626	D	0.0256438	D	0.0417818	C	0.0555496	C	0.0973094	C	0.443651	B	0.0684829	C	0.220111	C	1.40712	7.23865	D	C	0.0148519	D	0.0189169	D	0.0189358	C	0.0210871	D	0.0211207	D	0.0216216	C
HGNC:8978	PIK3CG	phosphatidylinositol-4,5-bisphosphate 3-kinase catalytic subunit gamma			NM_001282426	P48736	1_1_5_Phospholipid metabolism	Lipid & FA metabolism	Metabolism	01_A_Cytosol	Detected in many	0	E	0	E	0	E	0.0164964	D	0	E	0.00060224	D	0.00330425	D	0.203212	C	0.184897	C	0.388052	B	0.107187	C	0.0419707	1.00612	E	D	#N/A	F	#N/A	F	#N/A	F	#N/A	F	#N/A	F	#N/A	F
HGNC:24942	PIK3IP1	phosphoinositide-3-kinase interacting protein 1	HGFL|MGC17330|TrIP		NM_052880	Q96FE7	1_1_5_Phospholipid metabolism	Lipid & FA metabolism	Metabolism	02_B_Cell membrane	Detected in all	0.409215	C	0.655099	B	0.0591232	C	0.181544	C	0.128598	C	0.194318	C	0.176461	C	0.0951003	C	0.966793	B	0.363143	B	0.263278	C	15.8099	24.544	C	B	0.0830928	C	0.139155	C	0.0927789	C	0.0802501	C	0.0928556	C	0.238441	B
HGNC:8979	PIK3R1	phosphoinositide-3-kinase regulatory subunit 1	GRB1|p85-ALPHA|p85		NM_181504	P27986	1_1_5_Phospholipid metabolism	Lipid & FA metabolism	Metabolism	01_A_Cytosol	Detected in all	0.759752	B	2.21843	B	0.693069	B	0.1895	C	0.248443	C	0.934738	B	0.258549	C	0.2429	C	5.36424	B	0.563645	B	0.160877	C	30.6927	24.28	B	B	0.67313	B	0.649614	B	0.477214	B	0.511117	B	0.430339	B	0.565516	B
HGNC:31392	PIK3R1OS	phosphoinositide-3-kinase, regulatory subunit 1, opposite strand					1_1_5_Phospholipid metabolism	Lipid & FA metabolism	Metabolism	01_A_Cytosol	#N/A	#N/A	F	#N/A	F	#N/A	F	#N/A	F	#N/A	F	#N/A	F	#N/A	F	#N/A	F	#N/A	F	#N/A	F	#N/A	F	#N/A	#N/A	F	F	#N/A	F	#N/A	F	#N/A	F	#N/A	F	#N/A	F	#N/A	F
HGNC:8980	PIK3R2	phosphoinositide-3-kinase regulatory subunit 2	P85B|p85		NM_005027	O00459	1_1_5_Phospholipid metabolism	Lipid & FA metabolism	Metabolism	01_A_Cytosol	Detected in all	0	E	0.107263	C	0.0849247	C	0.0124929	D	0.0314921	D	0.0573727	C	0.183169	C	0.0108472	D	0.0222299	D	0.0976429	C	0	E	18.2389	91.8491	C	B	0.0344113	C	0.0323209	C	0.0376846	C	0.0252412	C	0.0430722	C	0.0323403	C
HGNC:8981	PIK3R3	phosphoinositide-3-kinase regulatory subunit 3	p55		NM_003629	Q92569	1_1_5_Phospholipid metabolism	Lipid & FA metabolism	Metabolism	01_A_Cytosol	Detected in many	0.166296	C	0.767572	B	0.0509942	C	0.918809	B	0.223569	C	0.412155	B	0.342265	B	0.0512432	C	0.0879238	C	0.0356954	C	0	E	14.1055	20.4748	C	C	0.132318	B	0.247257	B	0.224423	B	0.180981	B	0.172569	B	0.136666	B
HGNC:8982	PIK3R4	phosphoinositide-3-kinase regulatory subunit 4	VPS15|p150		NM_014602	Q99570	1_1_5_Phospholipid metabolism	Lipid & FA metabolism	Metabolism	01_A_Cytosol	Detected in all	0.0639263	D	0.0899999	C	0.124226	C	0.0897369	C	0.055967	C	0.0623122	C	0.151197	C	0.0828655	C	0.0485177	C	0.0267381	C	0.142654	C	72.7455	12.5542	B	C	0.0782935	C	0.118785	C	0.0761893	C	0.171183	B	0.0773788	C	0.101342	C
HGNC:30035	PIK3R5	phosphoinositide-3-kinase regulatory subunit 5	P101-PI3K|p101		NM_014308	Q8WYR1	1_1_5_Phospholipid metabolism	Lipid & FA metabolism	Metabolism	01_A_Cytosol	Detected in many	0.0528111	D	0	E	0	E	0	E	0	E	0.000545905	D	0	E	0.0370524	D	0.434852	B	0.384334	B	0.0213828	D	0.137984	5.86186	D	C	#N/A	F	#N/A	F	#N/A	F	#N/A	F	#N/A	F	#N/A	F
HGNC:27101	PIK3R6	phosphoinositide-3-kinase regulatory subunit 6	FLJ34500|HsT41028|p87PIKAP	C17orf38	NM_001010855	Q5UE93	1_1_5_Phospholipid metabolism	Lipid & FA metabolism	Metabolism	01_A_Cytosol	Detected in many	0	E	0	E	0	E	0	E	0	E	0	E	0	E	0.0177179	D	0.0270735	C	0.059364	C	0.0611609	D	0.0465246	0.949078	E	D	#N/A	F	#N/A	F	#N/A	F	#N/A	F	#N/A	F	#N/A	F
HGNC:23785	PIKFYVE	phosphoinositide kinase, FYVE-type zinc finger containing	MGC40423|KIAA0981|PIKfyve|PIP5K|p235|ZFYVE29|FAB1	PIP5K3	NM_015040	Q9Y2I7	1_1_5_Phospholipid metabolism	Lipid & FA metabolism	Metabolism	01_B_7_Endosomes	Detected in all	0.212002	C	0.12147	C	0.18735	C	0.102202	C	0.128033	C	0.145959	C	0.250125	C	2.04167	B	0.0863257	C	0.150426	C	0.820221	B	11.0026	9.1808	C	C	0.203818	B	0.326399	B	0.213753	B	0.240856	B	0.271372	B	0.250278	B
HGNC:44206	PINLYP	phospholipase A2 inhibitor and LY6/PLAUR domain containing			NM_001193621	A6NC86	1_1_5_Phospholipid metabolism	Lipid & FA metabolism	Metabolism	04_EXTRACELLULAR	Detected in many	0	E	0.0746749	C	0.0313526	C	0.0250055	D	0.0338086	D	0.051803	C	0.0205813	D	0	E	0.0387833	C	0.00677696	D	0.0327693	D	2.65902	7.95863	C	C	#N/A	F	#N/A	F	#N/A	F	#N/A	F	#N/A	F	#N/A	F
HGNC:8999	PISD	phosphatidylserine decarboxylase	dJ858B16.2|PSDC		NM_001326411	Q9UG56	1_1_5_Phospholipid metabolism	Lipid & FA metabolism	Metabolism	01_B_1_Mitochondria	Detected in all	0.471095	C	0.0334213	D	0.195196	C	0.181378	C	0.0958271	C	0.0919432	C	0.054457	C	0.281676	C	0.179382	C	0.236616	C	0.337359	C	19.1232	27.7957	C	B	0.102689	C	0.154378	C	0.104931	C	0.11336	C	0.102735	C	0.101713	C
HGNC:9001	PITPNA	phosphatidylinositol transfer protein alpha	VIB1A	PITPN	NM_006224	Q00169	1_1_5_Phospholipid metabolism	Lipid & FA metabolism	Metabolism	01_A_Cytosol	Detected in all	0.267541	C	0.286712	C	0.296209	C	0.330074	C	0.459916	B	0.30469	B	6.37631	A	0.475322	B	0.392064	B	0.453684	B	0.494042	B	45.0107	361.77	B	B	0.139659	B	0.18767	B	0.151824	B	0.101614	C	0.133848	C	0.160132	B
HGNC:9002	PITPNB	phosphatidylinositol transfer protein beta	VIB1B		NM_001284277	P48739	1_1_5_Phospholipid metabolism	Lipid & FA metabolism	Metabolism	01_A_Cytosol	Detected in all	0.54773	C	0.457207	B	0.538277	B	0.771339	B	0.956364	B	0.441638	B	0.278566	C	0.615506	B	0.367032	B	0.218478	C	0.446147	C	13.0324	28.5584	C	B	0.160465	B	0.211018	B	0.172427	B	0.21824	B	0.157126	C	0.176563	B
HGNC:21045	PITPNC1	phosphatidylinositol transfer protein cytoplasmic 1	RDGBB1|RDGBB|RDGB-BETA		NM_012417	Q9UKF7	1_1_5_Phospholipid metabolism	Lipid & FA metabolism	Metabolism	01_A_Cytosol	Detected in all	0.285652	C	0.114703	C	0.0707209	C	0.194271	C	0.844807	B	1.07623	B	0.156412	C	0.0229841	D	0.903082	B	0.114324	C	0.292019	C	14.0997	33.1806	C	B	0.0252612	C	0.0249139	D	0.0292839	C	0.0328218	C	0.0450501	C	0.0412867	C
HGNC:9003	PITPNM1	phosphatidylinositol transfer protein membrane associated 1	DRES9|NIR2|RDGB1|RDGBA1|Rd9|RDGB	PITPNM	NM_004910	O00562	1_1_5_Phospholipid metabolism	Lipid & FA metabolism	Metabolism	01_A_Cytosol	Detected in all	0.279016	C	0.0832678	C	0.0351372	C	0.0057822	D	0.251425	C	0.111735	C	0.16729	C	0.0469386	C	0.125963	C	0.111773	C	0	E	84.9337	13.0458	B	C	0.0678175	C	0.0517989	C	0.0382555	C	0.0765089	C	0.0306159	C	0.0390713	C
HGNC:21044	PITPNM2	phosphatidylinositol transfer protein membrane associated 2	RDGBA2|RDGB2|NIR3		NM_020845	Q9BZ72	1_1_5_Phospholipid metabolism	Lipid & FA metabolism	Metabolism	01_A_Cytosol	Detected in all	0	E	0.133444	C	0.0123174	D	0.123789	C	0.0626836	C	0.0683805	C	0.343491	B	0.0278474	D	0.0228476	D	0.0119894	D	0	E	22.3892	10.754	B	C	0.0279948	C	0.0232146	D	0.0198988	C	0.0921657	C	0.0634474	C	0.0167945	D
HGNC:21043	PITPNM3	PITPNM family member 3	NIR1|RDGBA3|ACKR6	CORD5	NM_031220	Q9BZ71	1_1_5_Phospholipid metabolism	Lipid & FA metabolism	Metabolism	01_A_Cytosol	Detected in many	0	E	0	E	0	E	0.0160161	D	0.0127567	D	0.00433803	D	0.103237	C	0	E	0	E	0	E	0	E	6.44855	4.78052	C	C	0.0682845	C	0.078529	C	0.0637061	C	0.0732405	C	0.011343	D	0.0449633	C
HGNC:17661	PLA1A	phospholipase A1 member A	ps-PLA1		NM_001206960	Q53H76	1_1_5_Phospholipid metabolism	Lipid & FA metabolism	Metabolism	04_EXTRACELLULAR	Detected in many	0	E	0	E	0.0790939	C	0.864283	B	0.00384521	D	0.152369	C	0.254689	C	0.0191902	D	0.0025341	D	0	E	0	E	1.08046	50.6958	D	B	#N/A	F	#N/A	F	#N/A	F	#N/A	F	#N/A	F	#N/A	F
HGNC:9029	PLA2G10	phospholipase A2 group X	GXPLA2		NM_003561	O15496	1_1_5_Phospholipid metabolism	Lipid & FA metabolism	Metabolism	04_EXTRACELLULAR	Detected in some	#N/A	F	#N/A	F	#N/A	F	#N/A	F	#N/A	F	#N/A	F	#N/A	F	#N/A	F	#N/A	F	#N/A	F	#N/A	F	0.0867948	0.123503	E	D	#N/A	F	#N/A	F	#N/A	F	#N/A	F	#N/A	F	#N/A	F
HGNC:18554	PLA2G12A	phospholipase A2 group XIIA		PLA2G12	NM_030821	Q9BZM1	1_1_5_Phospholipid metabolism	Lipid & FA metabolism	Metabolism	04_EXTRACELLULAR	Detected in all	0.229341	C	0.287238	C	0.29714	C	0.224616	C	0.24062	C	0.379367	B	0.498131	B	0.0828068	C	0.169912	C	0.194923	C	0.106355	C	15.5479	18.8715	C	C	0.162754	B	0.160446	C	0.196112	B	0.349101	B	0.216139	B	0.230929	B
HGNC:18555	PLA2G12B	phospholipase A2 group XIIB		PLA2G13	NM_032562	Q9BX93	1_1_5_Phospholipid metabolism	Lipid & FA metabolism	Metabolism	04_EXTRACELLULAR	Detected in some	0	E	0	E	0.0112832	D	0.00324367	D	0	E	0.00658316	D	0.00503726	D	0	E	0	E	0.0566376	C	0	E	0.662701	0.0119762	D	E	#N/A	F	#N/A	F	#N/A	F	#N/A	F	#N/A	F	#N/A	F
HGNC:17163	PLA2G15	phospholipase A2 group XV	LLPL|GXVPLA2	LYPLA3	NM_012320	Q8NCC3	1_1_5_Phospholipid metabolism	Lipid & FA metabolism	Metabolism	03_C_Nucleoplasm	Detected in all	0	E	0.0277984	D	0.105319	C	0.0548065	C	0.0215789	D	0.0433067	C	0.031574	C	0.0102188	D	0.0419303	C	0.235092	C	0.0308719	D	7.66325	10.1262	C	C	0.0399694	C	0.10288	C	0.0436112	C	0.0403326	C	0.171288	B	0.041581	C
HGNC:9030	PLA2G1B	phospholipase A2 group IB		PLA2|PPLA2|PLA2A	NM_000928	P04054	1_1_5_Phospholipid metabolism	Lipid & FA metabolism	Metabolism	04_EXTRACELLULAR	Detected in some	0	E	0	E	0.00054302	D	0	E	0	E	0.00237663	D	0	E	0	E	0	E	0	E	0	E	0.231428	0.132182	D	D	0.000136236	D	0	E	0	E	0.00399275	D	0	E	0.00074135	D
HGNC:9031	PLA2G2A	phospholipase A2 group IIA		PLA2B|PLA2L	NM_000300	P14555	1_1_5_Phospholipid metabolism	Lipid & FA metabolism	Metabolism	04_EXTRACELLULAR	Detected in many	0	E	0.00115627	D	0.090596	C	0.0346961	D	0.0406813	C	12.1658	A	0.0245699	D	0.0275159	D	0.027479	C	0.133381	C	0.148245	C	0.281456	534.029	D	A	#N/A	F	#N/A	F	#N/A	F	#N/A	F	#N/A	F	#N/A	F
HGNC:9032	PLA2G2C	phospholipase A2 group IIC			NM_001105572	Q5R387	1_1_5_Phospholipid metabolism	Lipid & FA metabolism	Metabolism	04_EXTRACELLULAR	Detected in some	#N/A	F	#N/A	F	#N/A	F	#N/A	F	#N/A	F	#N/A	F	#N/A	F	#N/A	F	#N/A	F	#N/A	F	#N/A	F	0.0138845	0.019975	E	E	#N/A	F	#N/A	F	#N/A	F	#N/A	F	#N/A	F	#N/A	F
HGNC:9033	PLA2G2D	phospholipase A2 group IID	sPLA2S		NM_001271814	Q9UNK4	1_1_5_Phospholipid metabolism	Lipid & FA metabolism	Metabolism	04_EXTRACELLULAR	Detected in some	0	E	0	E	0	E	0	E	0	E	0	E	0.000914262	D	0.148644	C	0	E	0.0125139	D	0	E	0	0.0277258	E	E	#N/A	F	#N/A	F	#N/A	F	#N/A	F	#N/A	F	#N/A	F
HGNC:13414	PLA2G2E	phospholipase A2 group IIE			NM_014589	Q9NZK7	1_1_5_Phospholipid metabolism	Lipid & FA metabolism	Metabolism	04_EXTRACELLULAR	Detected in some	#N/A	F	#N/A	F	#N/A	F	#N/A	F	#N/A	F	#N/A	F	#N/A	F	#N/A	F	#N/A	F	#N/A	F	#N/A	F	0	0	E	E	#N/A	F	#N/A	F	#N/A	F	#N/A	F	#N/A	F	#N/A	F
HGNC:30040	PLA2G2F	phospholipase A2 group IIF			NM_022819	Q9BZM2	1_1_5_Phospholipid metabolism	Lipid & FA metabolism	Metabolism	04_EXTRACELLULAR	Detected in some	#N/A	F	#N/A	F	#N/A	F	#N/A	F	#N/A	F	#N/A	F	#N/A	F	#N/A	F	#N/A	F	#N/A	F	#N/A	F	0	0	E	E	#N/A	F	#N/A	F	#N/A	F	#N/A	F	#N/A	F	#N/A	F
HGNC:17934	PLA2G3	phospholipase A2 group III	GIII-SPLA2		NM_015715	Q9NZ20	1_1_5_Phospholipid metabolism	Lipid & FA metabolism	Metabolism	04_EXTRACELLULAR	Detected in some	#N/A	F	#N/A	F	#N/A	F	#N/A	F	#N/A	F	#N/A	F	#N/A	F	#N/A	F	#N/A	F	#N/A	F	#N/A	F	0.0447998	0.0321672	E	E	#N/A	F	#N/A	F	#N/A	F	#N/A	F	#N/A	F	#N/A	F
HGNC:9035	PLA2G4A	phospholipase A2 group IVA	cPLA2-alpha	PLA2G4	NM_024420	P47712	1_1_5_Phospholipid metabolism	Lipid & FA metabolism	Metabolism	01_A_Cytosol	Detected in many	0	E	0.202946	C	0.00554903	D	0.137952	C	0.0355216	D	0.111794	C	0.00248406	D	0.00663658	D	0	E	0.0231653	D	0.0280554	D	0.795975	8.11849	D	C	0.00641599	D	0.0139962	D	0.0087961	D	0	E	0.0118462	D	0.00858307	D
HGNC:9036	PLA2G4B	phospholipase A2 group IVB	cPLA2-beta|HsT16992		NM_001114633	P0C869	1_1_5_Phospholipid metabolism	Lipid & FA metabolism	Metabolism	04_EXTRACELLULAR	Detected in all	0.0420642	D	0	E	0	E	0	E	0.00789029	D	0.00350473	D	0	E	0.0221631	D	0	E	0	E	0	E	8.61854	12.4931	C	C	#N/A	F	#N/A	F	#N/A	F	#N/A	F	#N/A	F	#N/A	F
HGNC:9037	PLA2G4C	phospholipase A2 group IVC	cPLA2-gamma		NM_001159322	Q9UP65	1_1_5_Phospholipid metabolism	Lipid & FA metabolism	Metabolism	01_A_Cytosol	Detected in many	0	E	0.15681	C	0.0785412	C	0.139028	C	0.12481	C	0.0691711	C	0.0450795	C	0.131989	C	0.00770195	D	0.0823926	C	0	E	40.8326	0.298488	B	D	0.422599	B	0.363489	B	0.342066	B	0.388995	B	0.290125	B	0.405437	B
HGNC:30038	PLA2G4D	phospholipase A2 group IVD	cPLA2delta		NM_178034	Q86XP0	1_1_5_Phospholipid metabolism	Lipid & FA metabolism	Metabolism	01_A_Cytosol	Detected in some	#N/A	F	#N/A	F	#N/A	F	#N/A	F	#N/A	F	#N/A	F	#N/A	F	#N/A	F	#N/A	F	#N/A	F	#N/A	F	0.848491	0.00622172	D	E	0.00193435	D	0.00772315	D	0.0022163	D	0	E	0.00533188	D	0	E
HGNC:24791	PLA2G4E	phospholipase A2 group IVE	FLJ45651		NM_198442	Q3MJ16	1_1_5_Phospholipid metabolism	Lipid & FA metabolism	Metabolism	01_A_Cytosol	Detected in some	#N/A	F	#N/A	F	#N/A	F	#N/A	F	#N/A	F	#N/A	F	#N/A	F	#N/A	F	#N/A	F	#N/A	F	#N/A	F	0.1081	0	D	E	#N/A	F	#N/A	F	#N/A	F	#N/A	F	#N/A	F	#N/A	F
HGNC:27396	PLA2G4F	phospholipase A2 group IVF	PLA2G4F/Z		NM_213600	Q68DD2	1_1_5_Phospholipid metabolism	Lipid & FA metabolism	Metabolism	01_B_4_Lysosomes	Detected in many	#N/A	F	#N/A	F	#N/A	F	#N/A	F	#N/A	F	#N/A	F	#N/A	F	#N/A	F	#N/A	F	#N/A	F	#N/A	F	0.0261323	0	E	E	#N/A	F	#N/A	F	#N/A	F	#N/A	F	#N/A	F	#N/A	F
HGNC:9038	PLA2G5	phospholipase A2 group V			NM_000929	P39877	1_1_5_Phospholipid metabolism	Lipid & FA metabolism	Metabolism	04_EXTRACELLULAR	Detected in many	0.0549067	D	0.0479639	C	0.00262011	D	0.00497091	D	0.0171198	D	0.0949961	C	2.30612	B	0	E	0	E	0	E	0	E	19.9776	123.858	B	B	0.166023	B	0.0633399	C	0.14212	B	0.683331	B	0.0735887	C	0.117437	C
HGNC:9039	PLA2G6	phospholipase A2 group VI	iPLA2|PNPLA9|PARK14|iPLA2beta|NBIA2		NM_001004426	O60733	1_1_5_Phospholipid metabolism	Lipid & FA metabolism	Metabolism	04_EXTRACELLULAR	Detected in all	0.122462	C	0.111011	C	0.243425	C	0.0225515	D	0.0340552	D	0.0494753	C	0.0668355	C	0.0344554	D	0.0629426	C	0.0233796	D	0	E	15.7141	14.2101	C	C	0.00696102	D	0.0106654	D	0.0051822	D	0.0119321	D	0.00918698	D	0.00968997	D
HGNC:9040	PLA2G7	phospholipase A2 group VII	PAFAH|LDL-PLA2		NM_001168357	Q13093	1_1_5_Phospholipid metabolism	Lipid & FA metabolism	Metabolism	04_EXTRACELLULAR	Detected in many	0	E	0	E	0	E	0	E	0	E	0.00717759	D	0.0847263	C	0	E	0	E	0.0899489	C	0	E	0.265525	8.3024	D	C	#N/A	F	#N/A	F	#N/A	F	#N/A	F	#N/A	F	#N/A	F
HGNC:9042	PLA2R1	phospholipase A2 receptor 1	PLA2G1R|PLA2IR|PLA2-R|CLEC13C		NM_001007267	Q13018	1_1_5_Phospholipid metabolism	Lipid & FA metabolism	Metabolism	02_B_Cell membrane	Detected in many	0	E	0.0181342	D	0.00291814	D	0.0222605	D	0.0492496	C	0.05872	C	0	E	0	E	0	E	0	E	0	E	4.23756	2.3082	C	D	0.0241514	C	0.0834043	C	0.0422292	C	0.050333	C	0.0947552	C	0.100469	C
HGNC:9043	PLAA	phospholipase A2 activating protein	PLAP|PLA2P|FLJ11281|FLJ12699|DOA1		NM_001031689	Q9Y263	1_1_5_Phospholipid metabolism	Lipid & FA metabolism	Metabolism	03_C_Nucleoplasm	Detected in all	0.158616	C	0.0837441	C	0.137097	C	0.117859	C	0.206587	C	0.103942	C	0.185835	C	0.259842	C	0.277012	C	0.237201	C	0.0512138	D	12.2531	15.3768	C	C	0.0537348	C	0.0958863	C	0.0695938	C	0.0818861	C	0.0515667	C	0.0605971	C
HGNC:14922	PLAAT1	phospholipase A and acyltransferase 1	H-REV107|HRASLS1|A-C1|PLA/AT1|PLAAT-1	HRASLS	NM_001366112	Q9HDD0	1_1_5_Phospholipid metabolism	Lipid & FA metabolism	Metabolism	02_F_Focal adhesion sites	#N/A	#N/A	F	0.00847583	D	0.00326866	D	0.0106513	D	0	E	0.00299189	D	0.175718	C	0	E	0	E	0	E	0	E	9.0462	6.04745	C	C	0.0590094	C	0.0567945	C	0.060492	C	0.256863	B	0.0525462	C	0.0399001	C
HGNC:17824	PLAAT2	phospholipase A and acyltransferase 2	FLJ20556|PLAAT-2	HRASLS2	NM_017878	Q9NWW9	1_1_5_Phospholipid metabolism	Lipid & FA metabolism	Metabolism	01_A_Cytosol	#N/A	#N/A	F	0	E	0.0118732	D	0.00529104	D	0	E	0.0028764	D	0.00313376	D	0	E	0.0194036	D	0.00315821	D	0	E	0.048525	0.105065	E	D	#N/A	F	#N/A	F	#N/A	F	#N/A	F	#N/A	F	#N/A	F
HGNC:17825	PLAAT3	phospholipase A and acyltransferase 3	HREV107|H-REV107-1|HREV107-3|MGC118754.|AdPLA|PLAAT-3	HRASLS3|PLA2G16	NM_001128203	P53816	1_1_5_Phospholipid metabolism	Lipid & FA metabolism	Metabolism	01_B_5_Peroxisomes	#N/A	#N/A	F	2.23085	B	0.833066	B	1.11342	B	0.576164	B	0.678013	B	4.79211	B	0.320469	C	0.528638	B	0.436945	B	1.03219	B	24.001	103.113	B	B	0.109815	C	0.0835093	C	0.124141	C	0.106528	C	0.202123	B	0.171708	B
HGNC:9869	PLAAT4	phospholipase A and acyltransferase 4	TIG3|HRASLS4|PLAAT-4|RIG1	RARRES3	NM_004585	Q9UL19	1_1_5_Phospholipid metabolism	Lipid & FA metabolism	Metabolism	01_A_Cytosol	#N/A	#N/A	F	0.308145	C	0.27056	C	0.583671	B	0.45612	B	0.970396	B	0.0443727	C	0.374983	B	3.80347	B	0.277576	C	0.754918	B	9.82479	36.331	C	B	0.0114423	D	0.00127186	D	0.00735742	D	0	E	0.00660384	D	0.0248144	C
HGNC:24978	PLAAT5	phospholipase A and acyltransferase 5	HRLP5|iNAT|PLAAT-5	HRASLS5	NM_054108	Q96KN8	1_1_5_Phospholipid metabolism	Lipid & FA metabolism	Metabolism	01_A_Cytosol	#N/A	#N/A	F	0.045355	D	0.00271359	D	0	E	0	E	0.00114507	D	0.00886	D	0	E	0	E	0	E	0.0294004	D	1.03416	0.864909	D	D	0.00201386	D	0.00880288	D	0.000879228	D	0	E	0	E	0.00354928	D
HGNC:30041	PLB1	phospholipase B1	PLB|FLJ30866		NM_001170585	Q6P1J6	1_1_5_Phospholipid metabolism	Lipid & FA metabolism	Metabolism	02_B_Cell membrane	Detected in many	0	E	0	E	0.00194705	D	0.00787904	D	0	E	0.00260394	D	0	E	0	E	0.00320013	D	0.24799	C	0	E	0.161878	2.35183	D	D	#N/A	F	#N/A	F	#N/A	F	#N/A	F	#N/A	F	#N/A	F
HGNC:26215	PLBD1	phospholipase B domain containing 1	FLJ22662		NM_024829	Q6P4A8	1_1_5_Phospholipid metabolism	Lipid & FA metabolism	Metabolism	04_EXTRACELLULAR	Detected in many	0	E	0.14181	C	0.0959661	C	0.120342	C	0.0183603	D	0.347652	B	0.15183	C	0.0272858	D	0	E	0.933166	B	0	E	0.54178	23.9801	D	B	#N/A	F	#N/A	F	#N/A	F	#N/A	F	#N/A	F	#N/A	F
HGNC:27283	PLBD2	phospholipase B domain containing 2	p76		NM_173542	Q8NHP8	1_1_5_Phospholipid metabolism	Lipid & FA metabolism	Metabolism	01_B_4_Lysosomes	Detected in all	0.123913	C	0.0746867	C	0.0527286	C	0.0124264	D	0.0193703	D	0.0623295	C	0.0132972	D	0.00516502	D	0.0222597	D	0.0892508	C	0	E	18.2726	18.3126	C	C	0.00520361	D	0.00537651	D	0.00140664	D	0.00163112	D	0.0075307	D	0.00197286	D
HGNC:15917	PLCB1	phospholipase C beta 1	KIAA0581|PLC-I|PLC154		NM_015192	Q9NQ66	1_1_5_Phospholipid metabolism	Lipid & FA metabolism	Metabolism	01_A_Cytosol	Detected in all	0.15214	C	0.143001	C	0	E	0.0446953	C	0.0183986	D	0.0177843	D	0.00901288	D	0	E	0.051367	C	0.00418662	D	0	E	4.97269	1.31334	C	D	0.117927	C	0.28089	B	0.144832	B	0.114032	C	0.111809	C	0.12598	C
HGNC:9055	PLCB2	phospholipase C beta 2	FLJ38135		NM_001284297	Q00722	1_1_5_Phospholipid metabolism	Lipid & FA metabolism	Metabolism	01_A_Cytosol	Detected in all	0	E	0.0549977	C	0.0389152	C	0	E	0	E	0.00141726	D	0	E	0.0586717	C	0.21468	C	0.163617	C	0.147308	C	0.594528	6.41773	D	C	#N/A	F	#N/A	F	#N/A	F	#N/A	F	#N/A	F	#N/A	F
HGNC:9056	PLCB3	phospholipase C beta 3			NM_000932	Q01970	1_1_5_Phospholipid metabolism	Lipid & FA metabolism	Metabolism	01_A_Cytosol	Detected in all	0.0348391	D	0.0732538	C	0.0630923	C	0.167012	C	0.156914	C	0.0696022	C	0.011052	D	0	E	0.0342798	C	0.0559713	C	0	E	2.21763	6.65512	D	C	0.00512738	D	0.0151107	D	0.00236166	D	0	E	0	E	0.00813439	D
HGNC:9059	PLCB4	phospholipase C beta 4			NM_000933	Q15147	1_1_5_Phospholipid metabolism	Lipid & FA metabolism	Metabolism	01_A_Cytosol	Detected in many	0	E	0.00277739	D	0.122643	C	0.0717377	C	0.408424	B	0.157963	C	0.393967	B	0.00652273	D	0	E	0.00453012	D	0	E	11.1515	10.283	C	C	0.143609	B	0.516138	B	0.412978	B	0.135123	C	0.697192	B	0.16191	B
HGNC:9060	PLCD1	phospholipase C delta 1			NM_001130964	P51178	1_1_5_Phospholipid metabolism	Lipid & FA metabolism	Metabolism	02_B_Cell membrane	Detected in all	0.0348391	D	0.0534034	C	0.124755	C	0.0608048	C	0.0443032	C	0.0491355	C	0.16195	C	0.0309515	D	0.0930004	C	0.114459	C	0	E	6.14473	13.625	C	C	0.019737	C	0.0331874	C	0.0173501	D	0.011404	D	0.04143	C	0.0390244	C
HGNC:9061	PLCD3	phospholipase C delta 3			NM_133373	Q8N3E9	1_1_5_Phospholipid metabolism	Lipid & FA metabolism	Metabolism	02_B_Cell membrane	Detected in all	0.0420642	D	0.627528	B	0.103654	C	0.200818	C	0.0452532	C	0.228792	C	0.0397837	C	0	E	0.0473927	C	0.0150988	D	0.015436	D	31.9504	11.6443	B	C	0.104263	C	0.0883616	C	0.0841265	C	0.156528	C	0.129631	C	0.0834549	C
HGNC:9062	PLCD4	phospholipase C delta 4			NM_032726	Q9BRC7	1_1_5_Phospholipid metabolism	Lipid & FA metabolism	Metabolism	01_B_2_b_Smooth ER	Detected in many	0	E	0.00571853	D	0.0144724	D	0.0142745	D	0.0323384	D	0.0532853	C	0.0225412	D	0	E	0	E	0	E	0	E	136.62	15.2325	B	C	0.346683	B	0.268732	B	0.471205	B	0.525447	B	0.290292	B	0.212899	B
HGNC:9065	PLCG1	phospholipase C gamma 1	PLC148|PLC-II|PLCgamma1|NCKAP3	PLC1	NM_182811	P19174	1_1_5_Phospholipid metabolism	Lipid & FA metabolism	Metabolism	01_A_Cytosol	Detected in all	0	E	0.133012	C	0.0939501	C	0.15593	C	0.0548742	C	0.10711	C	0.198892	C	0.0745409	C	0.11396	C	0.0629216	C	0.034866	D	12.4613	31.4262	C	B	0.0218982	C	0.0380605	C	0.0295685	C	0.0515274	C	0.0457983	C	0.0389142	C
HGNC:9066	PLCG2	phospholipase C gamma 2			NM_002661	P16885	1_1_5_Phospholipid metabolism	Lipid & FA metabolism	Metabolism	02_B_Cell membrane	Detected in all	0	E	0	E	0.010366	D	0.204577	C	0	E	0.000425343	D	0.00252833	D	0.492679	B	0.230382	C	0.0621149	C	0.154419	C	0.421258	5.67658	D	C	0	E	0	E	0.002517	D	0.00147704	D	0	E	0.00293535	D
HGNC:29185	PLCH1	phospholipase C eta 1	KIAA1069|MGC117152|DKFZp434C1372|PLCeta1	PLCL3	NM_014996	Q4KWH8	1_1_5_Phospholipid metabolism	Lipid & FA metabolism	Metabolism	01_A_Cytosol	Detected in many	0	E	0.0201622	D	0	E	0	E	0.0140221	D	0.00303616	D	0.0681047	C	0	E	0	E	0	E	0	E	9.1784	3.58	C	C	0.0513341	C	0.245341	B	0.0904209	C	0.114093	C	0.136226	C	0.124266	C
HGNC:29037	PLCH2	phospholipase C eta 2	KIAA0450|PLCeta2|RP3-395M20.1|PLC-eta2	PLCL4	NM_014638	O75038	1_1_5_Phospholipid metabolism	Lipid & FA metabolism	Metabolism	02_B_Cell membrane	Detected in many	0	E	0	E	0	E	0	E	0	E	0.000389711	D	0.0331971	C	0	E	0.0571505	C	0	E	0	E	124.668	2.35841	B	D	0.171663	B	0.0769878	C	0.115833	C	0.139769	C	0.122901	C	0.0802109	C
HGNC:9063	PLCL1	phospholipase C like 1 (inactive)	PLC-L|PLCL|PRIP|PPP1R127	PLCE	NM_006226	Q15111	1_1_5_Phospholipid metabolism	Lipid & FA metabolism	Metabolism	01_A_Cytosol	Detected in all	0	E	0.00799827	D	0.0977471	C	0.115813	C	0.0196744	D	0.0569036	C	0.659218	B	0	E	0.0255202	D	0.038565	C	0.100658	C	3.10753	13.4767	C	C	0.0251875	C	0.143306	C	0.0677155	C	0.0234217	D	0.0896151	C	0.034938	C
HGNC:9064	PLCL2	phospholipase C like 2	KIAA1092	PLCE2	NM_001144382	Q9UPR0	1_1_5_Phospholipid metabolism	Lipid & FA metabolism	Metabolism	01_A_Cytosol	Detected in many	0	E	0	E	0.0623374	C	0.0274916	D	0.041378	C	0.052654	C	0	E	0.130948	C	0.15115	C	0.0392865	C	0	E	4.65458	3.94312	C	C	0.0304745	C	0.0766199	C	0.0361236	C	0.0675186	C	0.0647389	C	0.0322009	C
HGNC:23148	PLCXD1	phosphatidylinositol specific phospholipase C X domain containing 1	FLJ11323		NM_018390	Q9NUJ7	1_1_5_Phospholipid metabolism	Lipid & FA metabolism	Metabolism	01_A_Cytosol	Detected in all	0	E	0.0667665	C	0.0562402	C	0.166477	C	0.125116	C	0.139555	C	0.0432529	C	0.0645206	C	0.0265385	C	0.395118	B	0.061435	D	0	0	E	E	#N/A	F	#N/A	F	#N/A	F	#N/A	F	#N/A	F	#N/A	F
HGNC:26462	PLCXD2	phosphatidylinositol specific phospholipase C X domain containing 2	FLJ31579		NM_153268	Q0VAA5	1_1_5_Phospholipid metabolism	Lipid & FA metabolism	Metabolism	03_C_Nucleoplasm	Detected in many	0	E	0	E	0	E	0	E	0	E	0	E	0.00475832	D	0	E	0.00630524	D	0	E	0	E	11.1242	14.8415	C	C	0.0124388	D	0	E	0.000490174	D	0.0194933	D	0	E	0	E
HGNC:31822	PLCXD3	phosphatidylinositol specific phospholipase C X domain containing 3			NM_001005473	Q63HM9	1_1_5_Phospholipid metabolism	Lipid & FA metabolism	Metabolism	01_B_3_Golgi apparatus	Detected in many	0	E	0	E	0	E	0.307954	C	0.041756	C	0.00278514	D	0.0296172	C	0	E	0	E	0	E	0	E	0.526956	1.89283	D	D	0.00722132	D	0.00931115	D	0.00298934	D	0.0035868	D	0.0604649	C	0.00980623	D
HGNC:19218	PLCZ1	phospholipase C zeta 1	NYD-SP27|PLCzeta		NM_033123	Q86YW0	1_1_5_Phospholipid metabolism	Lipid & FA metabolism	Metabolism	03_C_Nucleoplasm	Detected in some	#N/A	F	#N/A	F	#N/A	F	#N/A	F	#N/A	F	#N/A	F	#N/A	F	#N/A	F	#N/A	F	#N/A	F	#N/A	F	0	0	E	E	#N/A	F	#N/A	F	#N/A	F	#N/A	F	#N/A	F	#N/A	F
HGNC:9067	PLD1	phospholipase D1			NM_002662	Q13393	1_1_5_Phospholipid metabolism	Lipid & FA metabolism	Metabolism	01_A_Cytosol	Detected in many	0	E	0.0230546	D	0.0668605	C	0.0476881	C	0.115097	C	0.139572	C	0.0332882	C	0	E	0.00715626	D	0.0799069	C	0.0208493	D	0.599179	6.77951	D	C	0.00253891	D	0	E	0	E	0.00586674	D	0	E	0.000822395	D
HGNC:9068	PLD2	phospholipase D2			NM_002663	O14939	1_1_5_Phospholipid metabolism	Lipid & FA metabolism	Metabolism	02_B_Cell membrane	Detected in all	0	E	0.169505	C	0.0580558	C	0.0974267	C	0.0336075	D	0.0644365	C	0.0177762	D	0.0336408	D	0.0399035	C	0.18897	C	0.0294004	D	3.497	7.75042	C	C	0.00308977	D	0.00572669	D	0.00266359	D	0.00434148	D	0.00286385	D	0.00894912	D
HGNC:17158	PLD3	phospholipase D family member 3	HU-K4		NM_012268	Q8IV08	1_1_5_Phospholipid metabolism	Lipid & FA metabolism	Metabolism	01_B_2_b_Smooth ER	Detected in all	0.715434	B	0.713894	B	0.598942	B	0.519248	B	0.579513	B	1.29973	B	0.643583	B	0.0677504	C	0.169296	C	1.95393	B	0.255792	C	121.65	152.008	B	B	0.0521517	C	0.0821298	C	0.0670176	C	0.027347	C	0.0733046	C	0.0411167	C
HGNC:23792	PLD4	phospholipase D family member 4		C14orf175	NM_138790	Q96BZ4	1_1_5_Phospholipid metabolism	Lipid & FA metabolism	Metabolism	01_B_2_b_Smooth ER	Detected in many	0	E	0	E	0	E	0	E	0	E	0.00075454	D	0	E	0.406634	B	0	E	0.197519	C	0	E	0.733402	0.348963	D	D	#N/A	F	#N/A	F	#N/A	F	#N/A	F	#N/A	F	#N/A	F
HGNC:26879	PLD5	phospholipase D family member 5	FLJ40773		NM_152666	Q8N7P1	1_1_5_Phospholipid metabolism	Lipid & FA metabolism	Metabolism	01_A_Cytosol	Detected in many	0	E	0	E	0	E	0.00227826	D	0.0158324	D	0.0226753	C	1.60062	B	0	E	0	E	0	E	0	E	0.636692	55.1885	D	B	0.0008404	D	0.0015731	D	0.0032923	D	0.00628457	D	0	E	0	E
HGNC:30447	PLD6	phospholipase D family member 6			NM_178836	Q8N2A8	1_1_5_Phospholipid metabolism	Lipid & FA metabolism	Metabolism	01_B_1_Mitochondria	Detected in all	0.345952	C	0.0470528	C	0.07044	C	0.0114705	D	0.0358882	D	0.0228257	C	0.0194516	D	0.0261911	D	0.0277986	C	0.00948847	D	0	E	4.36839	3.34559	C	C	0.0144162	D	0.0997195	C	0.0274521	C	0.0354836	C	0.0408875	C	0.0441286	C
HGNC:14335	PLEKHA1	pleckstrin homology domain containing A1	TAPP1		NM_001001974	Q9HB21	1_1_5_Phospholipid metabolism	Lipid & FA metabolism	Metabolism	01_A_Cytosol	Detected in all	0.429698	C	0.460938	B	0.23726	C	0.695189	B	0.264667	C	0.197418	C	0.347763	B	0.126477	C	0.352882	B	0.11839	C	0.0953252	C	9.84476	11.691	C	C	0.160832	B	0.258777	B	0.162442	B	0.24503	B	0.109628	C	0.0823037	C
HGNC:14336	PLEKHA2	pleckstrin homology domain containing A2	TAPP2		NM_021623	Q9HB19	1_1_5_Phospholipid metabolism	Lipid & FA metabolism	Metabolism	03_A_Nucleus	Detected in all	0.0655626	D	0.0390495	D	0.325213	B	0.0429865	C	0.0875469	C	0.326085	B	0.324159	B	0.297824	C	0.860854	B	0.586557	B	1.05407	B	3.55339	22.3658	C	C	0.015253	D	0.0359063	C	0.0207815	C	0.0323102	C	0.125854	C	0.0483376	C
HGNC:14338	PLEKHA3	pleckstrin homology domain containing A3	FAPP1		NM_019091	Q9HB20	1_1_5_Phospholipid metabolism	Lipid & FA metabolism	Metabolism	01_B_3_Golgi apparatus	Detected in all	0.536046	C	0.66214	B	0.267251	C	0.575965	B	0.607871	B	0.41214	B	0.324794	B	0.423903	B	0.480024	B	0.386597	B	0.268873	C	15.9094	15.1688	C	C	0.0611876	C	0.0596047	C	0.0905615	C	0.0432032	C	0.148688	C	0.0737289	C
HGNC:14339	PLEKHA4	pleckstrin homology domain containing A4	PEPP1		NM_001161354	Q9H4M7	1_1_5_Phospholipid metabolism	Lipid & FA metabolism	Metabolism	02_B_Cell membrane	Detected in many	11.0691	A	0.287184	C	0.326548	B	0.0168338	D	0.482181	B	0.391884	B	0.12358	C	0	E	0.00313565	D	0.00736564	D	0.0324789	D	2.7433	20.7873	C	C	0.018897	C	0.0360403	C	0.0267079	C	0.0271648	C	0.0474475	C	0.0989292	C
HGNC:30036	PLEKHA5	pleckstrin homology domain containing A5	PEPP2|KIAA1686|FLJ10667		NM_019012	Q9HAU0	1_1_5_Phospholipid metabolism	Lipid & FA metabolism	Metabolism	03_C_Nucleoplasm	Detected in all	0	E	0.705568	B	3.68654	B	0.17258	C	0.441693	B	0.205799	C	0.425481	B	0	E	0.0862969	C	0.214297	C	0.0744856	C	18.6583	15.7931	C	C	0.276544	B	0.46994	B	0.30964	B	0.487885	B	0.454167	B	0.250423	B
HGNC:17053	PLEKHA6	pleckstrin homology domain containing A6	PEPP3|KIAA0969		NM_014935	Q9Y2H5	1_1_5_Phospholipid metabolism	Lipid & FA metabolism	Metabolism	01_A_Cytosol	Detected in many	0	E	0.0104031	D	0.0278305	C	0.0479295	C	0.0275375	D	0.704649	B	0.0321729	C	0.0157406	D	0.0214941	D	0	E	0.0220915	D	17.3934	41.9359	C	B	0.0792012	C	0.292561	B	0.142043	B	0.154553	C	0.138157	C	0.0691092	C
HGNC:9228	PLPP1	phospholipid phosphatase 1	PAP-2a|LPP1	PPAP2A	NM_176895	O14494	1_1_5_Phospholipid metabolism	Lipid & FA metabolism	Metabolism	02_B_Cell membrane	Detected in many	0.870703	B	2.15154	B	0.23364	C	2.54473	B	0.89802	B	0.999943	B	0.0835224	C	0.0868805	C	0.056529	C	0.00509515	D	0.527166	B	13.4387	145.928	C	B	0.0112005	D	0.00722277	D	0.0114536	D	0.0086083	D	0.0132919	D	0.0061579	D
HGNC:9230	PLPP2	phospholipid phosphatase 2	PAP-2c|LPP2	PPAP2C	NM_003712	O43688	1_1_5_Phospholipid metabolism	Lipid & FA metabolism	Metabolism	02_B_Cell membrane	Detected in many	0.736797	B	0.0220841	D	0.0510577	C	0.14856	C	0.0895729	C	0.0213988	C	0.254734	C	0	E	0.0131291	D	0.0442882	C	0	E	46.2444	8.99415	B	C	0.192662	B	0.0713416	C	0.11432	C	0.0834333	C	0.125767	C	0.0866455	C
HGNC:9229	PLPP3	phospholipid phosphatase 3	PAP-2b|LPP3	PPAP2B	NM_003713	O14495	1_1_5_Phospholipid metabolism	Lipid & FA metabolism	Metabolism	01_B_3_Golgi apparatus	Detected in all	1.32814	B	0.556555	B	0.0540226	C	1.49388	B	0.463005	B	8.34814	A	0.272068	C	0.0570708	C	0.0356354	C	0.0815991	C	0.0568983	D	16.3026	144.994	C	B	0.0524529	C	0.0575654	C	0.0482318	C	0.0683847	C	0.0551462	C	0.179557	B
HGNC:23531	PLPP4	phospholipid phosphatase 4	DPPL2	PPAPDC1|PPAPDC1A	NM_001030059	Q5VZY2	1_1_5_Phospholipid metabolism	Lipid & FA metabolism	Metabolism	02_B_Cell membrane	Detected in many	0	E	0.0499658	C	0.00117151	D	0	E	0.0052209	D	0.000963903	D	0.000969843	D	0	E	0	E	0	E	0	E	0.233217	0.243609	D	D	#N/A	F	#N/A	F	#N/A	F	#N/A	F	#N/A	F	#N/A	F
HGNC:25026	PLPP5	phospholipid phosphatase 5	HTPAP|DPPL1	PPAPDC1B	NM_032483	Q8NEB5	1_1_5_Phospholipid metabolism	Lipid & FA metabolism	Metabolism	02_B_Cell membrane	Detected in all	0.0708677	D	0.027687	D	0.257385	C	0.336562	C	0.304176	C	0.314906	B	1.06237	B	0.54714	B	0.308265	C	0.113799	C	0.225532	C	8.57968	61.2901	C	B	0.0324954	C	0.0724427	C	0.0412364	C	0.0886301	C	0.195887	B	0.0955138	C
HGNC:23682	PLPP6	phospholipid phosphatase 6	FLJ90191|FLJ46512|PDP1	PPAPDC2	NM_203453	Q8IY26	1_1_5_Phospholipid metabolism	Lipid & FA metabolism	Metabolism	02_B_Cell membrane	Detected in all	0	E	0.0108293	D	0.0128458	D	0.00833884	D	0.00330767	D	0.00969857	D	0.0212747	D	0	E	0.00900184	D	0.0389529	C	0	E	5.44343	4.71747	C	C	0.0223606	C	0.0261956	C	0.0306905	C	0.0194927	D	0.0517671	C	0.0221882	C
HGNC:28174	PLPP7	phospholipid phosphatase 7 (inactive)	MGC12921|FLJ14662|NET39	C9orf67|PPAPDC3	NM_032728	Q8NBV4	1_1_5_Phospholipid metabolism	Lipid & FA metabolism	Metabolism	01_B_2_b_Smooth ER	Detected in many	0.0478268	D	0.0083616	D	0.00923653	D	0.00296932	D	0.0410433	C	0.0118015	D	0.00266847	D	0	E	0	E	0	E	0	E	11.0158	2.55752	C	D	0.014186	D	0.0371874	C	0.0404728	C	0.0112785	D	0	E	0.0159738	D
HGNC:25993	PLPPR1	phospholipid phosphatase related 1	PRG-3|MGC26189|FLJ20300|LPPR1		NM_017753	Q8TBJ4	1_1_5_Phospholipid metabolism	Lipid & FA metabolism	Metabolism	02_B_Cell membrane	Detected in many	#N/A	F	#N/A	F	#N/A	F	#N/A	F	#N/A	F	#N/A	F	#N/A	F	#N/A	F	#N/A	F	#N/A	F	#N/A	F	4.13355	0.0391887	C	E	#N/A	F	#N/A	F	#N/A	F	#N/A	F	#N/A	F	#N/A	F
HGNC:29566	PLPPR2	phospholipid phosphatase related 2	LPPR2|PRG-4		NM_022737	Q96GM1	1_1_5_Phospholipid metabolism	Lipid & FA metabolism	Metabolism	02_B_Cell membrane	Detected in all	#N/A	F	#N/A	F	#N/A	F	#N/A	F	#N/A	F	#N/A	F	#N/A	F	#N/A	F	#N/A	F	#N/A	F	#N/A	F	23.9068	41.4549	B	B	#N/A	F	#N/A	F	#N/A	F	#N/A	F	#N/A	F	#N/A	F
HGNC:23497	PLPPR3	phospholipid phosphatase related 3	PRG-2|FLJ11535|LPPR3|PRG2		NM_024888	Q6T4P5	1_1_5_Phospholipid metabolism	Lipid & FA metabolism	Metabolism	02_B_Cell membrane	Detected in some	0	E	0	E	0.000995853	D	0	E	0.00384521	D	0.011752	D	0	E	0	E	0	E	0	E	0	E	0.646728	0.338542	D	D	#N/A	F	#N/A	F	#N/A	F	#N/A	F	#N/A	F	#N/A	F
HGNC:23496	PLPPR4	phospholipid phosphatase related 4	PRG-1|LPPR4|KIAA0455|PHP1		NM_014839	Q7Z2D5	1_1_5_Phospholipid metabolism	Lipid & FA metabolism	Metabolism	02_B_Cell membrane	Detected in many	0	E	0	E	0.011767	D	0	E	0.00331655	D	0.000528726	D	0.00280519	D	0	E	0	E	0	E	0	E	6.75405	0.31173	C	D	#N/A	F	#N/A	F	#N/A	F	#N/A	F	#N/A	F	#N/A	F
HGNC:31703	PLPPR5	phospholipid phosphatase related 5	PAP2D|PAP2|LPPR5|PRG5		NM_001037317	Q32ZL2	1_1_5_Phospholipid metabolism	Lipid & FA metabolism	Metabolism	02_B_Cell membrane	Detected in some	#N/A	F	#N/A	F	#N/A	F	#N/A	F	#N/A	F	#N/A	F	#N/A	F	#N/A	F	#N/A	F	#N/A	F	#N/A	F	2.07249	0.00866341	D	E	#N/A	F	#N/A	F	#N/A	F	#N/A	F	#N/A	F	#N/A	F
HGNC:9092	PLSCR1	phospholipid scramblase 1	MMTRA1B		NM_021105	O15162	1_1_5_Phospholipid metabolism	Lipid & FA metabolism	Metabolism	03_A_Nucleus	Detected in all	0.123523	C	0.785127	B	0.591275	B	1.44883	B	0.487788	B	0.820115	B	0.18697	C	0.103545	C	0.242203	C	2.21284	B	0.36489	C	4.87649	26.7397	C	B	0.0360157	C	0.0474636	C	0.030415	C	0.0446822	C	0.0539019	C	0.252933	B
HGNC:16494	PLSCR2	phospholipid scramblase 2			NM_020359	Q9NRY7	1_1_5_Phospholipid metabolism	Lipid & FA metabolism	Metabolism	02_B_Cell membrane	Detected in many	0	E	0	E	0.00397296	D	0.00752986	D	0.0167953	D	0.0120729	D	0	E	0	E	0	E	0.0135465	D	0	E	0.0882919	0.0345106	E	E	0.000539144	D	0.00291122	D	0.00199818	D	0	E	0	E	0	E
HGNC:16495	PLSCR3	phospholipid scramblase 3			NM_020360	Q9NRY6	1_1_5_Phospholipid metabolism	Lipid & FA metabolism	Metabolism	01_B_1_Mitochondria	Detected in all	#N/A	F	#N/A	F	#N/A	F	#N/A	F	#N/A	F	#N/A	F	#N/A	F	#N/A	F	#N/A	F	#N/A	F	#N/A	F	41.286	132.712	B	B	#N/A	F	#N/A	F	#N/A	F	#N/A	F	#N/A	F	#N/A	F
HGNC:16497	PLSCR4	phospholipid scramblase 4			NM_020353	Q9NRQ2	1_1_5_Phospholipid metabolism	Lipid & FA metabolism	Metabolism	02_B_Cell membrane	Detected in all	0.459227	C	1.06835	B	0.199441	C	1.27786	B	0.150928	C	0.378414	B	0.0686447	C	0	E	0	E	0.00163783	D	0.0400522	D	5.67111	18.7878	C	C	0.0256968	C	0.0122713	D	0.0248859	C	0.0332142	C	0.00770286	D	0.0733102	C
HGNC:19952	PLSCR5	phospholipid scramblase family member 5			NM_001085420	A0PG75	1_1_5_Phospholipid metabolism	Lipid & FA metabolism	Metabolism	02_B_Cell membrane	Detected in some	#N/A	F	#N/A	F	#N/A	F	#N/A	F	#N/A	F	#N/A	F	#N/A	F	#N/A	F	#N/A	F	#N/A	F	#N/A	F	0.00888328	0.00602987	E	E	#N/A	F	#N/A	F	#N/A	F	#N/A	F	#N/A	F	#N/A	F
HGNC:9093	PLTP	phospholipid transfer protein	BPIFE		NM_006227	P55058	1_1_5_Phospholipid metabolism	Lipid & FA metabolism	Metabolism	04_EXTRACELLULAR	Detected in all	0	E	0.267547	C	0.401868	B	1.83276	B	0.434178	B	0.940325	B	1.37276	B	0.0221316	D	0.0261665	C	16.0055	A	0	E	7.47093	236.358	C	B	0.00187597	D	0.00385351	D	0.00126512	D	0	E	0	E	0.00224698	D
HGNC:21246	PNPLA1	patatin like phospholipase domain containing 1	FLJ38755|dJ50J22.1		NM_173676	Q8N8W4	1_1_5_Phospholipid metabolism	Lipid & FA metabolism	Metabolism	01_D_2_Intermediate filaments (Keratin, filaments)	Detected in some	0	E	0	E	0.00591801	D	0	E	0.00919794	D	0.0015579	D	0	E	0	E	0	E	0	E	0	E	0.056333	0.0517362	E	E	#N/A	F	#N/A	F	#N/A	F	#N/A	F	#N/A	F	#N/A	F
HGNC:30802	PNPLA2	patatin like phospholipase domain containing 2	desnutrin|TTS-2.2|ATGL|FP17548|iPLA2zeta		NM_020376	Q96AD5	1_1_5_Phospholipid metabolism	Lipid & FA metabolism	Metabolism	02_B_Cell membrane	Detected in all	1.13576	B	1.81317	B	1.08885	B	1.08199	B	1.33212	B	0.850593	B	0.756524	B	0.630139	B	1.11037	B	0.759694	B	0.433528	C	15.256	41.0425	C	B	0.0116137	D	0.0102233	D	0.00900527	D	0.00337136	D	0.01071	D	0.0113475	D
HGNC:18590	PNPLA3	patatin like phospholipase domain containing 3	dJ796I17.1|FLJ22012|adiponutrin|iPLA2epsilon	C22orf20|ADPN	NM_025225	Q9NST1	1_1_5_Phospholipid metabolism	Lipid & FA metabolism	Metabolism	01_B_2_b_Smooth ER	Detected in many	0	E	0.00409626	D	0.00209076	D	0	E	0	E	0.00647522	D	1.33672	B	0	E	0	E	0.00905036	D	0	E	4.75955	31.4431	C	B	0.0330623	C	0.0351895	C	0.0401855	C	0.0442478	C	0.0267277	C	0.0172964	D
HGNC:24887	PNPLA4	patatin like phospholipase domain containing 4	DXS1283E|GS2|iPLA2eta		NM_004650	P41247	1_1_5_Phospholipid metabolism	Lipid & FA metabolism	Metabolism	01_B_1_Mitochondria	Detected in all	0	E	0.0303353	D	0.125884	C	0.0690733	C	0.0611054	C	0.169017	C	0.178881	C	0.0397741	D	0.0144595	D	0.15914	C	0.132427	C	9.95236	9.34143	C	C	0.0529676	C	0.0629795	C	0.0556421	C	0.0927429	C	0.0355694	C	0.0602971	C
HGNC:24888	PNPLA5	patatin like phospholipase domain containing 5	dJ388M5.4|GS2L		NM_138814	Q7Z6Z6	1_1_5_Phospholipid metabolism	Lipid & FA metabolism	Metabolism	01_A_Cytosol	Detected in some	0	E	0	E	0	E	0	E	0	E	0	E	0.0408416	C	0	E	0	E	0	E	0	E	0.0649009	1.8953	E	D	#N/A	F	#N/A	F	#N/A	F	#N/A	F	#N/A	F	#N/A	F
HGNC:16268	PNPLA6	patatin like phospholipase domain containing 6	NTE|sws|iPLA2delta|SPG39		NM_006702	Q8IY17	1_1_5_Phospholipid metabolism	Lipid & FA metabolism	Metabolism	01_B_2_b_Smooth ER	Detected in all	0.194245	C	0.193438	C	0.176591	C	0.155332	C	0.103209	C	0.086997	C	0.223066	C	0.129245	C	0.193321	C	0.386121	B	0.0375275	D	24.0293	24.6544	B	B	0.0272952	C	0.0332079	C	0.0127474	D	0.0179472	D	0.0297836	C	0.0237663	C
HGNC:24768	PNPLA7	patatin like phospholipase domain containing 7	FLJ43070|FLJ31318|FLJ44279|RP11-48C7.2|NTEL1|NTE-R1	C9orf111	NM_152286	Q6ZV29	1_1_5_Phospholipid metabolism	Lipid & FA metabolism	Metabolism	01_B_2_b_Smooth ER	Detected in all	0.11358	C	0.0537602	C	0.146074	C	0.00875552	D	0.0129676	D	0.0346888	C	0.147128	C	0.0205888	D	0.0022572	D	0.134695	C	0	E	4.45734	4.12549	C	C	0.0079747	D	0.00583925	D	0.00712311	D	0.01546	D	0	E	0.0143388	D
HGNC:28900	PNPLA8	patatin like phospholipase domain containing 8	IPLA2G|IPLA2-2|iPLA2gamma		NM_015723	Q9NP80	1_1_5_Phospholipid metabolism	Lipid & FA metabolism	Metabolism	01_B_5_Peroxisomes	Detected in all	1.18596	B	0.878445	B	0.67302	B	0.803478	B	0.982157	B	0.630118	B	0.452698	B	0.472194	B	0.81258	B	1.23017	B	1.67162	B	15.4138	12.6392	C	C	0.236009	B	0.27969	B	0.272834	B	0.242586	B	0.251897	B	0.213348	B
HGNC:28306	PRELID2	PRELI domain containing 2	MGC21644|FLJ38376		NM_182960	Q8N945	1_1_5_Phospholipid metabolism	Lipid & FA metabolism	Metabolism	01_B_1_Mitochondria	Detected in many	0	E	0.0541783	C	0.0225485	D	0.0711578	C	0.00434503	D	0.0108106	D	0.0478826	C	0	E	0.021218	D	0.00484841	D	0.237583	C	5.66858	1.29057	C	D	0.134337	B	0.0973189	C	0.139878	B	0.613862	B	0.131127	C	0.0810239	C
HGNC:24639	PRELID3A	PRELI domain containing 3A	HFL-EDDG1|FLJ31484	C18orf43|SLMO1	NM_006553	Q96N28	1_1_5_Phospholipid metabolism	Lipid & FA metabolism	Metabolism	01_B_1_Mitochondria	Detected in all	0.0728824	D	0.0439679	D	0.0457877	C	0.00736202	D	0.0105727	D	0.0156886	D	0.100388	C	0	E	0	E	0.0130919	D	0	E	5.34887	2.79634	C	C	0.00910665	D	0.0262331	C	0.0243064	C	0.00548894	D	0.0262721	C	0.0132071	D
HGNC:15892	PRELID3B	PRELI domain containing 3B	dJ543J19.5	C20orf45|SLMO2	NM_016045	Q9Y3B1	1_1_5_Phospholipid metabolism	Lipid & FA metabolism	Metabolism	01_B_1_Mitochondria	Detected in all	0.296634	C	0.192429	C	0.236452	C	0.418418	B	0.182175	C	0.191503	C	0.21548	C	0.885337	B	0.539024	B	0.29511	C	0.256825	C	294.744	671.932	A	A	0.0548812	C	0.0517014	C	0.0633756	C	0.0464733	C	0.0284702	C	0.0391428	C
HGNC:28600	PROCA1	protein interacting with cyclin A1	MGC39650		NM_152465	Q8NCQ7	1_1_5_Phospholipid metabolism	Lipid & FA metabolism	Metabolism	03_A_Nucleus	Detected in many	0.0918992	D	0.0908306	C	0.0270696	D	0.00725717	D	0.0183354	D	0.0442104	C	0.0327542	C	0.021625	D	0.0189179	D	0.0091867	D	0.276173	C	3.10413	2.35215	C	D	0.00426757	D	0.014193	D	0.00891487	D	0	E	0.00225833	D	0.00514829	D
HGNC:9587	PTDSS1	phosphatidylserine synthase 1	KIAA0024|PSSA|PSS1		NM_001290225	P48651	1_1_5_Phospholipid metabolism	Lipid & FA metabolism	Metabolism	01_B_2_b_Smooth ER	Detected in all	0.490151	C	0.161367	C	0.249685	C	0.263862	C	0.179854	C	0.193483	C	0.181905	C	0.468939	B	0.290193	C	0.4542	B	0.456168	B	16.0142	24.6602	C	B	0.0615676	C	0.142297	C	0.0822666	C	0.0556668	C	0.116707	C	0.0618664	C
HGNC:15463	PTDSS2	phosphatidylserine synthase 2	PSS2		NM_001329544	Q9BVG9	1_1_5_Phospholipid metabolism	Lipid & FA metabolism	Metabolism	01_B_2_b_Smooth ER	Detected in all	0.1809	C	0.252822	C	0.281411	C	0.0838244	C	0.161911	C	0.134928	C	0.319412	B	0.0941748	C	0.0499599	C	0.0169899	D	0.0956078	C	19.2216	20.5903	C	C	0.0581919	C	0.123342	C	0.0446987	C	0.072024	C	0.0469942	C	0.0667239	C
HGNC:17059	SACM1L	SAC1 like phosphatidylinositide phosphatase	SAC1|KIAA0851		NM_014016	Q9NTJ5	1_1_5_Phospholipid metabolism	Lipid & FA metabolism	Metabolism	01_B_2_b_Smooth ER	Detected in all	0.159411	C	0.131603	C	0.157521	C	0.11805	C	0.211733	C	0.124104	C	0.234602	C	0.190501	C	0.585667	B	0.0849543	C	0.339556	C	17.0081	25.3428	C	B	0.125987	B	0.292925	B	0.157988	B	0.226576	B	0.224568	B	0.144365	B
HGNC:29361	SELENOI	selenoprotein I	KIAA1724|SELI|SEPI	EPT1	NM_033505.2	Q9C0D9	1_1_5_Phospholipid metabolism	Lipid & FA metabolism	Metabolism	02_B_Cell membrane	Detected in all	0.233122	C	0.0397589	D	0.112011	C	0.0354307	D	0.0558811	C	0.0466698	C	0.312076	B	0.0840319	C	0.129867	C	0.0127513	D	0	E	7.47059	8.85403	C	C	0.0954865	C	0.241642	B	0.121261	C	0.121346	C	0.15914	C	0.103618	C
HGNC:21061	SERAC1	serine active site containing 1	FLJ14917		NM_032861	Q96JX3	1_1_5_Phospholipid metabolism	Lipid & FA metabolism	Metabolism	01_B_2_b_Smooth ER	Detected in all	0	E	0.0627229	C	0.0634956	C	0.059765	C	0.0516162	C	0.025017	C	0.0369473	C	0.0293354	D	0.0733242	C	0.0628741	C	0.0562488	D	6.96907	3.10969	C	C	0.0495274	C	0.161075	C	0.0608706	C	0.068219	C	0.0735401	C	0.0429034	C
HGNC:11503	SYNJ1	synaptojanin 1	INPP5G|PARK20		NM_003895	O43426	1_1_5_Phospholipid metabolism	Lipid & FA metabolism	Metabolism	01_A_Cytosol	Detected in many	0.321332	C	0.0873416	C	0.118947	C	0.0723017	C	0.0623938	C	0.212828	C	0.328449	B	0.0172117	D	0.0611931	C	0.0498221	C	0.161984	C	30.7964	14.7776	B	C	0.2729	B	0.343972	B	0.23892	B	0.358286	B	0.189516	B	0.2545	B
HGNC:11504	SYNJ2	synaptojanin 2	INPP5H		NM_003898	O15056	1_1_5_Phospholipid metabolism	Lipid & FA metabolism	Metabolism	01_A_Cytosol	Detected in all	0	E	0.00623213	D	0.0253343	D	0.396118	B	0.055986	C	0.0939544	C	0.114219	C	0.0670896	C	0.0895349	C	0.101132	C	0.0561107	D	1.4414	4.57247	D	C	0.0119208	D	0.0922935	C	0.0242126	C	0	E	0.0109681	D	0.0285867	C
HGNC:18955	SYNJ2BP	synaptojanin 2 binding protein	Arip2		NM_018373	P57105	1_1_5_Phospholipid metabolism	Lipid & FA metabolism	Metabolism	01_B_1_Mitochondria	Detected in all	0	E	0.164436	C	0.0764214	C	0.202235	C	0.19275	C	0.139202	C	0.0970967	C	0.104488	C	0.105559	C	0.06752	C	0	E	26.2265	33.5889	B	B	0.269313	B	0.249641	B	0.233652	B	0.418568	B	0.18263	B	0.222434	B
HGNC:25132	TIMD4	T cell immunoglobulin and mucin domain containing 4	TIM4		NM_138379	Q96H15	1_1_5_Phospholipid metabolism	Lipid & FA metabolism	Metabolism	02_B_Cell membrane	Detected in many	0	E	0	E	0	E	0	E	0	E	0	E	0	E	0	E	0.00571938	D	0.032535	C	0	E	0.0459533	0.231168	E	D	#N/A	F	#N/A	F	#N/A	F	#N/A	F	#N/A	F	#N/A	F
HGNC:12023	TPTE	transmembrane phosphatase with tensin homology	PTEN2|CT44		NM_199261	P56180	1_1_5_Phospholipid metabolism	Lipid & FA metabolism	Metabolism	01_A_Cytosol	Detected in some	#N/A	F	#N/A	F	#N/A	F	#N/A	F	#N/A	F	#N/A	F	#N/A	F	#N/A	F	#N/A	F	#N/A	F	#N/A	F	0.00396527	0.00312372	E	E	#N/A	F	#N/A	F	#N/A	F	#N/A	F	#N/A	F	#N/A	F
HGNC:17299	TPTE2	transmembrane phosphoinositide 3-phosphatase and tensin homolog 2	TPIP		NM_199254	Q6XPS3	1_1_5_Phospholipid metabolism	Lipid & FA metabolism	Metabolism	01_A_Cytosol	Detected in some	0	E	0	E	0.000401412	D	0	E	0	E	0.000245429	D	0	E	0	E	0	E	0	E	0	E	0.231979	0.0827896	D	E	0.00318708	D	0.00225569	D	0.00452551	D	0.00700115	D	0.00550115	D	0	E
HGNC:25507	VAC14	VAC14 component of PIKFYVE complex	FLJ10305|ArPIKfyve	TAX1BP2	NM_018052	Q08AM6	1_1_5_Phospholipid metabolism	Lipid & FA metabolism	Metabolism	01_B_7_Endosomes	Detected in all	0.116858	C	0.0765975	C	0.112679	C	0.0359445	C	0.0588907	C	0.0550211	C	0.0915424	C	0.0939365	C	0.0621907	C	0.235025	C	0.628368	B	16.5469	16.5909	C	C	0.035112	C	0.0586129	C	0.0349973	C	0.0584241	C	0.0272885	C	0.0348175	C
HGNC:327	AGPS	alkylglycerone phosphate synthase	ADHAPS|ADAS|ALDHPSY|ADPS|ADAP-S		NM_003659	O00116	1_1_6_Plasmalogen biosynthesis	Lipid & FA metabolism	Metabolism	01_B_5_Peroxisomes	Detected in all	0.148482	C	0.166522	C	0.12062	C	0.0904169	C	0.0688321	C	0.0740589	C	0.0227849	D	0.0580716	C	0.128954	C	0.189455	C	0.510979	B	3.69065	5.24508	C	C	0.03548	C	0.0786872	C	0.0340707	C	0.0455783	C	0.0857814	C	0.0259592	C
HGNC:18356	ACER1	alkaline ceramidase 1		ASAH3	NM_133492	Q8TDN7	1_1_7_Sphingolipid metabolism	Lipid & FA metabolism	Metabolism	01_B_2_b_Smooth ER	Detected in some	0	E	0	E	0	E	0	E	0	E	0.00310601	D	0.00182142	D	0	E	0	E	0	E	0	E	0.055881	0.371365	E	D	#N/A	F	#N/A	F	#N/A	F	#N/A	F	#N/A	F	#N/A	F
HGNC:23675	ACER2	alkaline ceramidase 2	FLJ41587|ALKCDase2	ASAH3L	NM_001010887	Q5QJU3	1_1_7_Sphingolipid metabolism	Lipid & FA metabolism	Metabolism	01_B_3_Golgi apparatus	Detected in many	0	E	0.00889371	D	0.000783512	D	0	E	0	E	0.00211897	D	0	E	0	E	0	E	0	E	0	E	3.12215	2.63636	C	D	0.000604762	D	0	E	0	E	0.000915806	D	0	E	0.00427759	D
HGNC:16066	ACER3	alkaline ceramidase 3	FLJ11238|APHC	PHCA	NM_018367	Q9NUN7	1_1_7_Sphingolipid metabolism	Lipid & FA metabolism	Metabolism	01_B_2_b_Smooth ER	Detected in all	1.62885	B	0.386391	C	0.502886	B	0.353994	C	0.384752	B	0.242247	C	0.204581	C	0.139294	C	0.131189	C	0.443798	B	1.09044	B	3.19671	6.08594	C	C	0.0289291	C	0.049513	C	0.0472865	C	0.0489266	C	0.0468241	C	0.0293477	C
HGNC:735	ASAH1	N-acylsphingosine amidohydrolase 1	AC|PHP32|FLJ21558|ACDase	ASAH	NM_004315	Q13510	1_1_7_Sphingolipid metabolism	Lipid & FA metabolism	Metabolism	01_B_4_Lysosomes	Detected in all	0.623576	B	0.895208	B	3.09831	B	0.491384	B	0.82962	B	0.585689	B	2.55917	B	0.895833	B	0.309575	C	4.02937	B	3.90331	B	103.48	235.717	B	B	0.473838	B	0.678472	B	0.580195	B	0.458018	B	0.790477	B	1.0378	A
HGNC:18860	ASAH2	N-acylsphingosine amidohydrolase 2			NM_019893	Q9NR71	1_1_7_Sphingolipid metabolism	Lipid & FA metabolism	Metabolism	02_B_Cell membrane	Detected in many	0	E	0	E	0.00201797	D	0.00317205	D	0	E	0.00163916	D	0.0017467	D	0	E	0	E	0	E	0	E	2.28104	0.267689	D	D	0.00246066	D	0.00398777	D	0.000542396	D	0.00207407	D	0.00185627	D	0.00392418	D
HGNC:23456	ASAH2B	N-acylsphingosine amidohydrolase 2B	bA449O16.3|ASAH2L|bA98I6.3	ASAH2C	NM_001079516	P0C7U1	1_1_7_Sphingolipid metabolism	Lipid & FA metabolism	Metabolism	04_EXTRACELLULAR	Detected in all	0	E	0.0104284	D	0.0146385	D	0.00567515	D	0.0136131	D	0.0156861	D	0.0267808	C	0	E	0.00776863	D	0	E	0	E	3.01965	0.740701	C	D	0.0159585	D	0.0138082	D	0.021565	C	0.0181194	D	0.0201754	D	0.00866133	D
HGNC:918	B3GALNT1	beta-1,3-N-acetylgalactosaminyltransferase 1 (globoside blood group)	beta3Gal-T3|galT3|P1|GLOB	B3GALT3	NM_033167	O75752	1_1_7_Sphingolipid metabolism	Lipid & FA metabolism	Metabolism	01_B_3_Golgi apparatus	Detected in all	0	E	0.0104063	D	0.0375082	C	0.102894	C	0.0464155	C	0.0521464	C	0.165835	C	0.0189609	D	0	E	0.0118041	D	0.127275	C	21.0592	6.70892	B	C	0.08779	C	0.238544	B	0.232682	B	0.128415	C	0.0814758	C	0.125336	C
HGNC:28596	B3GALNT2	beta-1,3-N-acetylgalactosaminyltransferase 2	MGC39558		NM_152490	Q8NCR0	1_1_7_Sphingolipid metabolism	Lipid & FA metabolism	Metabolism	01_B_2_Endoplasmic reticulum	Detected in all	0.147435	C	0.215527	C	0.0857723	C	0.0432558	C	0.212435	C	0.134074	C	0.641661	B	0.135241	C	0.156468	C	0.0595063	C	0	E	6.8642	14.4715	C	C	0.0313836	C	0.0701406	C	0.0569473	C	0.221608	B	0.0514383	C	0.0549218	C
HGNC:4117	B4GALNT1	beta-1,4-N-acetyl-galactosaminyltransferase 1	beta1-4GalNAc-T	GALGT|SPG26	NM_001478	Q00973	1_1_7_Sphingolipid metabolism	Lipid & FA metabolism	Metabolism	01_B_3_Golgi apparatus	Detected in many	0.320428	C	0.275375	C	0.00804446	D	0	E	0.0608412	C	0.00454825	D	0.00471735	D	0	E	0	E	0	E	0	E	8.03361	1.38955	C	D	0.00881333	D	0.0334549	C	0.0227388	C	0.000968442	D	0.0293574	C	0.0103707	D
HGNC:24136	B4GALNT2	beta-1,4-N-acetyl-galactosaminyltransferase 2	Sda|Cad	GALGT2	NM_153446	Q8NHY0	1_1_7_Sphingolipid metabolism	Lipid & FA metabolism	Metabolism	01_B_3_Golgi apparatus	Detected in many	#N/A	F	#N/A	F	#N/A	F	#N/A	F	#N/A	F	#N/A	F	#N/A	F	#N/A	F	#N/A	F	#N/A	F	#N/A	F	0	0	E	E	#N/A	F	#N/A	F	#N/A	F	#N/A	F	#N/A	F	#N/A	F
HGNC:24137	B4GALNT3	beta-1,4-N-acetyl-galactosaminyltransferase 3	B4GalNac-T3|FLJ16224|FLJ40362		NM_173593	Q6L9W6	1_1_7_Sphingolipid metabolism	Lipid & FA metabolism	Metabolism	01_B_3_Golgi apparatus	Detected in many	0.379834	C	0.0718717	C	0.0104772	D	0	E	0.00535837	D	0.00715171	D	0.0220905	D	0	E	0.0168557	D	0	E	0	E	0.264753	0.453846	D	D	#N/A	F	#N/A	F	#N/A	F	#N/A	F	#N/A	F	#N/A	F
HGNC:26315	B4GALNT4	beta-1,4-N-acetyl-galactosaminyltransferase 4	FLJ25045|NGalNAc-T1		NM_178537	Q76KP1	1_1_7_Sphingolipid metabolism	Lipid & FA metabolism	Metabolism	01_B_3_Golgi apparatus	Detected in many	0	E	0.646033	B	0.176684	C	0	E	0.00654489	D	0.0363031	C	0.227509	C	0	E	0.0362619	C	0	E	0	E	18.0779	7.60898	C	C	0.0366719	C	0.0936948	C	0.0505116	C	0.0354747	C	0.082651	C	0.112363	C
HGNC:19256	CERK	ceramide kinase	hCERK|FLJ23239|dA59H18.3|DKFZp434E0211|FLJ21430|KIAA1646|LK4|dA59H18.2		NM_022766	Q8TCT0	1_1_7_Sphingolipid metabolism	Lipid & FA metabolism	Metabolism	01_A_Cytosol	Detected in all	0.0473781	D	0.214823	C	0.255731	C	0.143054	C	0.141355	C	0.206441	C	0.112654	C	0.0759805	C	0.425826	B	0.223508	C	0.125723	C	28.3768	20.095	B	C	0.100962	C	0.137479	C	0.126016	C	0.0795452	C	0.135001	C	0.10717	C
HGNC:21699	CERKL	ceramide kinase like		RP26	NM_001030311	Q49MI3	1_1_7_Sphingolipid metabolism	Lipid & FA metabolism	Metabolism	03_C_Nucleoplasm	Detected in many	0	E	0	E	0	E	0	E	0	E	0	E	0	E	0	E	0.00640592	D	0	E	0	E	15.7849	1.77287	C	D	0.0800367	C	0.0582983	C	0.0195881	C	0.128477	C	0.0221813	D	0.0442503	C
HGNC:14253	CERS1	ceramide synthase 1	LAG1|UOG1	LASS1	NM_001290265	P27544	1_1_7_Sphingolipid metabolism	Lipid & FA metabolism	Metabolism	01_B_2_b_Smooth ER	Detected in many	0.16853	C	0.5123	B	0.252153	C	0	E	0.00364993	D	0.0179478	D	0.138234	C	0.021263	D	0	E	0.0158035	D	0	E	8.2674	11.2	C	C	0.00818181	D	0.0192745	D	0.00862637	D	0.0242577	C	0	E	0.00277051	D
HGNC:14076	CERS2	ceramide synthase 2	SP260|FLJ10243	LASS2	NM_022075	Q96G23	1_1_7_Sphingolipid metabolism	Lipid & FA metabolism	Metabolism	01_B_2_b_Smooth ER	Detected in all	2.0536	B	1.25304	B	0.530659	B	0.715451	B	0.716005	B	0.722488	B	0.711233	B	0.431147	B	0.605501	B	0.456607	B	0.648444	B	19.1824	95.7615	C	B	0.0323839	C	0.0348213	C	0.0470153	C	0.0261127	C	0.0345928	C	0.0504516	C
HGNC:23752	CERS3	ceramide synthase 3	MGC27091	LASS3	NM_178842	Q8IU89	1_1_7_Sphingolipid metabolism	Lipid & FA metabolism	Metabolism	03_C_Nucleoplasm	Detected in some	#N/A	F	#N/A	F	#N/A	F	#N/A	F	#N/A	F	#N/A	F	#N/A	F	#N/A	F	#N/A	F	#N/A	F	#N/A	F	0.0493933	0.394602	E	D	#N/A	F	#N/A	F	#N/A	F	#N/A	F	#N/A	F	#N/A	F
HGNC:23747	CERS4	ceramide synthase 4	FLJ12089|Trh1	LASS4	NM_024552	Q9HA82	1_1_7_Sphingolipid metabolism	Lipid & FA metabolism	Metabolism	01_B_2_b_Smooth ER	Detected in all	0.689605	B	0.482287	B	0.648452	B	0.272342	C	0.0916065	C	0.116042	C	0.952984	B	0.119456	C	0.0761108	C	0.0438487	C	0.213641	C	51.2255	50.7826	B	B	0.0224023	C	0.0260085	C	0.0199545	C	0.0313917	C	0.00724547	D	0.0403707	C
HGNC:23749	CERS5	ceramide synthase 5	Trh4|MGC45411|FLJ25304	LASS5	NM_147190	Q8N5B7	1_1_7_Sphingolipid metabolism	Lipid & FA metabolism	Metabolism	03_A_Nucleus	Detected in all	0.0764356	D	0.160834	C	0.217197	C	0.248617	C	0.209844	C	0.129354	C	0.216262	C	0.133562	C	0.14357	C	0.0939223	C	0.115156	C	18.5682	28.7303	C	B	0.0476028	C	0.119292	C	0.0753009	C	0.073899	C	0.101853	C	0.0487071	C
HGNC:23826	CERS6	ceramide synthase 6		LASS6	NM_203463	Q6ZMG9	1_1_7_Sphingolipid metabolism	Lipid & FA metabolism	Metabolism	03_A_Nucleus	Detected in all	0.222445	C	0.0743618	C	0.0592777	C	0.141317	C	0.118393	C	0.229904	C	0.297859	B	0.0996177	C	0.0903819	C	0.278522	C	0.0582208	D	4.35789	4.98528	C	C	0.0484314	C	0.178942	B	0.0894564	C	0.0768188	C	0.149268	C	0.114866	C
HGNC:28116	CPTP	ceramide-1-phosphate transfer protein	MGC10334	GLTPD1	NM_001029885	Q5TA50	1_1_7_Sphingolipid metabolism	Lipid & FA metabolism	Metabolism	01_B_3_Golgi apparatus	Detected in all	0.0831929	D	0.0446232	D	0.0360672	C	0.0665054	C	0.0638648	C	0.0311167	C	0.0707681	C	0.0854405	C	0.104774	C	0.0318791	C	0.0555216	D	8.9766	8.96242	C	C	0.00789292	D	0.0192461	D	0.00989012	D	0.00746465	D	0.0116209	D	0.00981473	D
HGNC:13709	DEGS1	delta 4-desaturase, sphingolipid 1	MLD|Des-1|DES1|FADS7|DEGS-1		NM_001321541	O15121	1_1_7_Sphingolipid metabolism	Lipid & FA metabolism	Metabolism	01_B_1_Mitochondria	Detected in all	0.690664	B	0.802217	B	0.760304	B	0.685979	B	1.46874	B	0.894105	B	0.399242	B	1.02731	B	0.762738	B	0.824556	B	0.679984	B	20.3069	55.7549	B	B	0.0712532	C	0.0985662	C	0.0991715	C	0.039913	C	0.0653632	C	0.0452639	C
HGNC:20113	DEGS2	delta 4-desaturase, sphingolipid 2	DES2|FADS8	C14orf66	NM_206918	Q6QHC5	1_1_7_Sphingolipid metabolism	Lipid & FA metabolism	Metabolism	01_B_2_b_Smooth ER	Detected in many	0	E	0	E	0	E	0.0176805	D	0	E	0.0263094	C	0.00905283	D	0.00906043	D	0	E	0.00185518	D	0	E	0.488094	1.39887	D	D	#N/A	F	#N/A	F	#N/A	F	#N/A	F	#N/A	F	#N/A	F
HGNC:29534	ESYT1	extended synaptotagmin 1	MBC2|KIAA0747	FAM62A	NM_015292	Q9BSJ8	1_1_7_Sphingolipid metabolism	Lipid & FA metabolism	Metabolism	01_B_2_b_Smooth ER	Detected in all	0.22669	C	0.103291	C	0.16475	C	0.181125	C	0.221123	C	0.15749	C	0.067829	C	0.206781	C	0.250266	C	0.113156	C	0.787745	B	21.8544	26.8413	B	B	0.128907	B	0.132849	C	0.0841464	C	0.117763	C	0.10474	C	0.0880494	C
HGNC:22211	ESYT2	extended synaptotagmin 2	KIAA1228|CHR2SYT	FAM62B	NM_020728	A0FGR8	1_1_7_Sphingolipid metabolism	Lipid & FA metabolism	Metabolism	01_B_2_b_Smooth ER	Detected in all	0.973182	B	0.439632	B	0.530869	B	0.871854	B	0.64695	B	0.388459	B	0.174024	C	0.392741	B	0.512931	B	0.214459	C	0.642713	B	11.5185	22.9074	C	C	0.101238	C	0.187452	B	0.103067	C	0.151909	C	0.11381	C	0.225366	B
HGNC:24295	ESYT3	extended synaptotagmin 3	CHR3SYT	FAM62C	NM_031913	A0FGR9	1_1_7_Sphingolipid metabolism	Lipid & FA metabolism	Metabolism	01_B_2_b_Smooth ER	Detected in many	0	E	0.00987872	D	0.00284639	D	0.00150165	D	0.00671772	D	0.0206135	C	0.00135302	D	0	E	0	E	0.00897249	D	0	E	0.231421	0.317319	D	D	0.00963628	D	0.00756418	D	0.00754169	D	0.0531284	C	0.0126654	D	0.00574435	D
HGNC:21197	FA2H	fatty acid 2-hydroxylase	FAAH|FLJ25287	FAXDC1|SPG35	NM_024306	Q7L5A8	1_1_7_Sphingolipid metabolism	Lipid & FA metabolism	Metabolism	01_B_2_b_Smooth ER	Detected in many	1.35382	B	0.0114023	D	0	E	0	E	0.0142542	D	0.000755611	D	0	E	0	E	0	E	0.00163783	D	0	E	0.138494	0.177883	D	D	0.000934688	D	0.000470631	D	0	E	0	E	0	E	0	E
HGNC:24240	GAL3ST1	galactose-3-O-sulfotransferase 1	CST		NM_004861	Q99999	1_1_7_Sphingolipid metabolism	Lipid & FA metabolism	Metabolism	01_B_3_Golgi apparatus	Detected in many	0.184257	C	0.0258516	D	0.0101701	D	0	E	0	E	0.00932029	D	0.00454129	D	0	E	0	E	0	E	0	E	1.59844	0.134194	D	D	0.000119861	D	0	E	0.000845423	D	0.00312882	D	0	E	0.00286436	D
HGNC:24869	GAL3ST2	galactose-3-O-sulfotransferase 2	GP3ST		NM_022134	Q9H3Q3	1_1_7_Sphingolipid metabolism	Lipid & FA metabolism	Metabolism	01_B_3_Golgi apparatus	Detected in some	#N/A	F	#N/A	F	#N/A	F	#N/A	F	#N/A	F	#N/A	F	#N/A	F	#N/A	F	#N/A	F	#N/A	F	#N/A	F	0.266388	0.0751982	D	E	#N/A	F	#N/A	F	#N/A	F	#N/A	F	#N/A	F	#N/A	F
HGNC:24144	GAL3ST3	galactose-3-O-sulfotransferase 3	GAL3ST2		NM_033036	Q96A11	1_1_7_Sphingolipid metabolism	Lipid & FA metabolism	Metabolism	01_B_3_Golgi apparatus	Detected in many	0	E	0	E	0	E	0	E	0	E	0	E	0.00134959	D	0	E	0	E	0	E	0	E	7.03048	0.139847	C	D	0.0431535	C	0.0384743	C	0.0249325	C	0.0200006	D	0.0024355	D	0.0233606	C
HGNC:24145	GAL3ST4	galactose-3-O-sulfotransferase 4	FLJ12116		NM_024637	Q96RP7	1_1_7_Sphingolipid metabolism	Lipid & FA metabolism	Metabolism	01_B_3_Golgi apparatus	Detected in many	0	E	0.0706872	C	0	E	0	E	0.0526535	C	0.0176238	D	0.00167882	D	0	E	0	E	0.0536816	C	0	E	0.36458	2.68054	D	C	#N/A	F	#N/A	F	#N/A	F	#N/A	F	#N/A	F	#N/A	F
HGNC:4115	GALC	galactosylceramidase			NM_000153	P54803	1_1_7_Sphingolipid metabolism	Lipid & FA metabolism	Metabolism	01_B_4_Lysosomes	Detected in all	0.297485	C	0.236183	C	0.0814136	C	0.0949829	C	0.0395572	C	0.102654	C	0.133916	C	0.0353794	D	0.149849	C	0.37008	B	0.94432	B	12.9823	23.2892	C	C	0.0562476	C	0.123319	C	0.0752547	C	0.0638782	C	0.0722691	C	0.0565941	C
HGNC:4177	GBA	glucosylceramidase beta	GBA1	GLUC	NM_000157	P04062	1_1_7_Sphingolipid metabolism	Lipid & FA metabolism	Metabolism	01_B_4_Lysosomes	Detected in all	0.305931	C	0.242417	C	0.202708	C	0.102567	C	0.102866	C	0.130339	C	0.266618	C	0.0752264	C	0.101671	C	0.168952	C	0.0335442	D	12.1245	26.6595	C	B	0.00766649	D	0.0105766	D	0.0127032	D	0.00389783	D	0.0131682	D	0.024298	C
HGNC:18986	GBA2	glucosylceramidase beta 2	KIAA1605|AD035|DKFZp762K054	SPG46	NM_020944	Q9HCG7	1_1_7_Sphingolipid metabolism	Lipid & FA metabolism	Metabolism	01_B_2_b_Smooth ER	Detected in all	0.21428	C	0.116084	C	0.266521	C	0.118604	C	0.186205	C	0.122275	C	0.270278	C	0.243102	C	0.182788	C	0.0709691	C	0.247799	C	75.9486	24.571	B	B	0.174747	B	0.238286	B	0.148361	B	0.248297	B	0.1751	B	0.134071	C
HGNC:19069	GBA3	glucosylceramidase beta 3 (gene/pseudogene)	GLUC|KLrP		NR_102355	Q9H227	1_1_7_Sphingolipid metabolism	Lipid & FA metabolism	Metabolism	01_A_Cytosol	#N/A	#N/A	F	#N/A	F	#N/A	F	#N/A	F	#N/A	F	#N/A	F	#N/A	F	#N/A	F	#N/A	F	#N/A	F	#N/A	F	0.22206	0.0394846	D	E	#N/A	F	#N/A	F	#N/A	F	#N/A	F	#N/A	F	#N/A	F
HGNC:4296	GLA	galactosidase alpha	GALA		NM_000169	P06280	1_1_7_Sphingolipid metabolism	Lipid & FA metabolism	Metabolism	01_B_4_Lysosomes	Detected in all	0.453943	C	0.386044	C	0.34741	B	0.253201	C	0.809757	B	0.870145	B	0.451395	B	1.3337	B	0.489348	B	1.5191	B	2.21307	B	7.58944	17.5329	C	C	0.0262464	C	0.0244793	D	0.00955062	D	0.030431	C	0.012061	D	0.0375167	C
HGNC:4298	GLB1	galactosidase beta 1	EBP	ELNR1	NM_000404	P16278	1_1_7_Sphingolipid metabolism	Lipid & FA metabolism	Metabolism	01_B_4_Lysosomes	Detected in all	0.116858	C	0.0766324	C	0.16738	C	0.099414	C	0.106879	C	0.234289	C	0.28424	C	0.127262	C	0.116635	C	0.251069	C	0.0703988	C	17.6241	27.7682	C	B	0.0752515	C	0.0817523	C	0.10796	C	0.0815955	C	0.087938	C	0.0603855	C
HGNC:28129	GLB1L	galactosidase beta 1 like	MGC10771		NM_024506	Q6UWU2	1_1_7_Sphingolipid metabolism	Lipid & FA metabolism	Metabolism	04_EXTRACELLULAR	Detected in all	0	E	0.188727	C	0.26616	C	0.121753	C	0.0202968	D	0.167981	C	0.135332	C	0	E	0.0247366	D	0.0299547	C	0	E	3.25192	11.9393	C	C	0.00896716	D	0	E	0.00213484	D	0.0131216	D	0.00551679	D	0.00539203	D
HGNC:25129	GLB1L2	galactosidase beta 1 like 2			NM_138342	Q8IW92	1_1_7_Sphingolipid metabolism	Lipid & FA metabolism	Metabolism	04_EXTRACELLULAR	Detected in many	0	E	0.0128708	D	0.0389914	C	0.00329576	D	0.0239575	D	0.0195703	C	0.0287687	C	0.0191902	D	0.0522821	C	0	E	0	E	133.301	4.23904	B	C	0.166589	B	0.0745092	C	0.0514683	C	0.0865517	C	0.0633439	C	0.0762109	C
HGNC:25147	GLB1L3	galactosidase beta 1 like 3	FLJ90231		NM_138416	Q8NCI6	1_1_7_Sphingolipid metabolism	Lipid & FA metabolism	Metabolism	01_B_4_Lysosomes	Detected in many	0	E	0	E	0	E	0.00173446	D	0	E	0.0024838	D	0.00543096	D	0	E	0.00437893	D	0	E	0	E	0.686444	0.123547	D	D	0.00280058	D	0.0173916	D	0.00388704	D	0	E	0	E	0.00472475	D
HGNC:24867	GLTP	glycolipid transfer protein			NM_016433	Q9NZD2	1_1_7_Sphingolipid metabolism	Lipid & FA metabolism	Metabolism	01_A_Cytosol	Detected in all	0.91925	B	0.607889	B	0.296276	C	0.747444	B	0.376654	B	0.338406	B	0.226332	C	0.416136	B	0.703305	B	0.323008	C	0.348015	C	6.8818	21.4668	C	C	0.0273192	C	0.0220663	D	0.0268775	C	0.0173862	D	0.0276621	C	0.033755	C
HGNC:33756	GLTPD2	glycolipid transfer protein domain containing 2			NM_001014985	A6NH11	1_1_7_Sphingolipid metabolism	Lipid & FA metabolism	Metabolism	01_A_Cytosol	Detected in some	0	E	0	E	0	E	0	E	0	E	0.000668339	D	0	E	0	E	0.0038849	D	0	E	0	E	0.57394	0.553851	D	D	0.000160249	D	0	E	0	E	0.00343876	D	0.00185461	D	0	E
HGNC:4367	GM2A	GM2 ganglioside activator	SAP-3		NM_000405	P17900	1_1_7_Sphingolipid metabolism	Lipid & FA metabolism	Metabolism	01_B_4_Lysosomes	Detected in all	0.169176	C	0.12736	C	0.0839833	C	0.03575	D	0.056965	C	0.0880805	C	0.0728929	C	0.0883973	C	0.00879785	D	0.566223	B	1.16178	B	11.5233	16.0146	C	C	0.0372545	C	0.066469	C	0.0704865	C	0.0516968	C	0.0802634	C	0.0495342	C
HGNC:4021	KDSR	3-ketodihydrosphingosine reductase	DHSR|SDR35C1	FVT1	NM_002035	Q06136	1_1_7_Sphingolipid metabolism	Lipid & FA metabolism	Metabolism	01_B_2_b_Smooth ER	Detected in all	1.63103	B	1.63885	B	1.18776	B	0.765441	B	0.855378	B	0.712232	B	0.401829	B	0.395258	B	0.267675	C	0.330815	B	0.664401	B	10.3474	19.2181	C	C	0.135045	B	0.22939	B	0.119678	C	0.140009	C	0.17249	B	0.161588	B
HGNC:7631	NAGA	alpha-N-acetylgalactosaminidase	D22S674		NM_000262	P17050	1_1_7_Sphingolipid metabolism	Lipid & FA metabolism	Metabolism	01_B_4_Lysosomes	Detected in all	0	E	0.0661173	C	0.0689045	C	0.0672206	C	0.0641526	C	0.0897614	C	0.103635	C	0.0137502	D	0.0367872	C	0.773322	B	0.0256098	D	6.88498	15.9526	C	C	0.0363354	C	0.021237	D	0.0287056	C	0.0307441	C	0.00922935	D	0.0504291	C
HGNC:7758	NEU1	neuraminidase 1		NEU	NM_000434	Q99519	1_1_7_Sphingolipid metabolism	Lipid & FA metabolism	Metabolism	01_B_4_Lysosomes	Detected in all	4.1548	B	3.68106	B	2.5828	B	1.25205	B	1.6867	B	1.61086	B	2.66505	B	1.64791	B	2.72087	B	2.28559	B	0.816198	B	25.6781	55.4754	B	B	0.095709	C	0.177046	B	0.0910635	C	0.0777235	C	0.153934	C	0.106253	C
HGNC:7759	NEU2	neuraminidase 2	SIAL2		NM_005383	Q9Y3R4	1_1_7_Sphingolipid metabolism	Lipid & FA metabolism	Metabolism	01_B_4_Lysosomes	Detected in single	#N/A	F	#N/A	F	#N/A	F	#N/A	F	#N/A	F	#N/A	F	#N/A	F	#N/A	F	#N/A	F	#N/A	F	#N/A	F	0	0	E	E	#N/A	F	#N/A	F	#N/A	F	#N/A	F	#N/A	F	#N/A	F
HGNC:7760	NEU3	neuraminidase 3			NM_006656	Q9UQ49	1_1_7_Sphingolipid metabolism	Lipid & FA metabolism	Metabolism	02_B_Cell membrane	Detected in all	0	E	0.00821747	D	0.0464894	C	0.0241801	D	0.0425375	C	0.0177062	D	0.00262778	D	0.0382436	D	0.0262349	C	0.0376273	C	0	E	23.3368	39.6674	B	B	0.00283815	D	0.000926918	D	0.00297362	D	0.0420813	C	0	E	0	E
HGNC:21328	NEU4	neuraminidase 4			NM_080741	Q8WWR8	1_1_7_Sphingolipid metabolism	Lipid & FA metabolism	Metabolism	01_B_4_Lysosomes	Detected in some	0	E	0	E	0	E	0	E	0	E	0.00507805	D	0	E	0	E	0.0637153	C	0.0575728	C	0.0220915	D	0.84992	0.164531	D	D	#N/A	F	#N/A	F	#N/A	F	#N/A	F	#N/A	F	#N/A	F
HGNC:8017	NSMAF	neutral sphingomyelinase activation associated factor	FAN|GRAMD5		NM_003580	Q92636	1_1_7_Sphingolipid metabolism	Lipid & FA metabolism	Metabolism	01_A_Cytosol	Detected in all	0	E	0.121755	C	0.307339	C	0.0993236	C	0.0439574	C	0.143101	C	0.0304347	C	0.292431	C	0.182084	C	0.699936	B	0.47348	B	3.8417	2.81939	C	C	0.0215655	C	0.101728	C	0.0480392	C	0.0227405	D	0.0786339	C	0.0497326	C
HGNC:16036	ORMDL1	ORMDL sphingolipid biosynthesis regulator 1			NM_016467	Q9P0S3	1_1_7_Sphingolipid metabolism	Lipid & FA metabolism	Metabolism	01_B_2_b_Smooth ER	Detected in all	0.72531	B	0.640628	B	0.547031	B	0.528599	B	0.53608	B	0.458016	B	0.682157	B	1.2793	B	1.20204	B	0.657981	B	0.0935814	C	34.1903	27.5507	B	B	0.383716	B	0.407461	B	0.45206	B	0.565231	B	0.367461	B	0.387404	B
HGNC:16037	ORMDL2	ORMDL sphingolipid biosynthesis regulator 2	HSPC160|adoplin-2|MST095|MSTP095		NM_014182	Q53FV1	1_1_7_Sphingolipid metabolism	Lipid & FA metabolism	Metabolism	01_B_2_b_Smooth ER	Detected in all	0.302786	C	0.229311	C	0.110725	C	0.446049	B	0.175667	C	0.0926628	C	0.256495	C	0.674305	B	0.481314	B	0.28542	C	0.087269	C	7.43343	12.0039	C	C	0.0571512	C	0.0420484	C	0.0490233	C	0.0434387	C	0.0414719	C	0.038776	C
HGNC:16038	ORMDL3	ORMDL sphingolipid biosynthesis regulator 3			NM_139280	Q8N138	1_1_7_Sphingolipid metabolism	Lipid & FA metabolism	Metabolism	01_B_2_b_Smooth ER	Detected in all	0.0998813	D	0.0805797	C	0.0490098	C	0.0393772	C	0.110515	C	0.207085	C	0.15799	C	0.230776	C	0.268205	C	0.0346138	C	0.318447	C	28.5104	30.5675	B	B	0.0545229	C	0.0737827	C	0.0535421	C	0.0679769	C	0.0666492	C	0.0742832	C
HGNC:9498	PSAP	prosaposin		SAP1|GLBA|SAP2	NM_002778	P07602	1_1_7_Sphingolipid metabolism	Lipid & FA metabolism	Metabolism	01_B_4_Lysosomes	Detected in all	3.72389	B	7.5443	A	4.13054	B	2.78552	B	4.04863	B	4.5058	B	8.58944	A	1.33664	B	0.959093	B	14.4886	A	4.09341	B	363.076	812.77	A	A	1.28852	A	1.68115	A	1.48892	A	1.24544	A	1.75708	A	1.70362	A
HGNC:33131	PSAPL1	prosaposin like 1 (gene/pseudogene)			NM_001085382	Q6NUJ1	1_1_7_Sphingolipid metabolism	Lipid & FA metabolism	Metabolism	04_EXTRACELLULAR	Detected in some	#N/A	F	#N/A	F	#N/A	F	#N/A	F	#N/A	F	#N/A	F	#N/A	F	#N/A	F	#N/A	F	#N/A	F	#N/A	F	0.00616031	0	E	E	#N/A	F	#N/A	F	#N/A	F	#N/A	F	#N/A	F	#N/A	F
HGNC:29799	SGMS1	sphingomyelin synthase 1	MOB|MGC17342|SMS1	TMEM23	NM_147156	Q86VZ5	1_1_7_Sphingolipid metabolism	Lipid & FA metabolism	Metabolism	01_B_3_Golgi apparatus	Detected in all	0.0290872	D	0.175764	C	0.02513	D	0.319555	C	0.188789	C	0.171238	C	0.684462	B	0.0183429	D	0.161043	C	0.22465	C	0.0669841	C	1.77274	2.4319	D	D	0.116395	C	0.111589	C	0.13006	C	0.106943	C	0.0629744	C	0.0898012	C
HGNC:28395	SGMS2	sphingomyelin synthase 2	MGC26963|SMS2		NM_152621	Q8NHU3	1_1_7_Sphingolipid metabolism	Lipid & FA metabolism	Metabolism	01_B_3_Golgi apparatus	Detected in all	0.789962	B	0.0249685	D	0.0287618	C	0.89846	B	0.385998	B	0.243894	C	0.391791	B	0	E	0.00476103	D	0.273872	C	0.314164	C	0.384139	4.41585	D	C	0.00897746	D	0.0103516	D	0.00392513	D	0.0160287	D	0.0338277	C	0.00514351	D
HGNC:10817	SGPL1	sphingosine-1-phosphate lyase 1	SPL		NM_003901	O95470	1_1_7_Sphingolipid metabolism	Lipid & FA metabolism	Metabolism	01_B_2_b_Smooth ER	Detected in all	0.216163	C	0.166403	C	0.110566	C	0.0489284	C	0.0299198	D	0.0809988	C	0.02552	C	0.129003	C	0.142097	C	0.305885	C	0.0533282	D	6.74567	6.40081	C	C	0.0528402	C	0.0560955	C	0.0438102	C	0.0719541	C	0.065212	C	0.0372394	C
HGNC:17720	SGPP1	sphingosine-1-phosphate phosphatase 1			NM_030791	Q9BX95	1_1_7_Sphingolipid metabolism	Lipid & FA metabolism	Metabolism	01_B_2_b_Smooth ER	Detected in all	0.213655	C	0.141179	C	0.114073	C	0.0596804	C	0.08448	C	0.0740685	C	0.0505068	C	0.533264	B	0.0466995	C	0.114764	C	0.25692	C	8.76553	8.15953	C	C	0.0536216	C	0.0675344	C	0.0663091	C	0.0640653	C	0.0758412	C	0.0504372	C
HGNC:19953	SGPP2	sphingosine-1-phosphate phosphatase 2	SPP2|FLJ39004		NM_152386	Q8IWX5	1_1_7_Sphingolipid metabolism	Lipid & FA metabolism	Metabolism	01_B_2_b_Smooth ER	Detected in many	0	E	0	E	0	E	0	E	0	E	0.00199022	D	0	E	0.070674	C	0.014671	D	0	E	0.023667	D	3.60941	0.215685	C	D	#N/A	F	#N/A	F	#N/A	F	#N/A	F	#N/A	F	#N/A	F
HGNC:11120	SMPD1	sphingomyelin phosphodiesterase 1	ASM		NM_000543	P17405	1_1_7_Sphingolipid metabolism	Lipid & FA metabolism	Metabolism	01_B_4_Lysosomes	Detected in all	0.0695024	D	0.145332	C	0.242086	C	0.200046	C	0.127467	C	0.321512	B	0.333818	B	0.066862	C	0.115998	C	0.0565334	C	0.0279581	D	15.7093	47.4998	C	B	0.044072	C	0.0625194	C	0.0536211	C	0.054655	C	0.0620942	C	0.0475879	C
HGNC:11121	SMPD2	sphingomyelin phosphodiesterase 2	nSMase|ISC1		NM_003080	O60906	1_1_7_Sphingolipid metabolism	Lipid & FA metabolism	Metabolism	02_B_Cell membrane	Detected in all	0.0841283	D	0.033314	D	0.0792686	C	0.0463264	C	0.0356413	D	0.0376437	C	0.0612911	C	0.160098	C	0.0593611	C	0.0388312	C	0	E	5.01072	7.00808	C	C	0.0075795	D	0.00139384	D	0.0132339	D	0.00843907	D	0.0118942	D	0.00331562	D
HGNC:14240	SMPD3	sphingomyelin phosphodiesterase 3	NSMASE2		NM_018667	Q9NY59	1_1_7_Sphingolipid metabolism	Lipid & FA metabolism	Metabolism	02_B_Cell membrane	Detected in many	0	E	0	E	0.0100449	D	0.00368713	D	0.00477569	D	0.00480983	D	0	E	0.0479418	C	0.0351567	C	0.00903026	D	0	E	13.1395	1.6503	C	D	0.0400659	C	0.101825	C	0.0962529	C	0.0626131	C	0.340353	B	0.0219363	C
HGNC:32949	SMPD4	sphingomyelin phosphodiesterase 4	FLJ20297|FLJ20756|nSMase-3|KIAA1418|NSMASE3|NET13		NM_017751	Q9NXE4	1_1_7_Sphingolipid metabolism	Lipid & FA metabolism	Metabolism	01_B_2_b_Smooth ER	Detected in all	0.490106	C	0.403158	B	0.385663	B	0.175002	C	0.191892	C	0.154276	C	0.151937	C	0.0987689	C	0.402903	B	0.0830795	C	0.023667	D	14.072	15.2369	C	C	0.0262906	C	0.0394203	C	0.032542	C	0.0181309	D	0.0330507	C	0.0290208	C
HGNC:17389	SMPDL3A	sphingomyelin phosphodiesterase acid like 3A	FLJ20177|ASM3A|ASML3a|yR36GH4.1		NM_006714	Q92484	1_1_7_Sphingolipid metabolism	Lipid & FA metabolism	Metabolism	04_EXTRACELLULAR	Detected in all	0	E	0.0478509	C	0.107	C	0.0427213	C	0.0132543	D	0.283297	B	0.245074	C	0	E	0	E	0.192987	C	0.0650043	C	3.83032	16.7793	C	C	0.0238289	C	0.0194225	D	0.0336567	C	0.0675913	C	0.0387138	C	0.0390144	C
HGNC:21416	SMPDL3B	sphingomyelin phosphodiesterase acid like 3B	ASML3B		NM_014474	Q92485	1_1_7_Sphingolipid metabolism	Lipid & FA metabolism	Metabolism	02_B_Cell membrane	Detected in many	0	E	0	E	0.0118732	D	0.00545942	D	0	E	0	E	0.00499016	D	0.0137823	D	0.00102041	D	0.00471405	D	0	E	0.09384	0.0648878	E	E	#N/A	F	#N/A	F	#N/A	F	#N/A	F	#N/A	F	#N/A	F
HGNC:11240	SPHK1	sphingosine kinase 1	SPHK		NM_182965|NM_021972	Q9NYA1	1_1_7_Sphingolipid metabolism	Lipid & FA metabolism	Metabolism	01_A_Cytosol	Detected in many	0.377852	C	1.06486	B	0.324123	B	0.568958	B	0.610974	B	0.250283	C	0.334878	B	0.0351565	D	0.0326637	C	0.371043	B	0.530521	B	13.598	20.4357	C	C	0.0205297	C	0.0291288	C	0.0270465	C	0.0173969	D	0.0272597	C	0.132646	C
HGNC:18859	SPHK2	sphingosine kinase 2			NM_001204158	Q9NRA0	1_1_7_Sphingolipid metabolism	Lipid & FA metabolism	Metabolism	01_B_4_Lysosomes	Detected in all	0.11358	C	0.214467	C	0.109689	C	0.0849402	C	0.146313	C	0.122697	C	0.107506	C	0.121084	C	0.153185	C	0.0492248	C	0	E	10.7601	8.93388	C	C	0.0720708	C	0.0658959	C	0.0520499	C	0.0596903	C	0.0654102	C	0.0487669	C
HGNC:30621	SPNS1	sphingolipid transporter 1 (putative)	HSpin1|nrs|SPINL|PP2030|SPIN1|LAT|SLC62A1		NM_032038	Q9H2V7	1_1_7_Sphingolipid metabolism	Lipid & FA metabolism	Metabolism	02_B_Cell membrane	Detected in all	0.114634	C	0.142668	C	0.306295	C	0.191858	C	0.11673	C	0.184666	C	0.147376	C	0.358859	C	0.275766	C	0.90786	B	0.533547	B	16.4493	20.6854	C	C	0.00615352	D	0.00694823	D	0.00828251	D	0.0110156	D	0.00659508	D	0.00849315	D
HGNC:26992	SPNS2	sphingolipid transporter 2	SLC62A2		NM_001124758	Q8IVW8	1_1_7_Sphingolipid metabolism	Lipid & FA metabolism	Metabolism	02_B_Cell membrane	Detected in many	0	E	0.0366753	D	0.0102002	D	1.55202	B	0.287543	C	0.279399	C	0.375423	B	0.0182582	D	0.00606915	D	0.00163783	D	0	E	5.6079	41.3681	C	B	0.000298285	D	0	E	0.00198922	D	0	E	0	E	0.00211597	D
HGNC:28433	SPNS3	sphingolipid transporter 3 (putative)	MGC29671|SLC62A3		NM_182538	Q6ZMD2	1_1_7_Sphingolipid metabolism	Lipid & FA metabolism	Metabolism	02_B_Cell membrane	Detected in some	0	E	0	E	0	E	0.00252854	D	0	E	0.00775501	D	0.136575	C	0.0319454	D	0.0776005	C	0.0318122	C	0	E	5.6079	41.3681	C	B	#N/A	F	#N/A	F	#N/A	F	#N/A	F	#N/A	F	#N/A	F
HGNC:11277	SPTLC1	serine palmitoyltransferase long chain base subunit 1	LCB1|SPTI|HSAN1|hLCB1	HSN1	NM_006415	O15269	1_1_7_Sphingolipid metabolism	Lipid & FA metabolism	Metabolism	01_B_2_b_Smooth ER	Detected in all	0.0563987	D	0.081289	C	0.0675632	C	0.0697943	C	0.0797136	C	0.0716442	C	0.0550934	C	0.146754	C	0.133954	C	0.0382295	C	0.0181083	D	17.0607	36.9706	C	B	0.0778636	C	0.134503	C	0.100034	C	0.0880348	C	0.126395	C	0.160236	B
HGNC:11278	SPTLC2	serine palmitoyltransferase long chain base subunit 2	KIAA0526|LCB2|LCB2A|hLCB2a		NM_004863	O15270	1_1_7_Sphingolipid metabolism	Lipid & FA metabolism	Metabolism	01_B_2_b_Smooth ER	Detected in all	0.148228	C	0.172545	C	0.115268	C	0.261823	C	0.0435097	C	0.109555	C	0.0847772	C	0.302165	C	0.257867	C	0.410201	B	0.28435	C	12.6441	10.5985	C	C	0.136808	B	0.136521	C	0.127136	C	0.214492	B	0.098595	C	0.131295	C
HGNC:16253	SPTLC3	serine palmitoyltransferase long chain base subunit 3	LCB2B|FLJ11112|hLCB2b	C20orf38|SPTLC2L	NM_018327	Q9NUV7	1_1_7_Sphingolipid metabolism	Lipid & FA metabolism	Metabolism	01_B_2_b_Smooth ER	Detected in many	0.148835	C	0.0158609	D	0	E	0.0276515	D	0	E	0.0225759	C	0.0078497	D	0	E	0	E	0.0239268	D	0	E	1.20182	1.73527	D	D	0.00122172	D	0	E	0.00268959	D	0	E	0	E	0.00119273	D
HGNC:20361	SPTSSA	serine palmitoyltransferase small subunit A	ssSPTa	C14orf147	NM_138288	Q969W0	1_1_7_Sphingolipid metabolism	Lipid & FA metabolism	Metabolism	01_B_2_b_Smooth ER	Detected in all	0.876152	B	1.48353	B	1.50705	B	0.385396	B	1.07186	B	0.78588	B	0.451908	B	0.169289	C	0.328751	C	0.32967	B	0.648141	B	15.6846	17.3605	C	C	0.142075	B	0.134759	C	0.151477	B	0.105896	C	0.25748	B	0.120038	C
HGNC:24045	SPTSSB	serine palmitoyltransferase small subunit B	ADMP|ssSPTb	C3orf57	NM_145035	Q8NFR3	1_1_7_Sphingolipid metabolism	Lipid & FA metabolism	Metabolism	01_B_2_b_Smooth ER	Detected in many	0	E	0	E	0	E	0	E	0.0177262	D	0.000339006	D	0	E	0	E	0	E	0	E	0	E	5.38375	0.315062	C	D	0.0269901	C	0.0527608	C	0.0279786	C	0.0357219	C	0.0409246	C	0.0545255	C
HGNC:11425	STS	steroid sulfatase	ARSC	ARSC1	NM_000351	P08842	1_1_7_Sphingolipid metabolism	Lipid & FA metabolism	Metabolism	01_B_2_b_Smooth ER	Detected in many	0	E	0.0127607	D	0.0600705	C	0.0167323	D	0.0521131	C	0.0915233	C	0.0768172	C	0	E	0.0056146	D	0.026573	C	0	E	6.46331	7.03498	C	C	0.0572606	C	0.101374	C	0.0682926	C	0.0707065	C	0.03776	C	0.0447045	C
HGNC:12648	VAPA	VAMP associated protein A	hVAP-33|VAP-A		NM_003574	Q9P0L0	1_1_7_Sphingolipid metabolism	Lipid & FA metabolism	Metabolism	01_B_2_b_Smooth ER	Detected in all	3.6379	B	3.25972	B	2.8613	B	3.98471	B	3.53836	B	1.85572	B	1.35308	B	2.18236	B	1.68655	B	2.49533	B	3.76376	B	26.6282	29.3245	B	B	0.477543	B	0.675177	B	0.578169	B	0.58087	B	0.734664	B	0.60744	B
HGNC:42	ABCB11	ATP binding cassette subfamily B member 11	ABC16|SPGP|PFIC-2|PGY4	BSEP|PFIC2	NM_003742	O95342	1_1_8_Metabolism of steroids/cholesterol	Lipid & FA metabolism	Metabolism	02_B_Cell membrane	Detected in some	#N/A	F	#N/A	F	#N/A	F	#N/A	F	#N/A	F	#N/A	F	#N/A	F	#N/A	F	#N/A	F	#N/A	F	#N/A	F	0.985123	0.00217817	D	E	0.0128786	D	0.00975584	D	0.0159899	D	0.0091015	D	0.0238814	C	0.177679	B
HGNC:54	ABCC3	ATP binding cassette subfamily C member 3	MRP3|cMOAT2|EST90757|MLP2|MOAT-D		NM_020038	O15438	1_1_8_Metabolism of steroids/cholesterol	Lipid & FA metabolism	Metabolism	02_B_Cell membrane	Detected in many	0	E	0.0875156	C	0	E	0.0816571	C	0.00718827	D	0.157799	C	0.00171689	D	0	E	0.00328572	D	0.0607549	C	0	E	1.05809	5.68911	D	C	0	E	0	E	0.000313292	D	0	E	0	E	0.00521495	D
HGNC:37281	AKR1B15	aldo-keto reductase family 1 member B15			NM_001080538	C9JRZ8	1_1_8_Metabolism of steroids/cholesterol	Lipid & FA metabolism	Metabolism	01_A_Cytosol	Detected in many	0	E	0	E	0	E	0	E	0	E	0.00762997	D	0	E	0	E	0	E	0	E	0	E	0	0.119116	E	D	#N/A	F	#N/A	F	#N/A	F	#N/A	F	#N/A	F	#N/A	F
HGNC:384	AKR1C1	aldo-keto reductase family 1 member C1	DDH|MBAB|DD1|HAKRC	DDH1	NM_001353	Q04828	1_1_8_Metabolism of steroids/cholesterol	Lipid & FA metabolism	Metabolism	01_B_2_b_Smooth ER	Detected in many	0	E	0.0633747	C	0.00487386	D	0.150562	C	0.354171	C	0.831747	B	0.0160925	D	0	E	0	E	0.00570551	D	0	E	#N/A	#N/A	F	F	0.0350567	C	0.029816	C	0.0286225	C	0.0335161	C	0.0254816	C	0.0351904	C
HGNC:385	AKR1C2	aldo-keto reductase family 1 member C2	DD|BABP|DD2|HAKRD|MCDR2	DDH2|TDD	NM_001354	P52895	1_1_8_Metabolism of steroids/cholesterol	Lipid & FA metabolism	Metabolism	03_A_Nucleus	Detected in many	0	E	0.0393468	D	0.00170011	D	0.00390642	D	0.103185	C	0.497531	B	0.00167882	D	0	E	0	E	0	E	0	E	4.98098	4.0786	C	C	0.0359786	C	0.0282457	C	0.056803	C	0.0243345	C	0.0525567	C	0.0344128	C
HGNC:386	AKR1C3	aldo-keto reductase family 1 member C3	KIAA0119|DDX|HAKRB|PGFS	HSD17B5	NM_003739	P42330	1_1_8_Metabolism of steroids/cholesterol	Lipid & FA metabolism	Metabolism	03_A_Nucleus	Detected in all	0	E	0.0687759	C	0.0274913	C	0.548277	B	0.302143	C	0.320849	B	0.0939498	C	0.0118016	D	0.0611068	C	0.0194815	D	0	E	14.4108	17.2761	C	C	0.0334561	C	0.0358371	C	0.0392114	C	0.0250116	C	0.0304244	C	0.135982	B
HGNC:387	AKR1C4	aldo-keto reductase family 1 member C4	DD4|HAKRA|C11|3-alpha-HSD|CDR|MGC22581	CHDR	NM_001818	P17516	1_1_8_Metabolism of steroids/cholesterol	Lipid & FA metabolism	Metabolism	03_A_Nucleus	Detected in some	#N/A	F	#N/A	F	#N/A	F	#N/A	F	#N/A	F	#N/A	F	#N/A	F	#N/A	F	#N/A	F	#N/A	F	#N/A	F	0.0594296	0	E	E	#N/A	F	#N/A	F	#N/A	F	#N/A	F	#N/A	F	#N/A	F
HGNC:388	AKR1D1	aldo-keto reductase family 1 member D1		SRD5B1	NM_005989	P51857	1_1_8_Metabolism of steroids/cholesterol	Lipid & FA metabolism	Metabolism	03_C_Nucleoplasm	Detected in some	#N/A	F	#N/A	F	#N/A	F	#N/A	F	#N/A	F	#N/A	F	#N/A	F	#N/A	F	#N/A	F	#N/A	F	#N/A	F	0	0	E	E	#N/A	F	#N/A	F	#N/A	F	#N/A	F	#N/A	F	#N/A	F
HGNC:618	APOL1	apolipoprotein L1		APOL	NM_145343	O14791	1_1_8_Metabolism of steroids/cholesterol	Lipid & FA metabolism	Metabolism	04_EXTRACELLULAR	Detected in many	0	E	0.0136855	D	0.00945257	D	0.426738	B	0.0995969	C	0.328688	B	0.0102738	D	0	E	0.10217	C	0.0796791	C	0.0327693	D	0.666478	26.5741	D	B	6.8424e-05	D	0	E	0.00031905	D	0.00649258	D	0	E	0.00107207	D
HGNC:619	APOL2	apolipoprotein L2	APOL-II		NM_145637	Q9BQE5	1_1_8_Metabolism of steroids/cholesterol	Lipid & FA metabolism	Metabolism	04_EXTRACELLULAR	Detected in all	0.246573	C	0.157366	C	0.156831	C	0.28557	C	0.432004	B	0.405216	B	0.0469096	C	0.0658491	C	0.257242	C	0.0292759	C	0.0256098	D	14.1908	21.6465	C	C	0.102007	C	0.120174	C	0.110284	C	0.137968	C	0.0668187	C	0.107478	C
HGNC:29561	ARV1	ARV1 homolog, fatty acid homeostasis modulator			NM_022786	Q9H2C2	1_1_8_Metabolism of steroids/cholesterol	Lipid & FA metabolism	Metabolism	01_C_6_Vesicles	Detected in all	0.044238	D	0.0552374	C	0.130734	C	0.0647213	C	0.13918	C	0.111494	C	0.196983	C	0.0173138	D	0.0207714	D	0.131696	C	0.0773738	C	18.9807	17.2754	C	C	0.156507	B	0.155969	C	0.142379	B	0.211305	B	0.258637	B	0.111423	C
HGNC:932	BAAT	bile acid-CoA:amino acid N-acyltransferase	BAT		NM_001701	Q14032	1_1_8_Metabolism of steroids/cholesterol	Lipid & FA metabolism	Metabolism	01_A_Cytosol	Detected in some	0	E	0.0414942	D	0	E	0.00496383	D	0.0108502	D	0.00870324	D	0.00386671	D	0.00805672	D	0	E	0.00383051	D	0	E	0.299837	0.0281477	D	E	0.0013947	D	0.00512786	D	0.00521214	D	0.00632218	D	0.0130868	D	0.00184933	D
HGNC:1869	CETP	cholesteryl ester transfer protein	BPIFF		NM_000078	P11597	1_1_8_Metabolism of steroids/cholesterol	Lipid & FA metabolism	Metabolism	04_EXTRACELLULAR	Detected in many	0	E	0	E	0	E	0.00378327	D	0	E	0.00475972	D	0.00116072	D	0.0150989	D	0	E	0.102686	C	0	E	0.0378865	10.9234	E	C	#N/A	F	#N/A	F	#N/A	F	#N/A	F	#N/A	F	#N/A	F
HGNC:1907	CH25H	cholesterol 25-hydroxylase			NM_003956	O95992	1_1_8_Metabolism of steroids/cholesterol	Lipid & FA metabolism	Metabolism	01_B_2_b_Smooth ER	Detected in many	0	E	0.0322186	D	0.3228	B	0.898142	B	0.450458	B	0.407164	B	0.0113776	D	0	E	0.00783437	D	0.0287197	C	0	E	0.61655	17.8437	D	C	#N/A	F	#N/A	F	#N/A	F	#N/A	F	#N/A	F	#N/A	F
HGNC:2859	DHCR24	24-dehydrocholesterol reductase	KIAA0018|seladin-1	DCE	NM_014762	Q15392	1_1_8_Metabolism of steroids/cholesterol	Lipid & FA metabolism	Metabolism	01_B_2_b_Smooth ER	Detected in many	0.295388	C	0.00516264	D	0.011403	D	0.037285	C	0.00919163	D	0.156936	C	0.446116	B	0	E	0.0203317	D	0.0436153	C	0.0449778	D	43.9456	54.3284	B	B	0.343786	B	0.737183	B	0.371656	B	0.280354	B	0.384741	B	0.317741	B
HGNC:2860	DHCR7	7-dehydrocholesterol reductase		SLOS	NM_001360	Q9UBM7	1_1_8_Metabolism of steroids/cholesterol	Lipid & FA metabolism	Metabolism	01_B_2_b_Smooth ER	Detected in all	0	E	0.0440473	D	0.0591852	C	0.117462	C	0.0762489	C	0.071252	C	2.05599	B	0.100857	C	0.727069	B	0.184925	C	0	E	13.7872	69.9925	C	B	0.0538053	C	0.167558	C	0.0759817	C	0.0897093	C	0.0726398	C	0.113851	C
HGNC:28639	DHRS11	dehydrogenase/reductase 11	MGC4172|SDR24C1		NM_024308	Q6UWP2	1_1_8_Metabolism of steroids/cholesterol	Lipid & FA metabolism	Metabolism	04_EXTRACELLULAR	Detected in many	0.0696782	D	0.0677502	C	0.0317814	C	0.0513956	C	0.0553545	C	0.0228198	C	0.138429	C	0	E	0.0302842	C	0.014466	D	0	E	29.1747	6.24405	B	C	0.0655246	C	0.0470477	C	0.0371321	C	0.170842	B	0.04965	C	0.0485276	C
HGNC:3133	EBP	EBP cholestenol delta-isomerase	CPX|CPXD|CHO2	CDPX2	NM_006579	Q15125	1_1_8_Metabolism of steroids/cholesterol	Lipid & FA metabolism	Metabolism	01_B_2_b_Smooth ER	Detected in all	0.255413	C	0.141702	C	0.190161	C	0.162421	C	0.130924	C	0.0808831	C	0.662735	B	0.425937	B	0.857806	B	0.154101	C	0.61423	B	32.41	36.032	B	B	0.136016	B	0.283173	B	0.167349	B	0.1559	C	0.189075	B	0.127174	C
HGNC:18061	EBPL	EBP like	EBRP		NM_032565	Q9BY08	1_1_8_Metabolism of steroids/cholesterol	Lipid & FA metabolism	Metabolism	01_B_2_b_Smooth ER	Detected in all	0.598665	B	0.517196	B	0.243117	C	0.564979	B	0.265162	C	0.454123	B	0.248351	C	0.168619	C	0.170537	C	0.214019	C	0.991929	B	10.6078	21.6836	C	C	0.0207945	C	0.0210142	D	0.0186547	D	0.0624439	C	0.0111396	D	0.0241111	C
HGNC:3629	FDFT1	farnesyl-diphosphate farnesyltransferase 1	SQS		NM_001287742	P37268	1_1_8_Metabolism of steroids/cholesterol	Lipid & FA metabolism	Metabolism	01_B_2_b_Smooth ER	Detected in all	1.16813	B	0.220717	C	0.956443	B	0.132085	C	0.57364	B	0.422051	B	2.92006	B	0.274802	C	0.32416	C	0.433726	B	0.41958	C	54.4553	170.921	B	B	0.397061	B	0.708784	B	0.476719	B	0.495083	B	0.633319	B	0.482214	B
HGNC:3631	FDPS	farnesyl diphosphate synthase			NM_002004	P14324	1_1_8_Metabolism of steroids/cholesterol	Lipid & FA metabolism	Metabolism	01_A_Cytosol	Detected in all	1.85916	B	0.652518	B	0.628553	B	1.18554	B	0.580022	B	0.680234	B	2.39157	B	0.409372	B	0.606272	B	0.470736	B	0.401987	C	49.1058	72.5774	B	B	0.185813	B	0.281919	B	0.20925	B	0.159275	C	0.2905	B	0.199154	B
HGNC:4249	GGPS1	geranylgeranyl diphosphate synthase 1	GGPPS1		NM_004837	O95749	1_1_8_Metabolism of steroids/cholesterol	Lipid & FA metabolism	Metabolism	01_A_Cytosol	Detected in all	0.33002	C	0.536081	B	0.236192	C	0.677896	B	0.431125	B	0.320256	B	0.462765	B	0.204844	C	0.233965	C	0.207798	C	0.0256098	D	16.2806	12.5287	C	C	0.128274	B	0.111588	C	0.131529	C	0.174	B	0.226121	B	0.119426	C
HGNC:4857	HDLBP	high density lipoprotein binding protein	HBP	VGL	NM_203346	Q00341	1_1_8_Metabolism of steroids/cholesterol	Lipid & FA metabolism	Metabolism	01_A_Cytosol	Detected in all	0.883764	B	0.905954	B	1.02912	B	1.08359	B	1.25037	B	1.60477	B	1.71286	B	0.440974	B	0.34277	B	0.973798	B	1.10219	B	45.4791	75.7682	B	B	0.344012	B	0.369314	B	0.347702	B	0.468358	B	0.408276	B	0.330467	B
HGNC:5006	HMGCR	3-hydroxy-3-methylglutaryl-CoA reductase			NM_000859	P04035	1_1_8_Metabolism of steroids/cholesterol	Lipid & FA metabolism	Metabolism	01_B_2_b_Smooth ER	Detected in all	0.865612	B	0.212524	C	0.321272	B	0.305365	C	0.152682	C	0.180442	C	2.27785	B	0.152201	C	0.252987	C	0.323513	C	0.0870448	C	20.0955	15.0859	B	C	0.19244	B	0.660345	B	0.231018	B	0.208383	B	0.40293	B	0.201827	B
HGNC:5007	HMGCS1	3-hydroxy-3-methylglutaryl-CoA synthase 1		HMGCS	NM_001098272	Q01581	1_1_8_Metabolism of steroids/cholesterol	Lipid & FA metabolism	Metabolism	01_A_Cytosol	Detected in all	2.01112	B	1.40385	B	1.10548	B	0.526546	B	0.794516	B	0.868198	B	7.50128	A	0.566369	B	0.474679	B	0.793993	B	0.557642	B	22.5112	29.4121	B	B	0.250674	B	0.715188	B	0.30662	B	0.304685	B	0.548023	B	0.299525	B
HGNC:5008	HMGCS2	3-hydroxy-3-methylglutaryl-CoA synthase 2			NM_005518	P54868	1_1_8_Metabolism of steroids/cholesterol	Lipid & FA metabolism	Metabolism	01_B_1_Mitochondria	Detected in many	0	E	0	E	0.000388644	D	0.00232395	D	0	E	0.00220832	D	1.19937	B	0	E	0	E	0.0390985	C	0	E	0.304387	43.9114	D	B	#N/A	F	#N/A	F	#N/A	F	#N/A	F	#N/A	F	#N/A	F
HGNC:5208	HSD11B1	hydroxysteroid 11-beta dehydrogenase 1	SDR26C1	HSD11B|HSD11	NM_005525	P28845	1_1_8_Metabolism of steroids/cholesterol	Lipid & FA metabolism	Metabolism	01_B_2_b_Smooth ER	Detected in many	0	E	0	E	0.00145847	D	0	E	0.0870435	C	1.233	B	0.00705826	D	0	E	0	E	0.00261172	D	0	E	0.495814	30.6586	D	B	0.00103126	D	0.004994	D	0	E	0	E	0	E	0.00960306	D
HGNC:30419	HSD11B1L	hydroxysteroid 11-beta dehydrogenase 1 like	SCDR10|SDR26C2|HSD1L		NM_198706	Q7Z5J1	1_1_8_Metabolism of steroids/cholesterol	Lipid & FA metabolism	Metabolism	03_A_Nucleus	Detected in all	0.0420642	D	0.065995	C	0.0702429	C	0.0744846	C	0.0959646	C	0.0725124	C	0.0548691	C	0.0263031	D	0.0477526	C	0.0546938	C	0	E	9.24424	3.11267	C	C	0.0393363	C	0.0438409	C	0.0398465	C	0.0429134	C	0.0388023	C	0.0503986	C
HGNC:5209	HSD11B2	hydroxysteroid 11-beta dehydrogenase 2	SDR9C3		NM_000196	P80365	1_1_8_Metabolism of steroids/cholesterol	Lipid & FA metabolism	Metabolism	01_B_2_b_Smooth ER	Detected in many	0	E	0	E	0	E	0	E	0.00345237	D	0.00415374	D	0.00123747	D	0	E	0	E	0	E	0	E	0.239424	0.0771673	D	E	#N/A	F	#N/A	F	#N/A	F	#N/A	F	#N/A	F	#N/A	F
HGNC:5210	HSD17B1	hydroxysteroid 17-beta dehydrogenase 1	HSD17|MGC138140|SDR28C1	EDHB17|EDH17B2	NM_000413	P14061	1_1_8_Metabolism of steroids/cholesterol	Lipid & FA metabolism	Metabolism	01_A_Cytosol	Detected in many	0.108851	D	0.0419087	D	0.0299913	C	0.0356115	D	0.0202758	D	0.0301397	C	0.0380641	C	0.0121242	D	0.00744442	D	0.00338021	D	0.0400026	D	3.61594	3.33448	C	C	0.0217513	C	0.0313186	C	0.0114916	D	0.013319	D	0.0625648	C	0.0162151	D
HGNC:4800	HSD17B10	hydroxysteroid 17-beta dehydrogenase 10	ERAB|MHBD|17b-HSD10|ABAD|SDR5C1|MRPP2|CAMR	HADH2|MRXS10	NM_004493	Q99714	1_1_8_Metabolism of steroids/cholesterol	Lipid & FA metabolism	Metabolism	01_B_1_Mitochondria	Detected in all	1.06734	B	0.62854	B	0.379874	B	0.381717	B	0.657834	B	0.702889	B	0.40709	B	0.333445	C	0.364614	B	0.305671	C	0.260277	C	16.7732	64.2713	C	B	0.05682	C	0.0635847	C	0.0378374	C	0.0223964	D	0.115335	C	0.0382727	C
HGNC:22960	HSD17B11	hydroxysteroid 17-beta dehydrogenase 11	RetSDR2|17-BETA-HSD11|17-BETA-HSDXI|PAN1B|SDR16C2	DHRS8	NM_016245	Q8NBQ5	1_1_8_Metabolism of steroids/cholesterol	Lipid & FA metabolism	Metabolism	04_EXTRACELLULAR	Detected in all	0.202927	C	0.714084	B	0.43704	B	0.539881	B	0.409502	B	0.48718	B	0.025544	C	0.451504	B	0.664793	B	0.808282	B	0.539473	B	7.43987	29.0253	C	B	0.0388683	C	0.0761096	C	0.0408622	C	0.0487399	C	0.0426782	C	0.0448726	C
HGNC:18646	HSD17B12	hydroxysteroid 17-beta dehydrogenase 12	KAR|SDR12C1		NM_016142	Q53GQ0	1_1_8_Metabolism of steroids/cholesterol	Lipid & FA metabolism	Metabolism	01_B_2_b_Smooth ER	Detected in all	0.75872	B	0.689674	B	0.41282	B	1.31594	B	0.561199	B	0.576561	B	0.977163	B	0.30144	C	0.224896	C	0.417231	B	0.238436	C	52.35	91.6831	B	B	0.217363	B	0.405754	B	0.313163	B	0.229203	B	0.450119	B	0.266272	B
HGNC:18685	HSD17B13	hydroxysteroid 17-beta dehydrogenase 13	SCDR9|SDR16C3		NM_178135	Q7Z5P4	1_1_8_Metabolism of steroids/cholesterol	Lipid & FA metabolism	Metabolism	04_EXTRACELLULAR	Detected in some	0	E	0	E	0	E	0	E	0.00634776	D	0.00214553	D	0.00199034	D	0	E	0.00244536	D	0	E	0	E	0.13903	0.174908	D	D	#N/A	F	#N/A	F	#N/A	F	#N/A	F	#N/A	F	#N/A	F
HGNC:23238	HSD17B14	hydroxysteroid 17-beta dehydrogenase 14	retSDR3|SDR47C1	DHRS10	NM_016246	Q9BPX1	1_1_8_Metabolism of steroids/cholesterol	Lipid & FA metabolism	Metabolism	01_A_Cytosol	Detected in all	0.374	C	0.0119715	D	0.542544	B	0.118444	C	0.107497	C	0.220892	C	0.5332	B	0.0262179	D	0.0162322	D	0.174707	C	0.0626245	D	24.4151	76.2784	B	B	0.051454	C	0.0559244	C	0.0433448	C	0.0339126	C	0.0867549	C	0.0546447	C
HGNC:5211	HSD17B2	hydroxysteroid 17-beta dehydrogenase 2	HSD17|SDR9C2		NM_002153	P37059	1_1_8_Metabolism of steroids/cholesterol	Lipid & FA metabolism	Metabolism	01_B_2_b_Smooth ER	Detected in many	0	E	0	E	0	E	0	E	0	E	0.00310489	D	0	E	0	E	0	E	0	E	0	E	7.26661	0.176301	C	D	0.00376906	D	0.0133959	D	0.00456871	D	0.000472518	D	0.00518626	D	0.00999228	D
HGNC:5212	HSD17B3	hydroxysteroid 17-beta dehydrogenase 3	SDR12C2		NM_000197	P37058	1_1_8_Metabolism of steroids/cholesterol	Lipid & FA metabolism	Metabolism	01_B_2_b_Smooth ER	Detected in some	0	E	0.0258243	D	0.0293566	C	0	E	0	E	0.00908556	D	0	E	0	E	0	E	0.0147301	D	0	E	4.67873	25.7877	C	B	#N/A	F	#N/A	F	#N/A	F	#N/A	F	#N/A	F	#N/A	F
HGNC:5213	HSD17B4	hydroxysteroid 17-beta dehydrogenase 4	MFE-2|DBP|SDR8C1		NM_000414	P51659	1_1_8_Metabolism of steroids/cholesterol	Lipid & FA metabolism	Metabolism	01_B_5_Peroxisomes	Detected in all	0.491492	C	0.457457	B	0.219442	C	0.430607	B	0.517798	B	0.756737	B	0.681854	B	0.168945	C	0.0764555	C	0.700811	B	0.558926	B	33.3222	79.0569	B	B	0.119778	C	0.163822	C	0.136247	C	0.11184	C	0.162711	C	0.152376	B
HGNC:23316	HSD17B6	hydroxysteroid 17-beta dehydrogenase 6	HSE|RODH|SDR9C6		NM_003725	O14756	1_1_8_Metabolism of steroids/cholesterol	Lipid & FA metabolism	Metabolism	01_A_Cytosol	Detected in many	0	E	0.0146536	D	0.00382501	D	0.00324972	D	0.137985	C	0.0246152	C	0.00130579	D	0	E	0.00636177	D	0	E	0	E	1.10486	3.38882	D	C	0.00196698	D	0.0110309	D	0.00304829	D	0.00372262	D	0.00587434	D	0.00153212	D
HGNC:5215	HSD17B7	hydroxysteroid 17-beta dehydrogenase 7	PRAP|SDR37C1		NM_016371	P56937	1_1_8_Metabolism of steroids/cholesterol	Lipid & FA metabolism	Metabolism	02_B_Cell membrane	Detected in many	0.309053	C	0.24377	C	0.136391	C	0.0630803	C	0.164227	C	0.162128	C	1.97534	B	0.143078	C	0.17915	C	0.373408	B	0.044558	D	5.52017	9.34127	C	C	0.0509727	C	0.0380829	C	0.0559728	C	0.118229	C	0.0780068	C	0.0474241	C
HGNC:3554	HSD17B8	hydroxysteroid 17-beta dehydrogenase 8	HKE6|D6S2245E|RING2|KE6|H2-KE6|SDR30C1	FABGL	NM_014234	Q92506	1_1_8_Metabolism of steroids/cholesterol	Lipid & FA metabolism	Metabolism	01_B_1_Mitochondria	Detected in all	0.830268	B	0.103071	C	0.233545	C	0.104009	C	0.0495501	C	0.0991021	C	0.48034	B	0.0517319	C	0.0729026	C	0.0236595	D	0.0527755	D	11.1463	16.0398	C	C	0.0299062	C	0.0279889	C	0.0507219	C	0.0127235	D	0.0201808	D	0.0296475	C
HGNC:5217	HSD3B1	hydroxy-delta-5-steroid dehydrogenase, 3 beta- and steroid delta-isomerase 1	SDR11E1	HSDB3|HSD3B	NM_000862	P14060	1_1_8_Metabolism of steroids/cholesterol	Lipid & FA metabolism	Metabolism	01_B_2_b_Smooth ER	Detected in some	#N/A	F	#N/A	F	#N/A	F	#N/A	F	#N/A	F	#N/A	F	#N/A	F	#N/A	F	#N/A	F	#N/A	F	#N/A	F	0	0	E	E	#N/A	F	#N/A	F	#N/A	F	#N/A	F	#N/A	F	#N/A	F
HGNC:5218	HSD3B2	hydroxy-delta-5-steroid dehydrogenase, 3 beta- and steroid delta-isomerase 2	SDR11E2		NM_000198	P26439	1_1_8_Metabolism of steroids/cholesterol	Lipid & FA metabolism	Metabolism	01_B_1_Mitochondria	Detected in some	#N/A	F	#N/A	F	#N/A	F	#N/A	F	#N/A	F	#N/A	F	#N/A	F	#N/A	F	#N/A	F	#N/A	F	#N/A	F	0	0.0247707	E	E	#N/A	F	#N/A	F	#N/A	F	#N/A	F	#N/A	F	#N/A	F
HGNC:18324	HSD3B7	hydroxy-delta-5-steroid dehydrogenase, 3 beta- and steroid delta-isomerase 7	C(27)-3BETA-HSD|SDR11E3		NM_001142777	Q9H2F3	1_1_8_Metabolism of steroids/cholesterol	Lipid & FA metabolism	Metabolism	01_B_2_b_Smooth ER	Detected in all	0.133533	C	0.0713334	C	0.0311479	C	0.221147	C	0.0339996	D	0.0746444	C	0.0111828	D	0.0142255	D	0.00649336	D	0.127162	C	0	E	0.243872	0.00782992	D	E	0.00694178	D	0.0219417	D	0.00842366	D	0.00427268	D	0	E	0.00923611	D
HGNC:16475	HSDL1	hydroxysteroid dehydrogenase like 1	SDR12C3		NM_031463	Q3SXM5	1_1_8_Metabolism of steroids/cholesterol	Lipid & FA metabolism	Metabolism	01_B_1_Mitochondria	Detected in all	0.190662	C	0.0359042	D	0.188402	C	0.117228	C	0.0240823	D	0.0481501	C	0.267172	C	0.133134	C	0.0796149	C	0.0532099	C	0.0500674	D	34.4207	12.4576	B	C	0.178505	B	0.204504	B	0.122943	C	0.248114	B	0.189528	B	0.124599	C
HGNC:18572	HSDL2	hydroxysteroid dehydrogenase like 2	SDR13C1	C9orf99	NM_032303	Q6YN16	1_1_8_Metabolism of steroids/cholesterol	Lipid & FA metabolism	Metabolism	01_B_5_Peroxisomes	Detected in all	0.321874	C	0.188491	C	0.163622	C	0.231306	C	0.314209	C	0.168756	C	0.876597	B	0.0287519	D	0.0417326	C	0.217393	C	0.015436	D	7.81676	27.3239	C	B	0.0844969	C	0.0886396	C	0.123198	C	0.0935707	C	0.0807059	C	0.0757028	C
HGNC:5382	IDH1	isocitrate dehydrogenase (NADP(+)) 1			NM_005896	O75874	1_1_8_Metabolism of steroids/cholesterol	Lipid & FA metabolism	Metabolism	01_A_Cytosol	Detected in all	0.409158	C	0.285151	C	0.170071	C	0.156436	C	0.172365	C	0.31561	B	0.660814	B	0.0533541	C	0.0979138	C	0.520943	B	0.108776	C	19.3337	72.3612	C	B	0.124558	B	0.119011	C	0.0802844	C	0.124055	C	0.142357	C	0.0964417	C
HGNC:5387	IDI1	isopentenyl-diphosphate delta isomerase 1			NM_004508	Q13907	1_1_8_Metabolism of steroids/cholesterol	Lipid & FA metabolism	Metabolism	01_B_5_Peroxisomes	Detected in all	2.23473	B	1.20664	B	1.80705	B	0.864077	B	1.55606	B	1.61349	B	6.78446	A	1.97808	B	1.87946	B	2.98837	B	0.975958	B	50.6083	94.2351	B	B	0.411567	B	0.721017	B	0.476197	B	0.455182	B	0.491403	B	0.540145	B
HGNC:23487	IDI2	isopentenyl-diphosphate delta isomerase 2	IPPI2		NM_033261	Q9BXS1	1_1_8_Metabolism of steroids/cholesterol	Lipid & FA metabolism	Metabolism	01_B_5_Peroxisomes	Detected in some	0.043962	D	0	E	0.00228849	D	0.00258705	D	0.00701105	D	0.0135967	D	0.000969843	D	0.00828638	D	0.00842402	D	0	E	0	E	2.14488	1.86018	D	D	0.014688	D	0.00682267	D	0.0175283	D	0.00242825	D	0.0413252	C	0.00117068	D
HGNC:6083	INSIG1	insulin induced gene 1	CL-6|MGC1405		NM_198336	O15503	1_1_8_Metabolism of steroids/cholesterol	Lipid & FA metabolism	Metabolism	01_B_2_b_Smooth ER	Detected in all	1.50328	B	0.891489	B	0.574919	B	1.2856	B	0.48169	B	0.612298	B	4.51888	B	0.687774	B	0.847107	B	4.93534	B	0.423725	C	49.0404	99.1566	B	B	0.304726	B	0.475271	B	0.352652	B	0.344706	B	0.591269	B	0.515529	B
HGNC:20452	INSIG2	insulin induced gene 2			NM_016133	Q9Y5U4	1_1_8_Metabolism of steroids/cholesterol	Lipid & FA metabolism	Metabolism	01_B_2_b_Smooth ER	Detected in all	0.118248	C	0.0855476	C	0.131888	C	0.184521	C	0.247175	C	0.243122	C	0.108077	C	0.407399	B	0.201021	C	0.115608	C	0	E	10.555	18.1159	C	C	0.160045	B	0.175153	B	0.131267	C	0.168026	B	0.158503	C	0.13509	B
HGNC:6518	LBR	lamin B receptor	DHCR14B|TDRD18		NM_002296	Q14739	1_1_8_Metabolism of steroids/cholesterol	Lipid & FA metabolism	Metabolism	03_A_Nucleus	Detected in all	0.469282	C	0.368197	C	0.0921436	C	0.316927	C	0.348891	C	0.169718	C	0.0496094	C	0.285803	C	0.48552	B	0.232285	C	0.225398	C	4.43245	11.5187	C	C	0.0744852	C	0.0861133	C	0.0446807	C	0.0699291	C	0.0983614	C	0.0927303	C
HGNC:6522	LCAT	lecithin-cholesterol acyltransferase			NM_000229	P04180	1_1_8_Metabolism of steroids/cholesterol	Lipid & FA metabolism	Metabolism	04_EXTRACELLULAR	Detected in many	0	E	0.260166	C	0.104314	C	0.0517403	C	0.129703	C	0.0775562	C	0.0862731	C	0.0185295	D	0.0151589	D	0.0259808	C	0	E	5.21932	24.03	C	B	0.000538893	D	0.00467953	D	0.000240861	D	0	E	0	E	0.00118451	D
HGNC:26145	LDAH	lipid droplet associated hydrolase	FLJ21820	C2orf43	NM_021925	Q9H6V9	1_1_8_Metabolism of steroids/cholesterol	Lipid & FA metabolism	Metabolism	01_B_2_b_Smooth ER	Detected in all	0.0655626	D	0.0448778	D	0.0367628	C	0.0187869	D	0.0383686	D	0.0534989	C	0.0374302	C	0.0389267	D	0.0202288	D	0.0193731	D	0	E	4.82243	6.26494	C	C	0.0146962	D	0.0159788	D	0.0170019	D	0.0338868	C	0.0268257	C	0.0240667	C
HGNC:6547	LDLR	low density lipoprotein receptor	LDLCQ2		NM_000527	P01130	1_1_8_Metabolism of steroids/cholesterol	Lipid & FA metabolism	Metabolism	01_B_7_Endosomes	Detected in all	0.441188	C	0.469245	B	1.14773	B	0.809508	B	0.70974	B	0.527484	B	5.65484	A	0.0801752	C	0.411885	B	1.10052	B	0.793961	B	6.24687	19.6467	C	C	0.108696	C	0.297618	B	0.115261	C	0.106284	C	0.18417	B	0.165289	B
HGNC:32069	LDLRAD1	low density lipoprotein receptor class A domain containing 1			NM_001010978	Q5T700	1_1_8_Metabolism of steroids/cholesterol	Lipid & FA metabolism	Metabolism	02_B_Cell membrane	Detected in some	#N/A	F	#N/A	F	#N/A	F	#N/A	F	#N/A	F	#N/A	F	#N/A	F	#N/A	F	#N/A	F	#N/A	F	#N/A	F	0	0	E	E	#N/A	F	#N/A	F	#N/A	F	#N/A	F	#N/A	F	#N/A	F
HGNC:32071	LDLRAD2	low density lipoprotein receptor class A domain containing 2			NM_001013693	Q5SZI1	1_1_8_Metabolism of steroids/cholesterol	Lipid & FA metabolism	Metabolism	04_EXTRACELLULAR	Detected in many	0	E	0	E	0	E	0	E	0	E	0.00320734	D	0	E	0.00516502	D	0.00202929	D	0	E	0	E	0.00768621	0.300796	E	D	#N/A	F	#N/A	F	#N/A	F	#N/A	F	#N/A	F	#N/A	F
HGNC:27046	LDLRAD3	low density lipoprotein receptor class A domain containing 3	LRAD3		NM_174902	Q86YD5	1_1_8_Metabolism of steroids/cholesterol	Lipid & FA metabolism	Metabolism	02_B_Cell membrane	Detected in all	0.555997	C	0.0777452	C	0.0331412	C	0.198559	C	0.139981	C	0.247379	C	0	E	0.00858516	D	0	E	0.0277592	C	0.265717	C	0.94526	15.0798	D	C	#N/A	F	#N/A	F	#N/A	F	#N/A	F	#N/A	F	#N/A	F
HGNC:1224	LDLRAD4	low density lipoprotein receptor class A domain containing 4		C18orf1	NM_181481	O15165	1_1_8_Metabolism of steroids/cholesterol	Lipid & FA metabolism	Metabolism	01_B_7_Endosomes	Detected in all	0.242478	C	0	E	0.0486407	C	0.33151	C	0.0124712	D	0.0451676	C	0.00665796	D	0.61697	B	0.0663766	C	0.188987	C	0	E	5.44929	1.83798	C	D	0.151011	B	0.0727807	C	0.0875797	C	0.329689	B	0.0738943	C	0.104099	C
HGNC:18640	LDLRAP1	low density lipoprotein receptor adaptor protein 1	ARH|ARH2|FHCB1|FHCB2|MGC34705|DKFZp586D0624		NM_015627	Q5SW96	1_1_8_Metabolism of steroids/cholesterol	Lipid & FA metabolism	Metabolism	01_B_7_Endosomes	Detected in all	0.0932501	D	0.134302	C	0.106337	C	0.0298007	D	0.0592814	C	0.103933	C	0.0504653	C	0.0250418	D	0.128928	C	0.0786154	C	0	E	8.75544	13.5027	C	C	0.0239837	C	0.0348647	C	0.0161809	D	0.0649502	C	0.056841	C	0.00668747	D
HGNC:6667	LPA	lipoprotein(a)	Lp(a)	LP	NM_005577	P08519	1_1_8_Metabolism of steroids/cholesterol	Lipid & FA metabolism	Metabolism	04_EXTRACELLULAR	Detected in single	#N/A	F	#N/A	F	#N/A	F	#N/A	F	#N/A	F	#N/A	F	#N/A	F	#N/A	F	#N/A	F	#N/A	F	#N/A	F	0.030144	0.00317328	E	E	#N/A	F	#N/A	F	#N/A	F	#N/A	F	#N/A	F	#N/A	F
HGNC:6701	LRPAP1	LDL receptor related protein associated protein 1	HBP44	A2MRAP|RAP	NM_002337	P30533	1_1_8_Metabolism of steroids/cholesterol	Lipid & FA metabolism	Metabolism	01_B_7_Endosomes	Detected in all	1.44329	B	1.26019	B	1.24062	B	0.898331	B	1.39298	B	1.38487	B	1.11233	B	0.697535	B	0.826456	B	0.599688	B	0.592252	B	20.2798	36.7447	B	B	0.301047	B	0.372245	B	0.35332	B	0.311022	B	0.391207	B	0.32756	B
HGNC:6708	LSS	lanosterol synthase	OSC		NM_001001438	P48449	1_1_8_Metabolism of steroids/cholesterol	Lipid & FA metabolism	Metabolism	01_B_2_b_Smooth ER	Detected in all	0.325037	C	0.146014	C	0.757493	B	0.211494	C	0.107386	C	0.186068	C	0.414536	B	0.120054	C	0.093259	C	0.037322	C	0	E	26.7388	23.08	B	C	0.1735	B	0.317372	B	0.190488	B	0.151972	C	0.234181	B	0.167504	B
HGNC:6818	MALL	mal, T cell differentiation protein like	BENE		NM_005434	Q13021	1_1_8_Metabolism of steroids/cholesterol	Lipid & FA metabolism	Metabolism	02_B_Cell membrane	Detected in many	0	E	0.0121619	D	0.00128504	D	2.01421	B	0	E	0.0500318	C	0.0103363	D	0	E	0	E	0.0257321	C	0	E	0.425948	14.8063	D	C	#N/A	F	#N/A	F	#N/A	F	#N/A	F	#N/A	F	#N/A	F
HGNC:24331	MALRD1	MAM and LDL receptor class A domain containing 1	bA265G8.2|Diet1	C10orf112	NM_001142308	Q5VYJ5	1_1_8_Metabolism of steroids/cholesterol	Lipid & FA metabolism	Metabolism	01_B_3_Golgi apparatus	Detected in many	0	E	0	E	0	E	0	E	0	E	0.00844846	D	0	E	0	E	0	E	0	E	0	E	#N/A	#N/A	F	F	#N/A	F	#N/A	F	#N/A	F	#N/A	F	#N/A	F	#N/A	F
HGNC:15456	MBTPS1	membrane bound transcription factor peptidase, site 1	S1P|KIAA0091|SKI-1|PCSK8		NM_003791	Q14703	1_1_8_Metabolism of steroids/cholesterol	Lipid & FA metabolism	Metabolism	01_B_3_Golgi apparatus	Detected in all	0.683105	B	0.368268	C	0.390848	B	0.374697	B	0.249599	C	0.307829	B	0.365966	B	0.283626	C	0.333588	B	0.120726	C	0.560023	B	129.83	47.0389	B	B	0.698236	B	0.552639	B	0.461461	B	0.872997	B	0.465517	B	0.412802	B
HGNC:15455	MBTPS2	membrane bound transcription factor peptidase, site 2	S2P	KFSD	NM_015884	O43462	1_1_8_Metabolism of steroids/cholesterol	Lipid & FA metabolism	Metabolism	01_B_2_b_Smooth ER	Detected in all	0	E	0.042187	D	0.0866265	C	0.0370127	C	0.046223	C	0.0704682	C	0.058554	C	0.0246118	D	0.0079275	D	0.00882944	D	0.0718763	C	10.8095	7.90144	C	C	0.0795187	C	0.126458	C	0.0726729	C	0.100346	C	0.11782	C	0.0797986	C
HGNC:10545	MSMO1	methylsterol monooxygenase 1	DESP4|ERG25	SC4MOL	NM_006745	Q15800	1_1_8_Metabolism of steroids/cholesterol	Lipid & FA metabolism	Metabolism	01_B_2_b_Smooth ER	Detected in all	1.68737	B	0.172584	C	0.311208	C	0.265283	C	0.320883	C	0.294237	B	5.74199	A	0.286937	C	0.318545	C	0.240556	C	0.1088	C	28.2537	81.7396	B	B	0.334572	B	0.753485	B	0.410688	B	0.424944	B	0.62302	B	0.358715	B
HGNC:7376	MSR1	macrophage scavenger receptor 1	SCARA1|CD204|SR-AI|SR-AII|SR-AIII|SR-A		NM_001363744	P21757	1_1_8_Metabolism of steroids/cholesterol	Lipid & FA metabolism	Metabolism	02_B_Cell membrane	Detected in all	0	E	0	E	0	E	0	E	0	E	0.000414055	D	0	E	0	E	0	E	3.07187	B	0	E	1.4568	12.9748	D	C	0.00649118	D	0.0166649	D	0.00960364	D	0.0483328	C	0.00412566	D	0.00647733	D
HGNC:7529	MVD	mevalonate diphosphate decarboxylase	MPD		NM_002461	P53602	1_1_8_Metabolism of steroids/cholesterol	Lipid & FA metabolism	Metabolism	01_A_Cytosol	Detected in all	0.377215	C	0.2199	C	0.327268	B	0.142569	C	0.122904	C	0.125691	C	0.548914	B	0.155357	C	0.579964	B	0.22355	C	0.0488759	D	22.8439	24.5378	B	B	0.0998188	C	0.352429	B	0.134001	C	0.146194	C	0.125798	C	0.116561	C
HGNC:7530	MVK	mevalonate kinase	LRBP|MK		NM_000431	Q03426	1_1_8_Metabolism of steroids/cholesterol	Lipid & FA metabolism	Metabolism	01_B_5_Peroxisomes	Detected in all	0.235612	C	0.0929312	C	0.146275	C	0.0163004	D	0.0583758	C	0.065377	C	0.18021	C	0.0544429	C	0.120087	C	0.06399	C	0	E	9.76803	10.4777	C	C	0.0186262	C	0.0230331	D	0.0163346	D	0.0135113	D	0.0731341	C	0.016544	D
HGNC:29260	NCEH1	neutral cholesterol ester hydrolase 1	KIAA1363|NCEH	AADACL1	NM_020792	Q6PIU2	1_1_8_Metabolism of steroids/cholesterol	Lipid & FA metabolism	Metabolism	01_B_2_b_Smooth ER	Detected in all	0.0985895	D	0.0231928	D	0.0236771	D	0.1642	C	0.0631709	C	0.0813988	C	0.0689122	C	0.0336889	D	0.045043	C	0.33873	B	0.015436	D	0.141462	0	D	E	0.201988	B	0.251474	B	0.154757	B	0.193905	B	0.115828	C	0.142176	B
HGNC:7780	NFE2	nuclear factor, erythroid 2	NF-E2		NM_006163	Q16621	1_1_8_Metabolism of steroids/cholesterol	Lipid & FA metabolism	Metabolism	01_B_2_b_Smooth ER	Detected in many	0	E	0	E	0.00673287	D	0.0096154	D	0.0129259	D	0.00140434	D	0.0017195	D	0	E	0	E	0.0149182	D	0.0570939	D	0.0414646	2.34395	E	D	#N/A	F	#N/A	F	#N/A	F	#N/A	F	#N/A	F	#N/A	F
HGNC:7996	NRF1	nuclear respiratory factor 1	EWG|ALPHA-PAL		NM_001040110	Q16656	1_1_8_Metabolism of steroids/cholesterol	Lipid & FA metabolism	Metabolism	01_B_2_b_Smooth ER	Detected in all	0.0478268	D	0.1631	C	0.120912	C	0.0627923	C	0.0607476	C	0.0791633	C	0.0898277	C	0.144692	C	0.183291	C	0.0375504	C	0.22799	C	9.80178	5.68228	C	C	0.0566303	C	0.0709124	C	0.0597187	C	0.102663	C	0.0471935	C	0.0774316	C
HGNC:13398	NSDHL	NAD(P) dependent steroid dehydrogenase-like	XAP104|H105e3|SDR31E1		NM_015922	Q15738	1_1_8_Metabolism of steroids/cholesterol	Lipid & FA metabolism	Metabolism	01_B_2_b_Smooth ER	Detected in all	0.483769	C	0.0921995	C	0.134335	C	0.0517446	C	0.196389	C	0.0903669	C	0.264117	C	0.0836241	C	0.0897	C	0.0661386	C	0.138482	C	12.1795	16.3274	C	C	0.0442782	C	0.0652283	C	0.0381347	C	0.0343036	C	0.045701	C	0.0186582	D
HGNC:8503	OSBP	oxysterol binding protein	OSBP1		NM_002556	P22059	1_1_8_Metabolism of steroids/cholesterol	Lipid & FA metabolism	Metabolism	01_A_Cytosol	Detected in all	0.709059	B	0.294256	C	0.368487	B	0.639057	B	0.410594	B	0.318329	B	0.338808	B	0.48151	B	0.381183	B	0.206298	C	0.566728	B	13.137	16.7672	C	C	0.0874379	C	0.135711	C	0.0925483	C	0.0728214	C	0.113931	C	0.0750265	C
HGNC:8504	OSBP2	oxysterol binding protein 2	KIAA1664|ORP-4|ORP4	OSBPL1	NM_030758	Q969R2	1_1_8_Metabolism of steroids/cholesterol	Lipid & FA metabolism	Metabolism	01_A_Cytosol	Detected in many	0	E	0.00811724	D	0.0435874	C	0.0355495	D	0.00401036	D	0.0176433	D	0.205665	C	0	E	0.00857746	D	0.0201156	D	0	E	167.75	6.35269	B	C	0.398981	B	0.261903	B	0.224643	B	0.29329	B	0.189388	B	0.266042	B
HGNC:16395	OSBPL10	oxysterol binding protein like 10			NM_001174060	Q9BXB5	1_1_8_Metabolism of steroids/cholesterol	Lipid & FA metabolism	Metabolism	01_A_Cytosol	Detected in all	0.0839939	D	0.329224	C	0.224547	C	0.169683	C	0.0803932	C	0.159007	C	0.476514	B	0.711306	B	0.16848	C	0.0613863	C	0.101623	C	4.47909	13.5237	C	C	0.0196795	C	0.0222352	D	0.0479829	C	0.0351471	C	0.0472496	C	0.0658056	C
HGNC:16397	OSBPL11	oxysterol binding protein like 11	ORP-11|ORP11|FLJ13012|FLJ13164		NM_022776	Q9BXB4	1_1_8_Metabolism of steroids/cholesterol	Lipid & FA metabolism	Metabolism	01_B_3_Golgi apparatus	Detected in all	0.0819172	D	0.1096	C	0.15826	C	0.175356	C	0.130382	C	0.0722045	C	0.375909	B	0.222969	C	0.184024	C	0.390369	B	0.0344785	D	5.02967	7.13633	C	C	0.0486628	C	0.0104195	D	0.0551227	C	0.0458368	C	0.0269344	C	0.0491812	C
HGNC:16398	OSBPL1A	oxysterol binding protein like 1A	ORP-1|ORP1	OSBPL1B	NM_080597	Q9BXW6	1_1_8_Metabolism of steroids/cholesterol	Lipid & FA metabolism	Metabolism	01_A_Cytosol	Detected in all	2.03803	B	0.550973	B	0.507388	B	0.174719	C	0.415085	B	0.440024	B	1.99317	B	0.0204931	D	0	E	0.10702	C	0.103724	C	53.4408	62.5008	B	B	0.435856	B	0.459266	B	0.404787	B	0.404977	B	0.351422	B	0.404113	B
HGNC:15761	OSBPL2	oxysterol binding protein like 2	KIAA0772|ORP-2|DFNA67		NM_014835	Q9H1P3	1_1_8_Metabolism of steroids/cholesterol	Lipid & FA metabolism	Metabolism	01_A_Cytosol	Detected in all	0	E	0.14205	C	0.120846	C	0.123364	C	0.0599055	C	0.0923778	C	0.175471	C	0.141651	C	0.122092	C	0.0419334	C	0.120935	C	17.3467	13.9666	C	C	0.200935	B	0.29468	B	0.198868	B	0.173911	B	0.274023	B	0.236977	B
HGNC:16370	OSBPL3	oxysterol binding protein like 3	ORP-3|ORP3|KIAA0704	OSBP3	NM_015550	Q9H4L5	1_1_8_Metabolism of steroids/cholesterol	Lipid & FA metabolism	Metabolism	01_A_Cytosol	Detected in many	0	E	0.00740235	D	0.00459827	D	0.0111494	D	0.0159523	D	0.00350738	D	0.0348337	C	0.130246	C	0.132221	C	0.0687461	C	0	E	0.913912	2.64956	D	C	0.00652836	D	0.0147075	D	0.000585393	D	0.0182556	D	0.00166129	D	0.0394904	C
HGNC:16392	OSBPL5	oxysterol binding protein like 5	KIAA1534|ORP5|OBPH1		NM_001144063	Q9H0X9	1_1_8_Metabolism of steroids/cholesterol	Lipid & FA metabolism	Metabolism	01_A_Cytosol	Detected in all	0.338814	C	0.153414	C	0.0247841	D	0.157981	C	0.324086	C	0.187644	C	0.0149378	D	0	E	0.0430177	C	0.157165	C	0	E	5.07796	15.3666	C	C	0.0100107	D	0.0201406	D	0.0187523	C	0.0127113	D	0.0871366	C	0.00956137	D
HGNC:16388	OSBPL6	oxysterol binding protein like 6	ORP6		NM_032523	Q9BZF3	1_1_8_Metabolism of steroids/cholesterol	Lipid & FA metabolism	Metabolism	01_A_Cytosol	Detected in many	0	E	0.00794639	D	0.0510988	C	0.069243	C	0.0363085	D	0.0144673	D	0.0616145	C	0	E	0	E	0	E	0.287035	C	4.61793	0.633614	C	D	0.0759843	C	0.218028	B	0.18592	B	0.149335	C	0.0951883	C	0.111614	C
HGNC:16387	OSBPL7	oxysterol binding protein like 7	ORP7|MGC71150		NM_017731	Q9BZF2	1_1_8_Metabolism of steroids/cholesterol	Lipid & FA metabolism	Metabolism	01_A_Cytosol	Detected in all	0.043962	D	0.012031	D	0.0371812	C	0.0429382	C	0.0409067	C	0.0382831	C	0.0145524	D	0.00567634	D	0.247144	C	0.020861	D	0	E	6.43615	5.19884	C	C	0.016753	C	0.0272471	C	0.0185116	D	0.00922785	D	0.0378997	C	0.0217002	C
HGNC:16396	OSBPL8	oxysterol binding protein like 8	OSBP10|ORP8|MST120|MSTP120		NM_020841	Q9BZF1	1_1_8_Metabolism of steroids/cholesterol	Lipid & FA metabolism	Metabolism	01_A_Cytosol	Detected in all	0.454968	C	0.641939	B	0.660279	B	0.457785	B	0.919647	B	0.781288	B	0.495758	B	0.547722	B	0.901742	B	0.692038	B	1.16891	B	9.41936	15.6417	C	C	0.217241	B	0.380504	B	0.29467	B	0.305009	B	0.257296	B	0.230392	B
HGNC:16386	OSBPL9	oxysterol binding protein like 9			NM_001330580	Q96SU4	1_1_8_Metabolism of steroids/cholesterol	Lipid & FA metabolism	Metabolism	01_A_Cytosol	Detected in all	0.521499	C	0.558394	B	0.823213	B	0.280806	C	0.279519	C	0.335726	B	0.608991	B	0.220494	C	0.262267	C	0.148967	C	0.279079	C	29.5729	47.414	B	B	0.219296	B	0.296677	B	0.444876	B	0.292302	B	0.35629	B	0.302329	B
HGNC:9141	PMVK	phosphomevalonate kinase	PMK|PMKA|HUMPMKI		NM_006556	Q15126	1_1_8_Metabolism of steroids/cholesterol	Lipid & FA metabolism	Metabolism	01_B_5_Peroxisomes	Detected in all	0.615348	B	0.425354	B	0.264486	C	0.146862	C	0.301452	C	0.302091	B	1.11037	B	0.235249	C	0.285991	C	0.425055	B	0.0655829	C	31.2075	49.7095	B	B	0.0763923	C	0.071541	C	0.0945288	C	0.0578449	C	0.10051	C	0.0912457	C
HGNC:15921	RALY	RALY heterogeneous nuclear ribonucleoprotein	P542|HNRPCL2		NM_007367	Q9UKM9	1_1_8_Metabolism of steroids/cholesterol	Lipid & FA metabolism	Metabolism	03_A_Nucleus	Detected in all	0.329835	C	0.62222	B	0.460298	B	0.599989	B	0.551432	B	0.581992	B	0.370702	B	1.15896	B	0.968135	B	0.911421	B	0.539952	B	55.4831	59.8346	B	B	0.113429	C	0.12327	C	0.11266	C	0.0862704	C	0.111291	C	0.111977	C
HGNC:10547	SC5D	sterol-C5-desaturase		SC5DL	NM_001024956	O75845	1_1_8_Metabolism of steroids/cholesterol	Lipid & FA metabolism	Metabolism	01_B_2_b_Smooth ER	Detected in all	0.75819	B	0.12871	C	0.337807	B	0.0851347	C	0.234729	C	0.28332	B	0.789904	B	0.363932	C	0.71415	B	0.252639	C	0.0554643	D	16.1482	11.9254	C	C	0.258616	B	0.495177	B	0.250364	B	0.298986	B	0.433252	B	0.322293	B
HGNC:30634	SCAP	SREBF chaperone	KIAA0199		NM_012235	Q12770	1_1_8_Metabolism of steroids/cholesterol	Lipid & FA metabolism	Metabolism	01_B_3_Golgi apparatus	Detected in all	0.214761	C	0.140437	C	0.142826	C	0.118593	C	0.103007	C	0.1198	C	0.255998	C	0.0779766	C	0.118097	C	0.0591313	C	0.0251153	D	36.4209	22.7779	B	C	0.127693	B	0.164076	C	0.132953	C	0.166459	B	0.175794	B	0.141729	B
HGNC:1664	SCARB1	scavenger receptor class B member 1	SRB1|CLA-1|CLA1|SR-BI	CD36L1	NM_005505	Q8WTV0	1_1_8_Metabolism of steroids/cholesterol	Lipid & FA metabolism	Metabolism	02_B_Cell membrane	Detected in all	0.0868079	D	0.0162182	D	0.360414	B	0.035232	D	0.0581657	C	0.092426	C	0.680623	B	0.0438634	C	0.0147564	D	0.0867282	C	0	E	0.206769	0.0797549	D	E	0.0395077	C	0.0476304	C	0.0406633	C	0.0643073	C	0.0571981	C	0.176258	B
HGNC:10571	SCD	stearoyl-CoA desaturase	FADS5	SCDOS	NM_005063	O00767	1_1_8_Metabolism of steroids/cholesterol	Lipid & FA metabolism	Metabolism	01_B_2_b_Smooth ER	Detected in many	0.522369	C	0.39407	B	0.413994	B	0.0474727	C	0.0117883	D	0.0444759	C	2.42024	B	0.0139353	D	0.0966846	C	0.0614128	C	0.118103	C	23.14	137.901	B	B	0.242068	B	0.439044	B	0.253324	B	0.27142	B	0.568945	B	0.310892	B
HGNC:21088	SCD5	stearoyl-CoA desaturase 5	ACOD4|FLJ21032|FADS4|HSCD5	SCD4	NM_024906	Q86SK9	1_1_8_Metabolism of steroids/cholesterol	Lipid & FA metabolism	Metabolism	01_B_2_b_Smooth ER	Detected in many	0.180808	C	0.134281	C	0.0904615	C	0.0394306	C	0.108024	C	0.0931673	C	0.0448697	C	0	E	0.012828	D	0.0632066	C	0	E	83.2601	12.5969	B	C	0.353897	B	0.734683	B	0.460608	B	0.385117	B	0.666657	B	0.463151	B
HGNC:10606	SCP2	sterol carrier protein 2			NM_002979	P22307	1_1_8_Metabolism of steroids/cholesterol	Lipid & FA metabolism	Metabolism	01_B_5_Peroxisomes	Detected in all	0.481298	C	1.6947	B	0.549797	B	1.51692	B	0.815621	B	1.43906	B	1.47059	B	0.429208	B	0.664445	B	1.55595	B	1.16752	B	46.6213	91.1974	B	B	0.291762	B	0.361365	B	0.399902	B	0.428038	B	0.538301	B	0.314551	B
HGNC:16211	SCP2D1	SCP2 sterol binding domain containing 1	dJ1068E13.2|HSD22	C20orf79	NM_178483	Q9UJQ7	1_1_8_Metabolism of steroids/cholesterol	Lipid & FA metabolism	Metabolism	01_B_5_Peroxisomes	Detected in single	#N/A	F	#N/A	F	#N/A	F	#N/A	F	#N/A	F	#N/A	F	#N/A	F	#N/A	F	#N/A	F	#N/A	F	#N/A	F	0	0	E	E	#N/A	F	#N/A	F	#N/A	F	#N/A	F	#N/A	F	#N/A	F
HGNC:29834	SDR42E1	short chain dehydrogenase/reductase family 42E, member 1	HSPC105		NM_145168	Q8WUS8	1_1_8_Metabolism of steroids/cholesterol	Lipid & FA metabolism	Metabolism	02_B_Cell membrane	Detected in many	0	E	0	E	0	E	0.00207156	D	0	E	0.00962289	D	0	E	0	E	0.00220511	D	0	E	0	E	0.0197432	0.851893	E	D	#N/A	F	#N/A	F	#N/A	F	#N/A	F	#N/A	F	#N/A	F
HGNC:35414	SDR42E2	short chain dehydrogenase/reductase family 42E, member 2			NM_001365288	A6NKP2	1_1_8_Metabolism of steroids/cholesterol	Lipid & FA metabolism	Metabolism	01_B_5_Peroxisomes	Detected in some	0	E	0.0594907	C	0.0164199	D	0.0187345	D	0.00766072	D	0.0232223	C	0.0166444	D	0.00663658	D	0.0532479	C	0.0153198	D	0.0344785	D	0.0197432	0.851893	E	D	#N/A	F	#N/A	F	#N/A	F	#N/A	F	#N/A	F	#N/A	F
HGNC:10905	SLC10A1	solute carrier family 10 member 1	NTCP		NM_003049	Q14973	1_1_8_Metabolism of steroids/cholesterol	Lipid & FA metabolism	Metabolism	02_B_Cell membrane	Detected in some	0	E	0.0307788	D	0.0015978	D	0	E	0	E	0.00505363	D	0	E	0	E	0	E	0	E	0	E	0.025686	0.040135	E	E	#N/A	F	#N/A	F	#N/A	F	#N/A	F	#N/A	F	#N/A	F
HGNC:10906	SLC10A2	solute carrier family 10 member 2		ASBT|ISBT	NM_000452	Q12908	1_1_8_Metabolism of steroids/cholesterol	Lipid & FA metabolism	Metabolism	02_B_Cell membrane	Detected in some	#N/A	F	#N/A	F	#N/A	F	#N/A	F	#N/A	F	#N/A	F	#N/A	F	#N/A	F	#N/A	F	#N/A	F	#N/A	F	0	0	E	E	#N/A	F	#N/A	F	#N/A	F	#N/A	F	#N/A	F	#N/A	F
HGNC:11177	SOAT1	sterol O-acyltransferase 1	ACAT	SOAT|STAT	NM_003101	P35610	1_1_8_Metabolism of steroids/cholesterol	Lipid & FA metabolism	Metabolism	01_B_2_b_Smooth ER	Detected in all	0.258596	C	0.161397	C	0.632727	B	0.112212	C	0.156752	C	0.151831	C	0.4382	B	0.228046	C	0.297207	C	0.600708	B	0.0777276	C	5.49693	10.3996	C	C	0.0613686	C	0.0681766	C	0.0474329	C	0.044729	C	0.0522941	C	0.0512632	C
HGNC:11178	SOAT2	sterol O-acyltransferase 2	ACAT2		NM_003578	O75908	1_1_8_Metabolism of steroids/cholesterol	Lipid & FA metabolism	Metabolism	01_B_2_b_Smooth ER	Detected in some	0	E	0	E	0	E	0	E	0.00391347	D	0.030832	C	0	E	0	E	0.00271291	D	0.00510309	D	0	E	0.0062927	0.201815	E	D	#N/A	F	#N/A	F	#N/A	F	#N/A	F	#N/A	F	#N/A	F
HGNC:11279	SQLE	squalene epoxidase			NM_003129	Q14534	1_1_8_Metabolism of steroids/cholesterol	Lipid & FA metabolism	Metabolism	01_B_2_b_Smooth ER	Detected in all	0.700311	B	0.125078	C	0.448051	B	0.145585	C	0.203533	C	0.15976	C	2.77187	B	0.548972	B	0.223977	C	0.412405	B	0.314373	C	16.998	29.8741	C	B	0.220004	B	0.479586	B	0.206979	B	0.195299	B	0.547993	B	0.227321	B
HGNC:11284	SRD5A1	steroid 5 alpha-reductase 1			NM_001047	P18405	1_1_8_Metabolism of steroids/cholesterol	Lipid & FA metabolism	Metabolism	01_B_2_b_Smooth ER	Detected in many	0	E	0.0263147	D	0.0202158	D	0.00676721	D	0.0349378	D	0.00709073	D	0.0584955	C	0.0466381	C	0.0411943	C	0.0247311	D	0	E	6.16058	1.68385	C	D	0.00966058	D	0.044076	C	0.0134143	D	0.0192771	D	0.0258512	C	0.0141709	D
HGNC:11285	SRD5A2	steroid 5 alpha-reductase 2			NM_000348	P31213	1_1_8_Metabolism of steroids/cholesterol	Lipid & FA metabolism	Metabolism	01_B_2_b_Smooth ER	Detected in some	#N/A	F	#N/A	F	#N/A	F	#N/A	F	#N/A	F	#N/A	F	#N/A	F	#N/A	F	#N/A	F	#N/A	F	#N/A	F	0.204226	0.0298731	D	E	#N/A	F	#N/A	F	#N/A	F	#N/A	F	#N/A	F	#N/A	F
HGNC:25812	SRD5A3	steroid 5 alpha-reductase 3	FLJ13352|SRD5A2L|SRD5A2L1		NM_024592	Q9H8P0	1_1_8_Metabolism of steroids/cholesterol	Lipid & FA metabolism	Metabolism	01_B_2_b_Smooth ER	Detected in all	0.0473781	D	0.0985015	C	0.0785039	C	0.231478	C	0.0783463	C	0.0614231	C	0.118069	C	0.0872519	C	0.0417079	C	0.125037	C	0	E	2.50972	4.01539	C	C	0.019743	C	0.0427321	C	0.0354388	C	0.0106771	D	0.0336639	C	0.0167351	D
HGNC:11359	STAR	steroidogenic acute regulatory protein	StAR|STARD1		NM_000349	P49675	1_1_8_Metabolism of steroids/cholesterol	Lipid & FA metabolism	Metabolism	01_B_1_Mitochondria	Detected in some	0	E	0	E	0.00362477	D	0.00379649	D	0	E	0.00867859	D	0	E	0	E	0	E	0	E	0	E	0.888734	0.180633	D	D	0.00779606	D	0.0336616	C	0.00571576	D	0.0109597	D	0.00374642	D	0.00517691	D
HGNC:10666	STARD10	StAR related lipid transfer domain containing 10	NY-CO-28|CGI-52|PCTP2	SDCCAG28	NM_006645	Q9Y365	1_1_8_Metabolism of steroids/cholesterol	Lipid & FA metabolism	Metabolism	01_A_Cytosol	Detected in all	0.0549067	D	0.28248	C	0.312233	C	0.214632	C	0.37693	B	0.242349	C	0.129791	C	0.122284	C	0.163055	C	0.245883	C	0.88013	B	29.852	47.6277	B	B	0.0240542	C	0.0416854	C	0.0257188	C	0.0230167	D	0.0483576	C	0.0329339	C
HGNC:19164	STARD13	StAR related lipid transfer domain containing 13	GT650|DLC2|ARHGAP37	LINC00464	NM_001243466	Q9Y3M8	1_1_8_Metabolism of steroids/cholesterol	Lipid & FA metabolism	Metabolism	01_B_1_Mitochondria	Detected in all	0.335591	C	2.18024	B	0.204237	C	0.146015	C	0.515553	B	0.210909	C	0.0319624	C	0.00516502	D	0.00713531	D	0.356824	B	0	E	0.0635603	1.53622	E	D	0.0125701	D	0.0139895	D	0.0284857	C	0.0130344	D	0.0375357	C	0.0255971	C
HGNC:17579	STARD3	StAR related lipid transfer domain containing 3	es64|MLN64		NM_001165937	Q14849	1_1_8_Metabolism of steroids/cholesterol	Lipid & FA metabolism	Metabolism	01_B_7_Endosomes	Detected in all	0.352735	C	0.548734	B	0.163431	C	0.23288	C	0.110413	C	0.102657	C	0.0723749	C	0.127618	C	0.268677	C	0.35082	B	0.770564	B	9.22203	15.0193	C	C	0.0190777	C	0.0366485	C	0.0209592	C	0.0307946	C	0.0375024	C	0.0110139	D
HGNC:19169	STARD3NL	STARD3 N-terminal like	MENTHO|MGC3251		NM_001363339	O95772	1_1_8_Metabolism of steroids/cholesterol	Lipid & FA metabolism	Metabolism	01_B_7_Endosomes	Detected in all	0.375357	C	0.218867	C	0.309104	C	0.524615	B	0.329462	C	0.358442	B	0.146946	C	0.706074	B	0.424243	B	0.382758	B	0.663773	B	19.1368	26.0384	C	B	0.0949938	C	0.144051	C	0.081668	C	0.0828862	C	0.0939013	C	0.0854765	C
HGNC:18058	STARD4	StAR related lipid transfer domain containing 4			NM_139164	Q96DR4	1_1_8_Metabolism of steroids/cholesterol	Lipid & FA metabolism	Metabolism	02_B_Cell membrane	Detected in all	0.0743886	D	0.018301	D	0.161281	C	0.374816	B	0.0527853	C	0.0355317	C	0.789304	B	0.0430679	D	0.197214	C	0.42298	B	0.152073	C	7.47664	9.47384	C	C	0.0121494	D	0.0413086	C	0.0386009	C	0.0327217	C	0.0285474	C	0.0269673	C
HGNC:18065	STARD5	StAR related lipid transfer domain containing 5	MGC10327		NM_181900	Q9NSY2	1_1_8_Metabolism of steroids/cholesterol	Lipid & FA metabolism	Metabolism	01_A_Cytosol	Detected in many	0.0528111	D	0.120603	C	0.0392126	C	0.0244339	D	0.198857	C	0.0657843	C	0.00852117	D	0.0419823	D	0.0589045	C	0.0706814	C	0	E	0.62934	3.13856	D	C	#N/A	F	#N/A	F	#N/A	F	#N/A	F	#N/A	F	#N/A	F
HGNC:18066	STARD6	StAR related lipid transfer domain containing 6			NM_139171	P59095	1_1_8_Metabolism of steroids/cholesterol	Lipid & FA metabolism	Metabolism	01_A_Cytosol	Detected in some	0	E	0.0154623	D	0	E	0	E	0	E	0.0110954	D	0	E	0	E	0	E	0	E	0	E	0.0648384	0.0100542	E	E	#N/A	F	#N/A	F	#N/A	F	#N/A	F	#N/A	F	#N/A	F
HGNC:18063	STARD7	StAR related lipid transfer domain containing 7	GTT1		NM_020151	Q9NQZ5	1_1_8_Metabolism of steroids/cholesterol	Lipid & FA metabolism	Metabolism	01_B_1_Mitochondria	Detected in all	0.406126	C	0.333118	C	0.441494	B	0.453077	B	0.39966	B	0.272872	C	0.912934	B	0.305715	C	0.705349	B	0.235118	C	0.345795	C	61.7962	66.7149	B	B	0.299086	B	0.243181	B	0.271235	B	0.534502	B	0.233609	B	0.232428	B
HGNC:19162	STARD9	StAR related lipid transfer domain containing 9	KIAA1300|KIF16A		NM_020759	Q9P2P6	1_1_8_Metabolism of steroids/cholesterol	Lipid & FA metabolism	Metabolism	01_D_3e_Microtubule organising centre	Detected in all	0.500917	C	0.408285	B	0.108765	C	0.043315	C	0.170697	C	0.0261745	C	0.194826	C	0.0221631	D	0.0849088	C	0.0245669	D	0	E	8.31275	2.67107	C	C	0.170739	B	0.0874241	C	0.0722652	C	0.200613	B	0.114066	C	0.0889654	C
HGNC:11860	TM6SF1	transmembrane 6 superfamily member 1			NM_023003	Q9BZW5	1_1_8_Metabolism of steroids/cholesterol	Lipid & FA metabolism	Metabolism	01_B_4_Lysosomes	Detected in many	0	E	0	E	0	E	0.165798	C	0	E	0	E	0	E	0.027356	D	0.026648	C	0.226191	C	0.193422	C	6.22738	6.09621	C	C	0.04886	C	0.101248	C	0.0488375	C	0.0278894	C	0.0384051	C	0.0387965	C
HGNC:11863	TM7SF2	transmembrane 7 superfamily member 2	ANG1|DHCR14A|NET47		NM_003273	O76062	1_1_8_Metabolism of steroids/cholesterol	Lipid & FA metabolism	Metabolism	01_B_2_b_Smooth ER	Detected in all	0.24575	C	0.059202	C	0.0488297	C	0.0762915	C	0.0326007	D	0.0366274	C	0.338615	B	0.0558181	C	0.117592	C	0.00979714	D	0	E	44.3353	37.8244	B	B	0.0485107	C	0.0718545	C	0.0328298	C	0.0321422	C	0.0209632	D	0.0709485	C
HGNC:28106	TMEM97	transmembrane protein 97	MAC30		NM_014573	Q5BJF2	1_1_8_Metabolism of steroids/cholesterol	Lipid & FA metabolism	Metabolism	02_B_Cell membrane	Detected in many	0.497163	C	0.0466843	D	0.107555	C	0.127814	C	0.0315882	D	0.053521	C	0.381235	B	0.0447527	C	0.0275138	C	0.12415	C	0.295002	C	6.74848	6.65635	C	C	0.106705	C	0.197539	B	0.149524	B	0.0937237	C	0.102876	C	0.127295	C
HGNC:1158	TSPO	translocator protein	PBR|MBR|PKBS|mDRC|DBI|IBP|pk18	BZRP	NM_007311	B1AH88|P30536	1_1_8_Metabolism of steroids/cholesterol	Lipid & FA metabolism	Metabolism	01_B_1_Mitochondria	Detected in all	1.1208	B	1.88947	B	1.47941	B	2.80522	B	0.769052	B	0.803006	B	0.575387	B	0.386829	B	0.950823	B	3.44281	B	2.19685	B	16.4024	70.2156	C	B	0.0794679	C	0.0478701	C	0.0620588	C	0.0499843	C	0.0641427	C	0.0867169	C
HGNC:21256	TSPO2	translocator protein 2	dJ34B21.2	BZRPL1	NM_001010873.2	Q5TGU0	1_1_8_Metabolism of steroids/cholesterol	Lipid & FA metabolism	Metabolism	01_B_2_b_Smooth ER	Detected in some	#N/A	F	#N/A	F	#N/A	F	#N/A	F	#N/A	F	#N/A	F	#N/A	F	#N/A	F	#N/A	F	#N/A	F	#N/A	F	0.0532059	0.142213	E	D	#N/A	F	#N/A	F	#N/A	F	#N/A	F	#N/A	F	#N/A	F
HGNC:16831	TSPOAP1	TSPO associated protein 1	PRAX-1|KIAA0612|RIM-BP1|RIMBP1	BZRAP1	NM_004758	O95153	1_1_8_Metabolism of steroids/cholesterol	Lipid & FA metabolism	Metabolism	01_B_1_Mitochondria	Detected in many	0	E	0.00760078	D	0.0842022	C	0.0124052	D	0.053612	C	0.0432497	C	0.0918038	C	0.019988	D	0.14885	C	0.191998	C	0	E	17.1031	5.69077	C	C	0.0298432	C	0.0546852	C	0.0340194	C	0.040162	C	0.0675528	C	0.0396233	C
HGNC:23704	TTC39B	tetratricopeptide repeat domain 39B	FLJ33868	C9orf52	NM_152574	Q5VTQ0	1_1_8_Metabolism of steroids/cholesterol	Lipid & FA metabolism	Metabolism	01_B_2_b_Smooth ER	Detected in all	0.0746932	D	0.055278	C	0.0400876	C	0.0304683	D	0.1389	C	0.105571	C	0.0174132	D	0	E	0.141314	C	0.0380878	C	0.319706	C	1.51721	1.48333	D	D	0.0178811	C	0.0318686	C	0.0316106	C	0.0248768	C	0.0536519	C	0.0904187	C
HGNC:23252	AWAT1	acyl-CoA wax alcohol acyltransferase 1		DGAT2L3	NM_001013579	Q58HT5	1_1_9_Wax biosynthesis	Lipid & FA metabolism	Metabolism	01_B_2_b_Smooth ER	Detected in some	#N/A	F	#N/A	F	#N/A	F	#N/A	F	#N/A	F	#N/A	F	#N/A	F	#N/A	F	#N/A	F	#N/A	F	#N/A	F	0.00674508	0.00890991	E	E	#N/A	F	#N/A	F	#N/A	F	#N/A	F	#N/A	F	#N/A	F
HGNC:23251	AWAT2	acyl-CoA wax alcohol acyltransferase 2	MFAT	DGAT2L4	NM_001002254	Q6E213	1_1_9_Wax biosynthesis	Lipid & FA metabolism	Metabolism	01_B_2_b_Smooth ER	Detected in some	#N/A	F	#N/A	F	#N/A	F	#N/A	F	#N/A	F	#N/A	F	#N/A	F	#N/A	F	#N/A	F	#N/A	F	#N/A	F	0.00177642	0.00257803	E	E	#N/A	F	#N/A	F	#N/A	F	#N/A	F	#N/A	F	#N/A	F
HGNC:26222	FAR1	fatty acyl-CoA reductase 1	FLJ22728|SDR10E1	MLSTD2	NM_032228	Q8WVX9	1_1_9_Wax biosynthesis	Lipid & FA metabolism	Metabolism	01_B_5_Peroxisomes	Detected in all	0.618937	B	0.291071	C	0.369679	B	0.374018	B	0.219365	C	0.204861	C	0.436076	B	0.0982463	C	0.227196	C	0.257693	C	0.38908	C	15.2875	13.917	C	C	0.195654	B	0.334841	B	0.283992	B	0.254541	B	0.270429	B	0.237198	B
HGNC:25531	FAR2	fatty acyl-CoA reductase 2	FLJ10462|SDR10E2	MLSTD1	NM_018099	Q96K12	1_1_9_Wax biosynthesis	Lipid & FA metabolism	Metabolism	01_B_5_Peroxisomes	Detected in all	0	E	0.00513789	D	0.113691	C	0.169609	C	0	E	0.0140011	D	0	E	0	E	0.00651806	D	0.0303264	C	0.0994661	C	6.30027	4.00305	C	C	0.0305198	C	0.0635519	C	0.0220241	C	0.0239898	C	0.0506711	C	0.0170735	D
HGNC:25295	TLCD3B	TLC domain containing 3B	DKFZP434I2117	FAM57B	NM_031478	Q71RH2	1_1_9_Wax biosynthesis	Lipid & FA metabolism	Metabolism	01_B_3_Golgi apparatus	#N/A	#N/A	F	0.0106021	D	0	E	0.0059251	D	0	E	0.00799143	D	0.0138741	D	0.00663658	D	0.00644571	D	0	E	0	E	180.652	1.36924	B	D	0.0349208	C	0.0132263	D	0.01865	D	0.0450188	C	0.0221158	D	0.015779	D
HGNC:26230	TM4SF20	transmembrane 4 L six family member 20	FLJ22800|TCCE518		NM_024795	Q53R12	1_1_9_Wax biosynthesis	Lipid & FA metabolism	Metabolism	01_B_2_b_Smooth ER	Detected in some	0	E	0.00601494	D	0	E	0.00373045	D	0	E	0.000418587	D	0.00529813	D	0	E	0	E	0	E	0	E	0.0778165	0.0162227	E	E	#N/A	F	#N/A	F	#N/A	F	#N/A	F	#N/A	F	#N/A	F
HGNC:117	ACO1	aconitase 1	IRP1|IREBP	IREB1	NM_002197	P21399	1_10_The citric acid (TCA) cycle and respiratory electron transport	TCA cycle and relectron transport chain	Metabolism	01_B_1_d_Matrix	Detected in all	0.279457	C	0.243737	C	0.144828	C	0.214095	C	0.53265	B	0.645999	B	0.714132	B	0.0485616	C	0.0398062	C	0.263804	C	0.292543	C	9.70313	36.3958	C	B	0.064733	C	0.0966699	C	0.0759376	C	0.0281054	C	0.0839828	C	0.114305	C
HGNC:118	ACO2	aconitase 2	ACONM		NM_001098	Q99798	1_10_The citric acid (TCA) cycle and respiratory electron transport	TCA cycle and relectron transport chain	Metabolism	01_B_1_d_Matrix	Detected in all	1.08852	B	0.33321	C	0.426373	B	0.444632	B	0.531286	B	0.333744	B	1.19576	B	0.5343	B	0.362934	B	0.305651	C	0.443541	C	66.6021	45.9522	B	B	0.0132115	D	0.0244606	D	0.0140892	D	0.00831807	D	0.0141909	D	0.0127633	D
HGNC:823	ATP5F1A	ATP synthase F1 subunit alpha	ATP5A|hATP1|OMR|ORM	ATP5AL2|ATPM|ATP5A1	NM_004046	P25705	1_10_The citric acid (TCA) cycle and respiratory electron transport	TCA cycle and relectron transport chain	Metabolism	01_B_1_c_Inner membrane	Detected in all	#N/A	F	0.769229	B	1.44967	B	1.29212	B	1.36399	B	1.30972	B	3.02066	B	0.948516	B	1.05528	B	1.34173	B	0.492394	B	455.943	287.586	A	B	1.22875	A	1.34042	A	1.22345	A	1.31718	A	1.36571	A	1.11016	A
HGNC:830	ATP5F1B	ATP synthase F1 subunit beta		ATPSB|ATP5B	NM_001686	P06576	1_10_The citric acid (TCA) cycle and respiratory electron transport	TCA cycle and relectron transport chain	Metabolism	01_B_1_c_Inner membrane	Detected in all	#N/A	F	2.0694	B	2.18425	B	2.75491	B	2.8908	B	2.0716	B	3.36324	B	2.01744	B	2.40104	B	2.02868	B	2.3331	B	457.404	307.004	A	B	1.18063	A	1.29321	A	1.21813	A	1.21164	A	1.24753	A	1.02511	A
HGNC:833	ATP5F1C	ATP synthase F1 subunit gamma		ATP5CL1|ATP5C|ATP5C1	NM_005174	P36542	1_10_The citric acid (TCA) cycle and respiratory electron transport	TCA cycle and relectron transport chain	Metabolism	01_B_1_c_Inner membrane	Detected in all	#N/A	F	1.11321	B	1.0251	B	1.21719	B	1.1117	B	1.0261	B	1.61536	B	0.744625	B	0.773557	B	1.1703	B	2.648	B	131.866	128.8	B	B	0.595451	B	0.568241	B	0.662013	B	0.800662	B	0.759293	B	0.599398	B
HGNC:837	ATP5F1D	ATP synthase F1 subunit delta		ATP5D	NM_001687	P30049	1_10_The citric acid (TCA) cycle and respiratory electron transport	TCA cycle and relectron transport chain	Metabolism	01_B_1_c_Inner membrane	Detected in all	#N/A	F	1.05886	B	1.60547	B	1.14011	B	1.46267	B	1.41085	B	1.9874	B	0.960328	B	1.06292	B	1.61167	B	1.53771	B	63.7886	90.4815	B	B	0.0543879	C	0.0536361	C	0.0421458	C	0.0460606	C	0.0507726	C	0.039509	C
HGNC:838	ATP5F1E	ATP synthase F1 subunit epsilon		ATP5E	NM_001001977	P56381	1_10_The citric acid (TCA) cycle and respiratory electron transport	TCA cycle and relectron transport chain	Metabolism	01_B_1_c_Inner membrane	Detected in all	#N/A	F	3.96249	B	3.959	B	6.35353	B	5.02573	B	5.28287	B	7.58182	A	8.20249	A	8.9017	A	12.9386	A	7.98652	A	294.744	671.932	A	A	0.215724	B	0.198701	B	0.224193	B	0.18787	B	0.271044	B	0.196946	B
HGNC:871	ATP5IF1	ATP synthase inhibitory factor subunit 1	ATPI|IP|ATPIP|MGC1167|MGC8898	ATPIF1	NM_016311	Q9UII2	1_10_The citric acid (TCA) cycle and respiratory electron transport	TCA cycle and relectron transport chain	Metabolism	01_B_1_c_Inner membrane	Detected in all	#N/A	F	0.990755	B	1.36607	B	1.3411	B	1.46405	B	1.72198	B	3.14745	B	0.808549	B	1.45788	B	1.18084	B	1.45549	B	155.574	166.256	B	B	0.915893	B	0.911599	B	0.853407	B	0.827346	B	0.891079	B	0.772493	B
HGNC:841	ATP5MC1	ATP synthase membrane subunit c locus 1		ATP5G|ATP5G1	NM_005175	P05496	1_10_The citric acid (TCA) cycle and respiratory electron transport	TCA cycle and relectron transport chain	Metabolism	01_B_1_c_Inner membrane	Detected in all	#N/A	F	0.707815	B	0.554161	B	0.796033	B	0.842893	B	0.762152	B	0.870724	B	0.802944	B	0.339799	B	0.782048	B	1.34679	B	97.7147	92.7777	B	B	0.543837	B	0.459081	B	0.524178	B	0.540815	B	0.483809	B	0.415379	B
HGNC:842	ATP5MC2	ATP synthase membrane subunit c locus 2		ATP5G2	NM_005176	Q06055	1_10_The citric acid (TCA) cycle and respiratory electron transport	TCA cycle and relectron transport chain	Metabolism	01_B_1_c_Inner membrane	Detected in all	#N/A	F	1.38379	B	3.34947	B	2.75253	B	1.98535	B	1.7336	B	4.53598	B	2.35276	B	2.26085	B	3.84958	B	5.81231	B	250.176	363.447	B	B	0.613021	B	0.673776	B	0.699307	B	0.59996	B	0.761651	B	0.605785	B
HGNC:843	ATP5MC3	ATP synthase membrane subunit c locus 3		ATP5G3	NM_001689	P48201	1_10_The citric acid (TCA) cycle and respiratory electron transport	TCA cycle and relectron transport chain	Metabolism	01_B_1_c_Inner membrane	Detected in all	#N/A	F	1.06119	B	1.41304	B	1.15967	B	1.76338	B	1.86885	B	1.68556	B	1.11718	B	1.46605	B	2.06553	B	2.28347	B	59.128	56.9905	B	B	0.647004	B	0.839442	B	0.690454	B	0.71925	B	0.812632	B	0.582888	B
HGNC:846	ATP5ME	ATP synthase membrane subunit e		ATP5I	NM_007100	P56385	1_10_The citric acid (TCA) cycle and respiratory electron transport	TCA cycle and relectron transport chain	Metabolism	01_B_1_c_Inner membrane	Detected in all	#N/A	F	2.23243	B	2.53691	B	2.20379	B	2.33647	B	1.91672	B	4.5925	B	1.69676	B	1.61675	B	3.19487	B	2.48529	B	349.728	362.185	A	B	1.19221	A	1.14941	A	1.15439	A	1.22653	A	1.19942	A	1.05894	A
HGNC:848	ATP5MF	ATP synthase membrane subunit f	ATP5JL	ATP5J2	NM_004889	P56134	1_10_The citric acid (TCA) cycle and respiratory electron transport	TCA cycle and relectron transport chain	Metabolism	01_B_1_c_Inner membrane	Detected in all	#N/A	F	0.875208	B	1.20842	B	1.00651	B	0.859876	B	1.2583	B	2.45285	B	1.46553	B	1.40559	B	2.68002	B	1.87728	B	179.92	215.807	B	B	0.148236	B	0.130775	C	0.148746	B	0.151824	C	0.153306	C	0.145151	B
HGNC:14247	ATP5MG	ATP synthase membrane subunit g	ATP5JG	ATP5L	NM_006476	O75964	1_10_The citric acid (TCA) cycle and respiratory electron transport	TCA cycle and relectron transport chain	Metabolism	01_B_1_c_Inner membrane	Detected in all	#N/A	F	1.86722	B	3.22105	B	3.1724	B	3.48101	B	3.45465	B	6.82356	A	4.27013	B	4.81291	B	4.42666	B	4.04413	B	105.306	139.128	B	B	1.08952	A	1.06817	A	1.23988	A	1.20794	A	1.29072	A	1.10106	A
HGNC:13213	ATP5MGL	ATP synthase membrane subunit g like	dJ222E13.5	ATP5K2|ATP5L2	NM_001165877	Q7Z4Y8	1_10_The citric acid (TCA) cycle and respiratory electron transport	TCA cycle and relectron transport chain	Metabolism	01_B_1_c_Inner membrane	Detected in some	#N/A	F	0.00493496	D	0.00126008	D	0.0151486	D	0.0236429	D	0.0232021	C	0	E	0	E	0.0098212	D	0.045984	C	0.0324789	D	0.0219867	0	E	E	0.0444558	C	0.0332829	C	0.0482958	C	0.03886	C	0.0368673	C	0.0371357	C
HGNC:840	ATP5PB	ATP synthase peripheral stalk-membrane subunit b		ATP5F1	NM_001688	P24539	1_10_The citric acid (TCA) cycle and respiratory electron transport	TCA cycle and relectron transport chain	Metabolism	01_B_1_c_Inner membrane	Detected in all	#N/A	F	0.717339	B	0.837284	B	1.31881	B	1.23819	B	1.01448	B	1.20581	B	1.09743	B	1.01014	B	1.44551	B	1.5255	B	57.6173	127.571	B	B	0.403241	B	0.516322	B	0.413132	B	0.395152	B	0.565306	B	0.43856	B
HGNC:845	ATP5PD	ATP synthase peripheral stalk subunit d	ATPQ|ATP5JD	ATP5H	NM_006356	O75947	1_10_The citric acid (TCA) cycle and respiratory electron transport	TCA cycle and relectron transport chain	Metabolism	01_B_1_c_Inner membrane	Detected in all	#N/A	F	1.41196	B	1.27423	B	1.41226	B	1.84841	B	1.4396	B	2.95186	B	0.533363	B	0.752541	B	1.64356	B	1.68976	B	212.068	278.564	B	B	0.724289	B	0.677772	B	0.748244	B	0.700498	B	0.754689	B	0.698816	B
HGNC:847	ATP5PF	ATP synthase peripheral stalk subunit F6	CF6	ATP5A|ATP5|ATPM|ATP5J	NM_001685	P18859	1_10_The citric acid (TCA) cycle and respiratory electron transport	TCA cycle and relectron transport chain	Metabolism	01_B_1_c_Inner membrane	Detected in all	#N/A	F	1.87907	B	2.22972	B	2.47719	B	2.25053	B	2.06424	B	2.91818	B	1.13961	B	1.13984	B	1.69586	B	1.56021	B	115.079	148.307	B	B	1.50485	A	1.61245	A	1.60621	A	1.57815	A	1.70089	A	1.41062	A
HGNC:850	ATP5PO	ATP synthase peripheral stalk subunit OSCP	OSCP|ATPO	ATP5O	NM_001697	P48047	1_10_The citric acid (TCA) cycle and respiratory electron transport	TCA cycle and relectron transport chain	Metabolism	01_B_1_c_Inner membrane	Detected in all	#N/A	F	1.28262	B	1.90194	B	2.13435	B	1.42611	B	1.51299	B	2.11511	B	1.59125	B	1.23266	B	1.71915	B	1.4191	B	184.931	214.292	B	B	0.852709	B	0.758405	B	0.888408	B	0.803984	B	0.886985	B	0.755629	B
HGNC:18803	ATPAF1	ATP synthase mitochondrial F1 complex assembly factor 1	FLJ22351|Atp11p|ATP11		NM_022745	Q5TC12	1_10_The citric acid (TCA) cycle and respiratory electron transport	TCA cycle and relectron transport chain	Metabolism	01_B_1_c_Inner membrane	Detected in all	0.138763	C	0.106131	C	0.130833	C	0.0990388	C	0.193988	C	0.112251	C	0.448715	B	0.0637126	C	0.118649	C	0.192155	C	0.385135	C	63.7035	75.9768	B	B	0.136372	B	0.232769	B	0.173141	B	0.224237	B	0.174527	B	0.152104	B
HGNC:18802	ATPAF2	ATP synthase mitochondrial F1 complex assembly factor 2	Atp12p|ATP12|LP3663|MGC29736		NM_145691	Q8N5M1	1_10_The citric acid (TCA) cycle and respiratory electron transport	TCA cycle and relectron transport chain	Metabolism	01_B_1_c_Inner membrane	Detected in all	0.116556	C	0.0854618	C	0.127935	C	0.0730458	C	0.0788877	C	0.0698513	C	0.0621951	C	0.11503	C	0.106354	C	0.258695	C	0.039491	D	7.4353	9.75162	C	C	0.0300487	C	0.0284083	C	0.0205159	C	0.030686	C	0.0579629	C	0.0261273	C
HGNC:1116	BSG	basigin (Ok blood group)	EMMPRIN|CD147|EMPRIN	OK	NM_001728	P35613	1_10_The citric acid (TCA) cycle and respiratory electron transport	TCA cycle and relectron transport chain	Metabolism	01_B_1_Mitochondria	Detected in all	2.00747	B	1.42917	B	2.14984	B	1.92763	B	1.77532	B	1.40677	B	9.31055	A	0.842635	B	1.06363	B	1.18611	B	1.32443	B	489.872	669.388	A	A	0.16665	B	0.142614	C	0.144495	B	0.12916	C	0.234635	B	0.188355	B
HGNC:40051	C5orf63	chromosome 5 open reading frame 63	YDR286C|FLJ44606		NM_001164478	A6NC05	1_10_The citric acid (TCA) cycle and respiratory electron transport	TCA cycle and relectron transport chain	Metabolism	01_B_1_Mitochondria	Detected in all	0.0270105	D	0	E	0.0230748	D	0.0508906	C	0.0185099	D	0.0446478	C	0.02577	C	0.00629445	D	0.0412528	C	0.00339679	D	0.0324789	D	5.48903	3.6888	C	C	0.0661934	C	0.0587197	C	0.120526	C	0.20911	B	0.107659	C	0.0847736	C
HGNC:21868	COA1	cytochrome c oxidase assembly factor 1 homolog	FLJ10803|MITRAC15	C7orf44	NM_018224	Q9GZY4	1_10_The citric acid (TCA) cycle and respiratory electron transport	TCA cycle and relectron transport chain	Metabolism	01_B_1_Mitochondria	Detected in all	0.347311	C	0.307282	C	0.203849	C	0.179787	C	0.193528	C	0.232281	C	0.25898	C	0.22256	C	0.35434	B	0.216521	C	0.0493715	D	36.1962	28.05	B	B	0.109375	C	0.124054	C	0.132213	C	0.140976	C	0.164676	B	0.128603	C
HGNC:24990	COA3	cytochrome c oxidase assembly factor 3	HSPC009|MITRAC12|COX25	CCDC56	NM_014019	Q9Y2R0	1_10_The citric acid (TCA) cycle and respiratory electron transport	TCA cycle and relectron transport chain	Metabolism	01_B_1_Mitochondria	Detected in all	0.50601	C	0.360917	C	0.443212	B	0.377755	B	0.476346	B	0.318151	B	0.69115	B	0.159324	C	0.148831	C	0.323526	C	0.194166	C	42.6268	54.9031	B	B	0.344816	B	0.43188	B	0.36432	B	0.365786	B	0.428327	B	0.331519	B
HGNC:24604	COA4	cytochrome c oxidase assembly factor 4 homolog	E2IG2|CMC3	CHCHD8	NM_016565	Q9NYJ1	1_10_The citric acid (TCA) cycle and respiratory electron transport	TCA cycle and relectron transport chain	Metabolism	01_B_1_Mitochondria	Detected in all	0.274742	C	0.593932	B	0.381385	B	0.564061	B	0.568842	B	0.461475	B	0.418481	B	0.616682	B	0.223256	C	0.211315	C	0.372473	C	15.4808	47.555	C	B	0.0546343	C	0.0758606	C	0.0675537	C	0.0253162	C	0.062394	C	0.045841	C
HGNC:33848	COA5	cytochrome c oxidase assembly factor 5	MGC52110|FLJ27524|Pet191	C2orf64	NM_001008215	Q86WW8	1_10_The citric acid (TCA) cycle and respiratory electron transport	TCA cycle and relectron transport chain	Metabolism	01_B_1_Mitochondria	Detected in all	0.276035	C	0.28856	C	0.244093	C	0.233894	C	0.259043	C	0.354451	B	0.376604	B	0.084028	C	0.124288	C	0.309952	C	0.0896756	C	29.4896	18.4252	B	C	0.16234	B	0.198175	B	0.173661	B	0.153203	C	0.188116	B	0.16319	B
HGNC:18025	COA6	cytochrome c oxidase assembly factor 6		C1orf31	NM_001012985	Q5JTJ3	1_10_The citric acid (TCA) cycle and respiratory electron transport	TCA cycle and relectron transport chain	Metabolism	01_B_1_Mitochondria	Detected in all	0.20741	C	0.142553	C	0.227073	C	0.327437	C	0.264292	C	0.217669	C	0.540137	B	0.403444	B	0.318559	C	0.478823	B	0.272677	C	19.774	25.6813	C	B	0.106243	C	0.118179	C	0.112751	C	0.0994608	C	0.112132	C	0.11502	C
HGNC:25716	COA7	cytochrome c oxidase assembly factor 7 (putative)	FLJ12439|RESA1	C1orf163|SELRC1	NM_023077	Q96BR5	1_10_The citric acid (TCA) cycle and respiratory electron transport	TCA cycle and relectron transport chain	Metabolism	01_B_1_Mitochondria	Detected in all	0.247714	C	0.0117053	D	0.0660296	C	0.0388167	C	0.0849365	C	0.0389906	C	0.00750998	D	0.0947297	C	0.0202965	D	0.0198546	D	0.0294004	D	5.04887	4.89402	C	C	0.0249961	C	0.0195801	D	0.0200497	C	0.01589	D	0.0501647	C	0.0250523	C
HGNC:2260	COX10	cytochrome c oxidase assembly factor heme A:farnesyltransferase COX10			NM_001303	Q12887	1_10_The citric acid (TCA) cycle and respiratory electron transport	TCA cycle and relectron transport chain	Metabolism	01_B_1_c_Inner membrane	Detected in all	0.0447013	D	0.0261125	D	0.0445277	C	0.0351234	D	0.0715496	C	0.027576	C	0.0752561	C	0.153468	C	0.0874141	C	0.0226819	D	0.0520459	D	6.89672	3.50695	C	C	0.106066	C	0.11651	C	0.122852	C	0.154424	C	0.0946882	C	0.110425	C
HGNC:2261	COX11	cytochrome c oxidase copper chaperone COX11	COX11P		NM_004375	Q9Y6N1	1_10_The citric acid (TCA) cycle and respiratory electron transport	TCA cycle and relectron transport chain	Metabolism	01_B_1_c_Inner membrane	Detected in all	0.839498	B	0.475925	B	0.355824	B	0.422467	B	0.405338	B	0.332852	B	0.34769	B	0.122838	C	0.17953	C	0.175823	C	0.290832	C	44.2953	32.1776	B	B	0.219219	B	0.217148	B	0.216414	B	0.288496	B	0.206262	B	0.164349	B
HGNC:28216	COX14	cytochrome c oxidase assembly factor COX14	MGC14288	C12orf62	NM_032901	Q96I36	1_10_The citric acid (TCA) cycle and respiratory electron transport	TCA cycle and relectron transport chain	Metabolism	01_B_1_c_Inner membrane	Detected in all	0.630357	B	0.658342	B	0.774297	B	0.683138	B	1.19723	B	0.876228	B	2.96075	B	0.637136	B	0.726649	B	0.754808	B	0.419116	C	58.6973	105.414	B	B	0.441327	B	0.465309	B	0.542336	B	0.504308	B	0.469901	B	0.384476	B
HGNC:2263	COX15	cytochrome c oxidase assembly homolog COX15	CEMCOX2		NM_078470	Q7KZN9	1_10_The citric acid (TCA) cycle and respiratory electron transport	TCA cycle and relectron transport chain	Metabolism	01_B_1_c_Inner membrane	Detected in all	0	E	0.135913	C	0.137343	C	0.0800525	C	0.0758507	C	0.54721	B	0.0874095	C	0.0617764	C	0.07658	C	0.151857	C	0.0181083	D	6.49391	17.7551	C	C	0.0742755	C	0.0619401	C	0.0824367	C	0.205041	B	0.108641	C	0.0836054	C
HGNC:20213	COX16	cytochrome c oxidase assembly factor COX16	HSPC203	C14orf112	NM_016468	Q9P0S2	1_10_The citric acid (TCA) cycle and respiratory electron transport	TCA cycle and relectron transport chain	Metabolism	01_B_1_c_Inner membrane	Detected in all	1.05619	B	0.587314	B	0.549057	B	0.908708	B	0.551864	B	0.714229	B	0.790834	B	0.658426	B	0.742072	B	0.655843	B	0.391353	C	26.2265	33.5889	B	B	0.0616551	C	0.0427567	C	0.0658662	C	0.0414805	C	0.0744352	C	0.0543304	C
HGNC:2264	COX17	cytochrome c oxidase copper chaperone COX17			NM_005694	Q14061	1_10_The citric acid (TCA) cycle and respiratory electron transport	TCA cycle and relectron transport chain	Metabolism	01_B_1_c_Inner membrane	Detected in all	0.465033	C	0.946778	B	0.794112	B	1.57065	B	1.09052	B	0.768563	B	2.38217	B	2.18114	B	0.618545	B	1.22264	B	2.03515	B	162.434	146.699	B	B	0.876851	B	0.809112	B	0.88371	B	0.912856	B	0.902162	B	0.740185	B
HGNC:26801	COX18	cytochrome c oxidase assembly factor COX18	FLJ38991		NM_173827	Q8N8Q8	1_10_The citric acid (TCA) cycle and respiratory electron transport	TCA cycle and relectron transport chain	Metabolism	01_B_1_c_Inner membrane	Detected in all	0.239022	C	0.0441265	D	0.0346245	C	0.0421138	C	0.0567361	C	0.0722842	C	0.0759058	C	0.0258054	D	0.0386741	C	0.0382405	C	0	E	3.39647	4.90845	C	C	0.0309154	C	0.0458614	C	0.0450393	C	0.0435567	C	0.0798035	C	0.0532586	C
HGNC:28074	COX19	cytochrome c oxidase assembly factor COX19	MGC104475		NM_001031617	Q49B96	1_10_The citric acid (TCA) cycle and respiratory electron transport	TCA cycle and relectron transport chain	Metabolism	01_B_1_c_Inner membrane	Detected in all	1.05434	B	0.25605	C	0.450743	B	0.254064	C	0.293411	C	0.189204	C	0.188028	C	0.828319	B	0.655853	B	0.40291	B	0.419556	C	3.28673	2.62123	C	D	0.0484654	C	0.0695463	C	0.0736957	C	0.0585732	C	0.0777244	C	0.106415	C
HGNC:26970	COX20	cytochrome c oxidase assembly factor COX20	FLJ43269	FAM36A	NM_198076	Q5RI15	1_10_The citric acid (TCA) cycle and respiratory electron transport	TCA cycle and relectron transport chain	Metabolism	01_B_1_c_Inner membrane	Detected in all	0.418794	C	0.42181	B	0.755079	B	0.617696	B	1.07129	B	0.488005	B	1.60043	B	0.719875	B	1.01906	B	0.562657	B	1.46667	B	7.32776	4.75912	C	C	0.0162001	C	0.0134501	D	0.0213794	C	0.0199723	D	0.016419	D	0.00934928	D
HGNC:2265	COX4I1	cytochrome c oxidase subunit 4I1	COX4-1	COX4	NM_001861	P13073	1_10_The citric acid (TCA) cycle and respiratory electron transport	TCA cycle and relectron transport chain	Metabolism	01_B_1_c_Inner membrane	Detected in all	3.15473	B	2.3765	B	4.15352	B	4.15168	B	3.04868	B	3.43489	B	5.92893	A	5.46059	A	4.28067	B	4.85611	B	6.10317	B	373.005	450.951	A	A	1.6719	A	1.52312	A	1.73695	A	1.4806	A	1.69085	A	1.50349	A
HGNC:16232	COX4I2	cytochrome c oxidase subunit 4I2	COXIV-2|COX4B|dJ857M17.2|COX4-2	COX4L2	NM_032609	Q96KJ9	1_10_The citric acid (TCA) cycle and respiratory electron transport	TCA cycle and relectron transport chain	Metabolism	01_B_1_c_Inner membrane	Detected in many	0	E	0	E	0	E	0	E	0.529	B	0.0129984	D	0.00269316	D	0	E	0	E	0	E	0	E	1.57626	7.61814	D	C	#N/A	F	#N/A	F	#N/A	F	#N/A	F	#N/A	F	#N/A	F
HGNC:2267	COX5A	cytochrome c oxidase subunit 5A			NM_004255	P20674	1_10_The citric acid (TCA) cycle and respiratory electron transport	TCA cycle and relectron transport chain	Metabolism	01_B_1_c_Inner membrane	Detected in all	0.760832	B	0.75644	B	0.863406	B	1.44757	B	1.06296	B	0.727826	B	1.68661	B	1.33379	B	1.08871	B	1.30684	B	1.22118	B	138.441	93.5797	B	B	0.538407	B	0.612804	B	0.587018	B	0.679586	B	0.709241	B	0.568032	B
HGNC:2269	COX5B	cytochrome c oxidase subunit 5B			NM_001862	P10606	1_10_The citric acid (TCA) cycle and respiratory electron transport	TCA cycle and relectron transport chain	Metabolism	01_B_1_c_Inner membrane	Detected in all	4.31108	B	2.25049	B	2.25443	B	2.41939	B	3.30248	B	2.35828	B	2.87089	B	1.45227	B	1.71721	B	3.14389	B	2.84001	B	296.285	264.642	A	B	1.20585	A	1.20408	A	1.28235	A	1.11184	A	1.29486	A	1.19814	A
HGNC:2277	COX6A1	cytochrome c oxidase subunit 6A1		COX6A	NM_004373	P12074	1_10_The citric acid (TCA) cycle and respiratory electron transport	TCA cycle and relectron transport chain	Metabolism	01_B_1_c_Inner membrane	Detected in all	2.41624	B	1.81708	B	1.95009	B	2.29335	B	3.08538	B	1.96128	B	3.00448	B	2.57231	B	2.23487	B	2.00997	B	3.54094	B	441.953	317.003	A	B	1.24182	A	1.10327	A	1.25822	A	1.09769	A	1.26835	A	1.152	A
HGNC:2279	COX6A2	cytochrome c oxidase subunit 6A2			NM_005205	Q02221	1_10_The citric acid (TCA) cycle and respiratory electron transport	TCA cycle and relectron transport chain	Metabolism	01_B_1_c_Inner membrane	Detected in some	0	E	0	E	0.0311049	C	0	E	0	E	0.00070066	D	0	E	0	E	0.00219947	D	0	E	0	E	2.26937	1.90315	D	D	0.017545	C	0.0344639	C	0.0200847	C	0.0198644	D	0.0345063	C	0.0109876	D
HGNC:2280	COX6B1	cytochrome c oxidase subunit 6B1	COXG	COX6B	NM_001863	P14854	1_10_The citric acid (TCA) cycle and respiratory electron transport	TCA cycle and relectron transport chain	Metabolism	01_B_1_c_Inner membrane	Detected in all	1.66686	B	1.9764	B	2.25342	B	2.16105	B	2.12191	B	2.20164	B	3.17949	B	1.64751	B	1.79037	B	3.78035	B	3.66701	B	211.85	269.546	B	B	0.818185	B	0.870377	B	0.832558	B	0.757889	B	0.93257	B	0.778856	B
HGNC:24380	COX6B2	cytochrome c oxidase subunit 6B2	COXVIB2|FLJ32865|CT59		NM_144613	Q6YFQ2	1_10_The citric acid (TCA) cycle and respiratory electron transport	TCA cycle and relectron transport chain	Metabolism	01_B_1_c_Inner membrane	Detected in some	0	E	0.0885477	C	0.0116306	D	0.0114912	D	0	E	0.072003	C	0.0320616	C	0	E	0.0191014	D	0	E	0	E	0.291262	0.738024	D	D	#N/A	F	#N/A	F	#N/A	F	#N/A	F	#N/A	F	#N/A	F
HGNC:2285	COX6C	cytochrome c oxidase subunit 6C			NM_004374	P09669	1_10_The citric acid (TCA) cycle and respiratory electron transport	TCA cycle and relectron transport chain	Metabolism	01_B_1_c_Inner membrane	Detected in all	3.82882	B	2.12544	B	2.24131	B	3.96285	B	4.34779	B	2.57388	B	7.37126	A	2.29277	B	2.56823	B	3.76601	B	3.32966	B	141.965	182.835	B	B	1.02686	A	1.02463	A	1.09372	A	0.942709	B	1.10707	A	1.03514	A
HGNC:2287	COX7A1	cytochrome c oxidase subunit 7A1	COX7AH	COX7A	NM_001864	P24310	1_10_The citric acid (TCA) cycle and respiratory electron transport	TCA cycle and relectron transport chain	Metabolism	01_B_1_c_Inner membrane	Detected in all	0.590936	B	0.871096	B	0.214969	C	1.23024	B	1.82711	B	1.51338	B	0.436325	B	0	E	0	E	0.0233075	D	0.368497	C	44.5279	87.6758	B	B	0.355284	B	0.419658	B	0.388794	B	0.393835	B	0.46681	B	0.352604	B
HGNC:2288	COX7A2	cytochrome c oxidase subunit 7A2	COXVIIa-L|COX7AL		NM_001865	P14406	1_10_The citric acid (TCA) cycle and respiratory electron transport	TCA cycle and relectron transport chain	Metabolism	01_B_1_c_Inner membrane	Detected in all	3.63991	B	2.22091	B	1.9729	B	2.6318	B	3.40585	B	2.18821	B	2.83165	B	3.49291	B	2.71871	B	2.25059	B	2.14025	B	200.772	158.328	B	B	1.50417	A	1.52186	A	1.59477	A	1.39309	A	1.71	A	1.51088	A
HGNC:2289	COX7A2L	cytochrome c oxidase subunit 7A2 like	EB1|COX7RP|COX7AR|SIG81		NM_004718	O14548	1_10_The citric acid (TCA) cycle and respiratory electron transport	TCA cycle and relectron transport chain	Metabolism	01_B_1_c_Inner membrane	Detected in all	1.31214	B	0.821033	B	2.0378	B	1.5798	B	1.44551	B	1.21443	B	1.41852	B	0.735211	B	0.556488	B	1.25784	B	0.983516	B	113.306	97.5645	B	B	0.796583	B	0.790278	B	0.790172	B	0.667486	B	0.86432	B	0.706903	B
HGNC:2291	COX7B	cytochrome c oxidase subunit 7B			NM_001866	P24311	1_10_The citric acid (TCA) cycle and respiratory electron transport	TCA cycle and relectron transport chain	Metabolism	01_B_1_c_Inner membrane	Detected in all	2.44841	B	1.32113	B	1.63479	B	1.91437	B	2.89881	B	1.82305	B	3.22203	B	1.83475	B	2.20557	B	2.87689	B	2.35612	B	190.783	235.311	B	B	0.498355	B	0.442758	B	0.598406	B	0.631142	B	0.461719	B	0.491513	B
HGNC:24381	COX7B2	cytochrome c oxidase subunit 7B2			NM_130902	Q8TF08	1_10_The citric acid (TCA) cycle and respiratory electron transport	TCA cycle and relectron transport chain	Metabolism	01_B_1_c_Inner membrane	Detected in some	#N/A	F	#N/A	F	#N/A	F	#N/A	F	#N/A	F	#N/A	F	#N/A	F	#N/A	F	#N/A	F	#N/A	F	#N/A	F	0	0	E	E	#N/A	F	#N/A	F	#N/A	F	#N/A	F	#N/A	F	#N/A	F
HGNC:2292	COX7C	cytochrome c oxidase subunit 7C			NM_001867	P15954	1_10_The citric acid (TCA) cycle and respiratory electron transport	TCA cycle and relectron transport chain	Metabolism	01_B_1_c_Inner membrane	Detected in all	4.06765	B	2.23272	B	5.19849	B	5.61745	B	5.58795	B	5.69137	B	9.57414	A	5.98482	A	5.7536	B	4.53458	B	7.3468	A	436.943	759.542	A	A	0.979474	A	1.06876	A	0.999888	A	1.07362	B	1.12791	A	0.94245	A
HGNC:2294	COX8A	cytochrome c oxidase subunit 8A	COX8-2|COX8L|VIII-L|COX|VIII	COX8	NM_004074	P10176	1_10_The citric acid (TCA) cycle and respiratory electron transport	TCA cycle and relectron transport chain	Metabolism	01_B_1_c_Inner membrane	Detected in all	2.96189	B	1.72413	B	2.06492	B	1.78744	B	2.29736	B	2.05969	B	5.21683	B	1.44122	B	1.53574	B	2.89687	B	1.57831	B	353.198	436.852	A	A	0.713919	B	0.673348	B	0.767742	B	0.68792	B	0.818716	B	0.673599	B
HGNC:24382	COX8C	cytochrome c oxidase subunit 8C	COX8-3		NM_182971	Q7Z4L0	1_10_The citric acid (TCA) cycle and respiratory electron transport	TCA cycle and relectron transport chain	Metabolism	01_B_1_c_Inner membrane	Detected in some	#N/A	F	#N/A	F	#N/A	F	#N/A	F	#N/A	F	#N/A	F	#N/A	F	#N/A	F	#N/A	F	#N/A	F	#N/A	F	0.10412	0	D	E	#N/A	F	#N/A	F	#N/A	F	#N/A	F	#N/A	F	#N/A	F
HGNC:2422	CS	citrate synthase			NM_004077	O75390	1_10_The citric acid (TCA) cycle and respiratory electron transport	TCA cycle and relectron transport chain	Metabolism	01_B_1_d_Matrix	Detected in all	0.0290872	D	0.211237	C	0.211159	C	0.167342	C	0.290791	C	0.226802	C	0.340654	B	0.223375	C	0.197875	C	0.154186	C	0.0450497	D	89.4948	51.2474	B	B	0.284596	B	0.328693	B	0.231111	B	0.381722	B	0.312126	B	0.231245	B
HGNC:2571	CYB561	cytochrome b561	FRRS2|CYB561A1		NM_001915	P49447	1_10_The citric acid (TCA) cycle and respiratory electron transport	TCA cycle and relectron transport chain	Metabolism	01_B_1_c_Inner membrane	Detected in all	0	E	0.0331877	D	0.0734451	C	0.0861501	C	0.0444339	C	0.134403	C	0.0196976	D	0.0775222	C	0.0512907	C	0.0253221	C	0	E	17.3273	11.1626	C	C	0.0863425	C	0.134705	C	0.0759544	C	0.0616916	C	0.0576664	C	0.0743168	C
HGNC:23014	CYB561A3	cytochrome b561 family member A3		CYBASC3	NM_153611	Q8NBI2	1_10_The citric acid (TCA) cycle and respiratory electron transport	TCA cycle and relectron transport chain	Metabolism	01_B_1_c_Inner membrane	Detected in all	0.225459	C	0.348278	C	0.22974	C	0.189932	C	0.304341	C	0.208142	C	0.167982	C	0.783942	B	0.174383	C	0.259741	C	0	E	5.82198	15.2003	C	C	0.0385441	C	0.00792554	D	0.0220977	C	0.0375426	C	0.0277776	C	0.0186668	D
HGNC:26804	CYB561D1	cytochrome b561 family member D1	FLJ39035|FLJ44753		NM_182580	Q8N8Q1	1_10_The citric acid (TCA) cycle and respiratory electron transport	TCA cycle and relectron transport chain	Metabolism	01_B_1_c_Inner membrane	Detected in all	0.085097	D	0.0176177	D	0.0444794	C	0.0182833	D	0.0412056	C	0.0152415	D	0.0147633	D	0.0332024	D	0.0940974	C	0.00951809	D	0.0262346	D	4.07399	1.75931	C	D	0.0264611	C	0.0299504	C	0.0351785	C	0.000769899	D	0.0331376	C	0.0127926	D
HGNC:30253	CYB561D2	cytochrome b561 family member D2	101F6|TSP10		NM_007022	O14569	1_10_The citric acid (TCA) cycle and respiratory electron transport	TCA cycle and relectron transport chain	Metabolism	01_B_1_Mitochondria	Detected in all	0.255596	C	0.0682029	C	0.0821241	C	0.172903	C	0.0250653	D	0.129692	C	0.0793309	C	0.096816	C	0.216989	C	0.118064	C	0.133877	C	5.65148	14.9346	C	C	0.0225071	C	0.0261933	C	0.0194915	C	0.033088	C	0.0683711	C	0.0258925	C
HGNC:2570	CYB5A	cytochrome b5 type A		CYB5	NM_001914|NM_148923	P00167	1_10_The citric acid (TCA) cycle and respiratory electron transport	TCA cycle and relectron transport chain	Metabolism	01_B_1_Mitochondria	Detected in all	0.886366	B	1.47387	B	0.249548	C	1.4254	B	0.957696	B	3.48466	B	1.0088	B	0.326648	C	0.319647	C	0.391426	B	0.903208	B	12.6022	117.655	C	B	0.0937781	C	0.111471	C	0.102369	C	0.0822957	C	0.0901466	C	0.0990791	C
HGNC:24374	CYB5B	cytochrome b5 type B	CYB5-M		NM_030579	O43169	1_10_The citric acid (TCA) cycle and respiratory electron transport	TCA cycle and relectron transport chain	Metabolism	01_B_1_Mitochondria	Detected in all	0.244525	C	0.439	B	0.432714	B	0.644619	B	0.249058	C	0.321537	B	0.520785	B	0.561902	B	0.449436	B	0.280569	C	1.18612	B	15.9483	19.2114	C	C	0.158103	B	0.20748	B	0.152397	B	0.141161	C	0.172021	B	0.153354	B
HGNC:26516	CYB5D1	cytochrome b5 domain containing 1	FLJ32499		NM_144607	Q6P9G0	1_10_The citric acid (TCA) cycle and respiratory electron transport	TCA cycle and relectron transport chain	Metabolism	01_B_1_Mitochondria	Detected in all	0.30796	C	0.0985096	C	0.289537	C	0.331917	C	0.316121	C	0.878075	B	0.13856	C	0.105218	C	0.0560947	C	0.214737	C	0.0516251	D	16.6963	7.54245	C	C	0.119693	C	0.0912085	C	0.0765519	C	0.0972777	C	0.0608379	C	0.0872546	C
HGNC:28471	CYB5D2	cytochrome b5 domain containing 2	MGC32124		NM_144611	Q8WUJ1	1_10_The citric acid (TCA) cycle and respiratory electron transport	TCA cycle and relectron transport chain	Metabolism	01_B_1_Mitochondria	Detected in all	0.0790771	D	0.141032	C	0.200226	C	0.347171	C	0.135515	C	0.199885	C	0.355644	B	0.166089	C	0.112857	C	0.176512	C	0	E	14.1468	22.4021	C	C	0.0863695	C	0.100612	C	0.0807762	C	0.111425	C	0.158644	C	0.0703656	C
HGNC:13397	CYB5R1	cytochrome b5 reductase 1	humb5R2	NQO3A2	NM_016243	Q9UHQ9	1_10_The citric acid (TCA) cycle and respiratory electron transport	TCA cycle and relectron transport chain	Metabolism	01_B_1_Mitochondria	Detected in all	0.77937	B	0.204283	C	0.594339	B	0.51418	B	0.312449	C	0.246401	C	0.546597	B	0.189249	C	0.19049	C	0.285258	C	0.100791	C	39.3782	63.9326	B	B	0.140243	B	0.14833	C	0.163689	B	0.115394	C	0.18314	B	0.142692	B
HGNC:24376	CYB5R2	cytochrome b5 reductase 2			NM_016229	Q6BCY4	1_10_The citric acid (TCA) cycle and respiratory electron transport	TCA cycle and relectron transport chain	Metabolism	01_B_1_Mitochondria	Detected in many	1.5103	B	0.365755	C	0.134039	C	0.00767743	D	0.0455056	C	0.0595904	C	0.101166	C	0.0609625	C	0	E	0	E	0	E	73.4685	20.0405	B	C	0.0944062	C	0.0338733	C	0.0282937	C	0.110163	C	0.0349729	C	0.0318507	C
HGNC:2873	CYB5R3	cytochrome b5 reductase 3		DIA1	NM_000398	P00387	1_10_The citric acid (TCA) cycle and respiratory electron transport	TCA cycle and relectron transport chain	Metabolism	01_B_1_Mitochondria	Detected in all	0.341489	C	0.696767	B	0.543691	B	2.94023	B	1.12205	B	1.19435	B	0.295183	B	0.299304	C	0.328329	C	0.309683	C	0.889579	B	38.4415	91.1841	B	B	0.159049	B	0.153837	C	0.155771	B	0.133921	C	0.120503	C	0.179908	B
HGNC:20147	CYB5R4	cytochrome b5 reductase 4	b5+b5R|dJ676J13.1	NCB5OR	NM_016230	Q7L1T6	1_10_The citric acid (TCA) cycle and respiratory electron transport	TCA cycle and relectron transport chain	Metabolism	01_B_1_Mitochondria	Detected in all	0.103777	D	0.192766	C	0.0852512	C	0.0439693	C	0.195212	C	0.0624442	C	0.15808	C	0.722088	B	0.24392	C	0.811616	B	0.0244194	D	13.2825	7.91962	C	C	0.0581112	C	0.0892224	C	0.0642578	C	0.0835302	C	0.0996035	C	0.0487346	C
HGNC:32220	CYB5RL	cytochrome b5 reductase like	LOC606495		NM_001031672	Q6IPT4	1_10_The citric acid (TCA) cycle and respiratory electron transport	TCA cycle and relectron transport chain	Metabolism	01_B_1_Mitochondria	Detected in all	0	E	0.00862546	D	0.00751022	D	0.0328327	D	0.0350934	D	0.0214391	C	0.0184174	D	0	E	0.00731452	D	0.00498631	D	0	E	2.37396	2.76976	C	C	0.0135736	D	0.00431618	D	0.0177831	D	0.0222906	D	0.0107208	D	0.00766932	D
HGNC:2577	CYBA	cytochrome b-245 alpha chain	p22-PHOX		NM_000101	P13498	1_10_The citric acid (TCA) cycle and respiratory electron transport	TCA cycle and relectron transport chain	Metabolism	01_B_1_Mitochondria	Detected in many	0.828205	B	0.973789	B	0.775192	B	0.357695	C	0.0996946	C	1.02184	B	0.18162	C	8.41655	A	7.38062	A	10.9546	A	3.31625	B	4.12014	140.25	C	B	0.00260081	D	0.00101883	D	0.00255553	D	0.00254815	D	0.00289425	D	0.00270249	D
HGNC:2578	CYBB	cytochrome b-245 beta chain	GP91-PHOX|NOX2	CGD	NM_000397	P04839	1_10_The citric acid (TCA) cycle and respiratory electron transport	TCA cycle and relectron transport chain	Metabolism	01_B_1_Mitochondria	Detected in many	0	E	0	E	0	E	0	E	0	E	0.00114076	D	0	E	0.61034	B	0	E	3.05206	B	0	E	3.31612	17.5939	C	C	0.00104182	D	0	E	0	E	0.00215563	D	0	E	0	E
HGNC:20797	CYBRD1	cytochrome b reductase 1	DCYTB|FLJ23462|FRRS3|CYB561A2		NM_024843	Q53TN4	1_10_The citric acid (TCA) cycle and respiratory electron transport	TCA cycle and relectron transport chain	Metabolism	01_B_1_Mitochondria	Detected in all	0.218983	C	1.21911	B	0.356022	B	0.313877	C	0.640919	B	1.50926	B	0.233979	C	0.00828638	D	0.00769154	D	0.215791	C	0	E	10.8035	73.5811	C	B	0.0324493	C	0.0370584	C	0.0167918	D	0.0291978	C	0.0140405	D	0.103338	C
HGNC:2579	CYC1	cytochrome c1	UQCR4		NM_001916	P08574	1_10_The citric acid (TCA) cycle and respiratory electron transport	TCA cycle and relectron transport chain	Metabolism	01_B_1_c_Inner membrane	Detected in all	1.40991	B	0.916798	B	0.688117	B	0.427764	B	1.224	B	0.616535	B	0.437399	B	0.5328	B	0.410335	B	0.558393	B	0.892298	B	87.5777	70.7941	B	B	0.200235	B	0.278193	B	0.210681	B	0.199195	B	0.263834	B	0.210649	B
HGNC:19986	CYCS	cytochrome c, somatic	HCS|CYC		NM_018947	P99999	1_10_The citric acid (TCA) cycle and respiratory electron transport	TCA cycle and relectron transport chain	Metabolism	01_B_1_Mitochondria	Detected in all	3.09447	B	2.91083	B	2.9599	B	2.9189	B	5.98737	B	3.54932	B	6.36964	A	5.31334	B	4.39577	B	2.46976	B	3.81032	B	146.461	113.022	B	B	0.628711	B	0.717897	B	0.717462	B	0.686316	B	0.70804	B	0.802042	B
HGNC:28358	D2HGDH	D-2-hydroxyglutarate dehydrogenase	MGC25181|D2HGD|FLJ42195		NM_152783	Q8N465	1_10_The citric acid (TCA) cycle and respiratory electron transport	TCA cycle and relectron transport chain	Metabolism	01_B_1_Mitochondria	Detected in all	0.0639263	D	0.177883	C	0.368034	B	0.0479653	C	0.114124	C	0.164101	C	0.313696	B	0.0779724	C	0.205989	C	0.196722	C	0.023667	D	7.05347	10.64	C	C	0.014762	D	0.0269732	C	0.0171989	D	0.0100588	D	0.0122007	D	0.0464044	C
HGNC:2898	DLD	dihydrolipoamide dehydrogenase	DLDH|E3	LAD|GCSL	NM_000108	P09622	1_10_The citric acid (TCA) cycle and respiratory electron transport	TCA cycle and relectron transport chain	Metabolism	01_B_1_d_Matrix	Detected in all	0.576951	C	0.213288	C	0.318823	C	0.271938	C	0.263198	C	0.194487	C	0.280374	C	0.240833	C	0.307167	C	0.2738	C	0.32488	C	38.412	23.4501	B	B	0.258608	B	0.324056	B	0.319738	B	0.321183	B	0.303652	B	0.210135	B
HGNC:2911	DLST	dihydrolipoamide S-succinyltransferase		DLTS	NM_001244883	P36957	1_10_The citric acid (TCA) cycle and respiratory electron transport	TCA cycle and relectron transport chain	Metabolism	01_B_1_d_Matrix	Detected in all	0.250222	C	0.403452	B	0.301178	C	0.262489	C	0.393647	B	0.228224	C	0.171466	C	0.169842	C	0.294378	C	0.364663	B	0.530783	B	32.3617	31.4089	B	B	0.00958517	D	0.0207896	D	0.0125174	D	0.0140744	D	0.0226185	D	0.0144289	D
HGNC:18799	DMAC2L	distal membrane arm assembly complex 2 like	HSU79253|ATPW	ATP5S	NM_015684	Q99766	1_10_The citric acid (TCA) cycle and respiratory electron transport	TCA cycle and relectron transport chain	Metabolism	01_B_1_c_Inner membrane	#N/A	#N/A	F	0.283433	C	0.216505	C	0.117769	C	0.148105	C	0.151	C	0.176273	C	0.135767	C	0.110931	C	0.0876567	C	0.216216	C	7.32524	6.14784	C	C	0.136235	B	0.114406	C	0.135025	C	0.160613	C	0.116299	C	0.0771378	C
HGNC:29548	ECSIT	ECSIT signaling integrator	SITPEC		NM_016581	Q9BQ95	1_10_The citric acid (TCA) cycle and respiratory electron transport	TCA cycle and relectron transport chain	Metabolism	01_B_1_Mitochondria	Detected in all	0.266785	C	0.291665	C	0.298344	C	0.290137	C	0.320506	C	0.218459	C	0.336218	B	0.0540416	C	0.115298	C	0.103392	C	0.0208493	D	31.3104	25.755	B	B	0.125474	B	0.104346	C	0.134289	C	0.143253	C	0.14175	C	0.135358	B
HGNC:3481	ETFA	electron transfer flavoprotein subunit alpha	GA2|EMA|MADD		NM_000126	P13804	1_10_The citric acid (TCA) cycle and respiratory electron transport	TCA cycle and relectron transport chain	Metabolism	01_B_1_Mitochondria	Detected in all	0.335071	C	0.302591	C	0.352375	B	0.646748	B	0.525101	B	0.451174	B	0.700913	B	0.303234	C	0.393935	B	0.559026	B	0.095335	C	26.4814	56.2165	B	B	0.0881391	C	0.159106	C	0.141061	B	0.112794	C	0.378881	B	0.152312	B
HGNC:3482	ETFB	electron transfer flavoprotein subunit beta			NM_001014763	P38117	1_10_The citric acid (TCA) cycle and respiratory electron transport	TCA cycle and relectron transport chain	Metabolism	01_B_1_Mitochondria	Detected in all	1.41054	B	0.871675	B	1.13369	B	0.444327	B	0.679091	B	0.851854	B	1.79041	B	0.319949	C	0.227538	C	0.611034	B	0.27794	C	51.2084	88.1619	B	B	0.282639	B	0.325215	B	0.385074	B	0.354551	B	0.464018	B	0.315035	B
HGNC:28739	ETFBKMT	electron transfer flavoprotein subunit beta lysine methyltransferase	DKFZp451L235|MGC50559	C12orf72|METTL20	NM_173802	Q8IXQ9	1_10_The citric acid (TCA) cycle and respiratory electron transport	TCA cycle and relectron transport chain	Metabolism	01_B_1_Mitochondria	Detected in all	0	E	0.0505475	C	0.0355864	C	0.0551436	C	0.118096	C	0.0398763	C	0.0337398	C	0.0637296	C	0.0146195	D	0.0168691	D	0.0256098	D	2.3926	1.77095	C	D	0.0365067	C	0.0241274	D	0.0355051	C	0.0434911	C	0.0414966	C	0.017716	D
HGNC:3483	ETFDH	electron transfer flavoprotein dehydrogenase	ETFQO		NM_001281737	Q16134	1_10_The citric acid (TCA) cycle and respiratory electron transport	TCA cycle and relectron transport chain	Metabolism	01_B_1_Mitochondria	Detected in all	0.228322	C	0.31964	C	0.301069	C	0.157211	C	0.22552	C	0.174687	C	0.0560777	C	0.117247	C	0.191533	C	0.165858	C	0.0279581	D	5.9887	9.74797	C	C	0.0847612	C	0.0901244	C	0.104265	C	0.253424	B	0.101653	C	0.0821953	C
HGNC:27052	ETFRF1	electron transfer flavoprotein regulatory factor 1		LYRM5	NM_001001660	Q6IPR1	1_10_The citric acid (TCA) cycle and respiratory electron transport	TCA cycle and relectron transport chain	Metabolism	01_B_1_Mitochondria	Detected in all	0.693338	B	0.642604	B	0.320644	B	0.645248	B	0.413701	B	0.47288	B	0.634249	B	0.290761	C	0.0934665	C	0.205049	C	0.109744	C	20.3063	31.2627	B	B	0.135714	B	0.168505	B	0.125677	C	0.115103	C	0.148592	C	0.15856	B
HGNC:3700	FH	fumarate hydratase			NM_000143	P07954	1_10_The citric acid (TCA) cycle and respiratory electron transport	TCA cycle and relectron transport chain	Metabolism	01_B_1_d_Matrix	Detected in all	0.540488	C	0.304454	C	0.258496	C	0.230787	C	0.293979	C	0.232103	C	0.38377	B	0.133744	C	0.1476	C	0.199254	C	0.0504913	D	43.064	31.4257	B	B	0.146898	B	0.16073	C	0.168721	B	0.221378	B	0.125579	C	0.135587	B
HGNC:26946	FMC1	formation of mitochondrial complex V assembly factor 1 homolog	HSPC268	C7orf55	NM_197964	Q96HJ9	1_10_The citric acid (TCA) cycle and respiratory electron transport	TCA cycle and relectron transport chain	Metabolism	01_B_1_c_Inner membrane	Detected in all	0.212491	C	0.549046	B	0.381661	B	0.152632	C	0.374222	B	0.529511	B	0.587515	B	0.0944726	C	0.0619623	C	0.135805	C	0.408762	C	45.5901	48.2717	B	B	0.292888	B	0.27706	B	0.260531	B	0.293161	B	0.283623	B	0.228646	B
HGNC:26927	FOXRED1	FAD dependent oxidoreductase domain containing 1	H17		NM_017547	Q96CU9	1_10_The citric acid (TCA) cycle and respiratory electron transport	TCA cycle and relectron transport chain	Metabolism	01_B_1_Mitochondria	Detected in all	0.200066	C	0.124722	C	0.0686953	C	0.0403572	C	0.0745926	C	0.0825086	C	0.11612	C	0.0442416	C	0.0932634	C	0.0818809	C	0	E	17.273	12.8783	C	C	0.0739554	C	0.100985	C	0.0938364	C	0.0872725	C	0.0492871	C	0.0479759	C
HGNC:26264	FOXRED2	FAD dependent oxidoreductase domain containing 2	FLJ23322|ERFAD		NM_024955	Q8IWF2	1_10_The citric acid (TCA) cycle and respiratory electron transport	TCA cycle and relectron transport chain	Metabolism	01_B_1_Mitochondria	Detected in all	0.0478268	D	0.0564535	C	0.0414603	C	0.0180183	D	0.0113131	D	0.0542347	C	0.10959	C	0	E	0.00366201	D	0.0763521	C	0	E	8.59593	7.2475	C	C	0.0390436	C	0.10075	C	0.0468431	C	0.0328328	C	0.0623656	C	0.0528166	C
HGNC:4323	GLO1	glyoxalase I	GLOD1		NM_006708	Q04760	1_10_The citric acid (TCA) cycle and respiratory electron transport	TCA cycle and relectron transport chain	Metabolism	01_B_1_Mitochondria	Detected in all	0.914708	B	0.954434	B	0.710302	B	0.763955	B	0.708213	B	0.786339	B	0.918838	B	0.664063	B	0.440622	B	0.213971	C	0.381664	C	88.1336	78.2895	B	B	0.45029	B	0.454125	B	0.422661	B	0.443555	B	0.548358	B	0.445524	B
HGNC:14111	GLOD4	glyoxalase domain containing 4	CGI-150|HC71	C17orf25	NM_016080	Q9HC38	1_10_The citric acid (TCA) cycle and respiratory electron transport	TCA cycle and relectron transport chain	Metabolism	01_B_1_Mitochondria	Detected in all	0.571119	C	0.283223	C	0.245492	C	0.337104	C	0.219115	C	0.237451	C	0.329992	B	0.41995	B	0.276398	C	0.493052	B	0.376217	C	27.9806	29.8033	B	B	0.173856	B	0.1692	B	0.180704	B	0.110011	C	0.215574	B	0.107934	C
HGNC:33358	GLOD5	glyoxalase domain containing 5			NM_001080489	A6NK44	1_10_The citric acid (TCA) cycle and respiratory electron transport	TCA cycle and relectron transport chain	Metabolism	01_B_1_Mitochondria	Detected in some	#N/A	F	#N/A	F	#N/A	F	#N/A	F	#N/A	F	#N/A	F	#N/A	F	#N/A	F	#N/A	F	#N/A	F	#N/A	F	1.54201	0.0499848	D	E	0.00125798	D	0	E	0	E	0	E	0	E	0.0010333	D
HGNC:4805	HAGH	hydroxyacylglutathione hydrolase	GLO2|GLXII|HAGH1		NM_005326	Q16775	1_10_The citric acid (TCA) cycle and respiratory electron transport	TCA cycle and relectron transport chain	Metabolism	01_B_1_Mitochondria	Detected in all	0.356271	C	0.483935	B	0.143047	C	0.459463	B	0.470577	B	0.360603	B	0.543502	B	0.122884	C	0.332517	B	0.239668	C	0.155376	C	65.0583	50.6759	B	B	0.16209	B	0.161337	C	0.156506	B	0.120229	C	0.170392	B	0.14936	B
HGNC:14177	HAGHL	hydroxyacylglutathione hydrolase like	MGC2605		NM_032304	Q6PII5	1_10_The citric acid (TCA) cycle and respiratory electron transport	TCA cycle and relectron transport chain	Metabolism	01_B_1_Mitochondria	Detected in many	0.294887	C	0.0625447	C	0.175015	C	0.00658621	D	0.0209287	D	0.0186014	C	0.294173	B	0.12911	C	0.0653459	C	0.106708	C	0.0251153	D	8.91114	5.94957	C	C	0.042438	C	0.0885314	C	0.0577088	C	0.0167356	D	0.00631958	D	0.0384912	C
HGNC:4837	HCCS	holocytochrome c synthase	CCHL	MLS	NM_001122608	P53701	1_10_The citric acid (TCA) cycle and respiratory electron transport	TCA cycle and relectron transport chain	Metabolism	01_B_1_Mitochondria	Detected in all	0.088476	D	0.136576	C	0.155822	C	0.186728	C	0.181516	C	0.116998	C	0.224506	C	0.166168	C	0.0832199	C	0.222488	C	0.10426	C	10.0635	11.6228	C	C	0.0578862	C	0.0593331	C	0.0572174	C	0.0547263	C	0.0284152	C	0.0418637	C
HGNC:5383	IDH2	isocitrate dehydrogenase (NADP(+)) 2			NM_001289910	P48735	1_10_The citric acid (TCA) cycle and respiratory electron transport	TCA cycle and relectron transport chain	Metabolism	01_B_1_Mitochondria	Detected in all	0	E	0.118502	C	0.127983	C	0.0818509	C	0.31951	C	0.156557	C	0.601467	B	0.200079	C	0.412331	B	0.519659	B	0.0625199	D	7.00733	37.4054	C	B	0.00820359	D	0.0135414	D	0.0102246	D	0.0116629	D	0.0107147	D	0.0163649	D
HGNC:5384	IDH3A	isocitrate dehydrogenase (NAD(+)) 3 catalytic subunit alpha			NM_005530	P50213	1_10_The citric acid (TCA) cycle and respiratory electron transport	TCA cycle and relectron transport chain	Metabolism	01_B_1_d_Matrix	Detected in all	0.330462	C	0.255283	C	0.398639	B	0.108862	C	0.534178	B	0.340321	B	0.124025	C	0.343865	C	0.146196	C	0.0635444	C	0.206255	C	47.2679	27.5763	B	B	0.288586	B	0.300204	B	0.277543	B	0.361757	B	0.339263	B	0.231132	B
HGNC:5385	IDH3B	isocitrate dehydrogenase (NAD(+)) 3 non-catalytic subunit beta	RP46		NM_001258384	O43837	1_10_The citric acid (TCA) cycle and respiratory electron transport	TCA cycle and relectron transport chain	Metabolism	01_B_1_d_Matrix	Detected in all	0.587755	B	0.384326	C	0.561858	B	0.393112	B	0.391977	B	0.342632	B	0.311606	B	0.275996	C	0.349746	B	0.475733	B	0.125433	C	47.9865	40.2034	B	B	0.143977	B	0.186306	B	0.189075	B	0.154481	C	0.180973	B	0.160328	B
HGNC:5386	IDH3G	isocitrate dehydrogenase (NAD(+)) 3 non-catalytic subunit gamma			NM_004135	P51553	1_10_The citric acid (TCA) cycle and respiratory electron transport	TCA cycle and relectron transport chain	Metabolism	01_B_1_d_Matrix	Detected in all	0.375971	C	0.295468	C	0.3943	B	0.399277	B	0.725193	B	0.506416	B	0.723243	B	0.291763	C	0.30328	C	0.834815	B	0.66886	B	42.2931	38.8676	B	B	0.132673	B	0.14645	C	0.152085	B	0.116993	C	0.197749	B	0.169498	B
HGNC:20499	L2HGDH	L-2-hydroxyglutarate dehydrogenase	FLJ12618	C14orf160	NM_024884	Q9H9P8	1_10_The citric acid (TCA) cycle and respiratory electron transport	TCA cycle and relectron transport chain	Metabolism	01_B_1_Mitochondria	Detected in all	0.0746932	D	0.0704741	C	0.082339	C	0.00962521	D	0.108604	C	0.0489167	C	0.082513	C	0.0157406	D	0.0339897	C	0.00281322	D	0.0570939	D	6.41619	2.69423	C	C	0.109921	C	0.104728	C	0.0744866	C	0.167033	B	0.109271	C	0.0612725	C
HGNC:6535	LDHA	lactate dehydrogenase A			NM_005566	P00338	1_10_The citric acid (TCA) cycle and respiratory electron transport	TCA cycle and relectron transport chain	Metabolism	01_B_1_Mitochondria	Detected in all	2.74284	B	4.56733	B	7.49154	A	6.96475	B	7.40615	A	6.20991	B	0.852519	B	1.85667	B	4.46096	B	3.6233	B	2.11657	B	527.972	234.093	A	B	2.27243	A	2.06823	A	2.13597	A	2.02381	A	2.28954	A	2.04017	A
HGNC:28335	LDHAL6A	lactate dehydrogenase A like 6A	MGC23940|LDH6A		NM_144972	Q6ZMR3	1_10_The citric acid (TCA) cycle and respiratory electron transport	TCA cycle and relectron transport chain	Metabolism	01_B_1_Mitochondria	Detected in some	0	E	0	E	0.00142505	D	0	E	0.00806439	D	0.00610228	D	0.00258816	D	0	E	0	E	0	E	0	E	0.500389	0.296628	D	D	0.00065146	D	0.0105852	D	0.00280786	D	0.0126719	D	0	E	0.00574792	D
HGNC:21481	LDHAL6B	lactate dehydrogenase A like 6B	LDHL|LDH6B	LDHAL6	NM_033195	Q9BYZ2	1_10_The citric acid (TCA) cycle and respiratory electron transport	TCA cycle and relectron transport chain	Metabolism	01_B_1_Mitochondria	Detected in single	#N/A	F	#N/A	F	#N/A	F	#N/A	F	#N/A	F	#N/A	F	#N/A	F	#N/A	F	#N/A	F	#N/A	F	#N/A	F	0.00491647	0.0683945	E	E	#N/A	F	#N/A	F	#N/A	F	#N/A	F	#N/A	F	#N/A	F
HGNC:6541	LDHB	lactate dehydrogenase B			NM_002300	P07195	1_10_The citric acid (TCA) cycle and respiratory electron transport	TCA cycle and relectron transport chain	Metabolism	01_B_1_Mitochondria	Detected in all	2.2834	B	1.3909	B	2.54764	B	1.51407	B	2.99119	B	2.77306	B	5.05157	B	1.83481	B	1.69435	B	1.0681	B	3.27684	B	263.79	373.659	B	B	1.04861	A	1.06988	A	1.15251	A	1.04045	B	1.54849	A	0.977676	A
HGNC:6544	LDHC	lactate dehydrogenase C	CT32		NM_017448	P07864	1_10_The citric acid (TCA) cycle and respiratory electron transport	TCA cycle and relectron transport chain	Metabolism	01_B_1_Mitochondria	Detected in some	0	E	0.0125797	D	0.0270758	D	0.00481184	D	0.031981	D	0.067542	C	0.0103614	D	0	E	0.0059368	D	0.0143171	D	0	E	0.187604	0.445948	D	D	#N/A	F	#N/A	F	#N/A	F	#N/A	F	#N/A	F	#N/A	F
HGNC:19708	LDHD	lactate dehydrogenase D			NM_153486	Q86WU2	1_10_The citric acid (TCA) cycle and respiratory electron transport	TCA cycle and relectron transport chain	Metabolism	01_B_1_Mitochondria	Detected in many	0.129777	C	0.0623598	C	0.0437482	C	0.00514215	D	0.0212125	D	0.042933	C	0.292258	C	0	E	0.00234364	D	0	E	0.0279581	D	3.83494	11.6387	C	C	0.00548238	D	0.015675	D	0.0118521	D	0.014049	D	0.00522682	D	0.0140019	D
HGNC:15714	LRPPRC	leucine rich pentatricopeptide repeat containing	GP130|LRP130	LSFC	NM_133259	P42704	1_10_The citric acid (TCA) cycle and respiratory electron transport	TCA cycle and relectron transport chain	Metabolism	01_B_1_Mitochondria	Detected in all	0.422868	C	0.286626	C	0.723105	B	0.300115	C	0.299089	C	0.297732	B	0.330428	B	0.401356	B	0.296356	C	0.239339	C	0.231702	C	36.6785	29.2381	B	B	0.260735	B	0.421291	B	0.323504	B	0.342127	B	0.402984	B	0.296604	B
HGNC:6971	MDH2	malate dehydrogenase 2			NM_005918	P40926	1_10_The citric acid (TCA) cycle and respiratory electron transport	TCA cycle and relectron transport chain	Metabolism	01_B_1_d_Matrix	Detected in all	1.87616	B	0.837498	B	0.895301	B	0.723081	B	0.755635	B	0.891615	B	1.2578	B	0.503825	B	0.585983	B	1.2581	B	0.450904	B	83.1665	100.019	B	B	0.233267	B	0.290239	B	0.244664	B	0.275937	B	0.352378	B	0.212677	B
HGNC:6984	ME2	malic enzyme 2			NM_002396	P23368	1_10_The citric acid (TCA) cycle and respiratory electron transport	TCA cycle and relectron transport chain	Metabolism	01_B_1_Mitochondria	Detected in all	0.0473781	D	0.181365	C	0.0625025	C	0.0952213	C	0.139857	C	0.0902402	C	0.0327623	C	0.104358	C	0.108354	C	0.242808	C	0.0469926	D	15.3864	7.73301	C	C	0.175701	B	0.154214	C	0.0995135	C	0.140492	C	0.157697	C	0.119236	C
HGNC:6985	ME3	malic enzyme 3			NM_001014811	Q16798	1_10_The citric acid (TCA) cycle and respiratory electron transport	TCA cycle and relectron transport chain	Metabolism	01_B_1_Mitochondria	Detected in all	0	E	0.237923	C	0.132649	C	0.147258	C	0.0645284	C	0.0624686	C	0.50618	B	0	E	0.00852618	D	0.0907532	C	0	E	10.272	17.781	C	C	0.0196707	C	0.0105073	D	0.0401617	C	0.0203795	D	0.0501771	C	0.0157589	D
HGNC:21606	MPC1	mitochondrial pyruvate carrier 1	dJ68L15.3|CGI-129|SLC54A1	BRP44L	NM_016098	Q9Y5U8	1_10_The citric acid (TCA) cycle and respiratory electron transport	TCA cycle and relectron transport chain	Metabolism	01_B_1_Mitochondria	Detected in all	2.61899	B	0.726417	B	0.6616	B	0.364891	B	0.632698	B	0.821834	B	1.59938	B	0.507662	B	0.323866	C	0.52504	B	0.37316	C	63.2703	73.986	B	B	0.356417	B	0.412447	B	0.340016	B	0.381415	B	0.457623	B	0.335661	B
HGNC:44205	MPC1L	mitochondrial pyruvate carrier 1 like	SLC54A3		NM_001195522	P0DKB6	1_10_The citric acid (TCA) cycle and respiratory electron transport	TCA cycle and relectron transport chain	Metabolism	01_B_1_Mitochondria	Detected in single	#N/A	F	#N/A	F	#N/A	F	#N/A	F	#N/A	F	#N/A	F	#N/A	F	#N/A	F	#N/A	F	#N/A	F	#N/A	F	0.0755973	0.0117058	E	E	#N/A	F	#N/A	F	#N/A	F	#N/A	F	#N/A	F	#N/A	F
HGNC:24515	MPC2	mitochondrial pyruvate carrier 2	DKFZP564B167|SLC54A2	BRP44	NM_015415	O95563	1_10_The citric acid (TCA) cycle and respiratory electron transport	TCA cycle and relectron transport chain	Metabolism	01_B_1_Mitochondria	Detected in all	0.787912	B	0.673616	B	0.705006	B	1.0907	B	1.15448	B	1.10794	B	0.566861	B	0.350955	C	0.890425	B	0.850056	B	0.990284	B	28.7786	24.316	B	B	0.404546	B	0.415583	B	0.359252	B	0.317873	B	0.496763	B	0.346832	B
HGNC:7414	MT-ATP6	mitochondrially encoded ATP synthase membrane subunit 6	ATP6|ATPase-6|Su6m	MTATP6|RP	YP_003024031	P00846	1_10_The citric acid (TCA) cycle and respiratory electron transport	TCA cycle and relectron transport chain	Metabolism	01_B_1_c_Inner membrane	Detected in all	150.592	A	107.927	A	225.345	A	58.568	A	148.54	A	114.383	A	299.18	A	80.8104	A	117.837	A	113.035	A	139.304	A	#N/A	#N/A	F	F	#N/A	F	#N/A	F	#N/A	F	#N/A	F	#N/A	F	#N/A	F
HGNC:7415	MT-ATP8	mitochondrially encoded ATP synthase membrane subunit 8	ATP8|A6L	MTATP8	YP_003024030	P03928	1_10_The citric acid (TCA) cycle and respiratory electron transport	TCA cycle and relectron transport chain	Metabolism	01_B_1_c_Inner membrane	Detected in all	1.83753	B	1.18703	B	1.3714	B	0.675363	B	1.4563	B	1.06403	B	1.89448	B	0.404954	B	0.720121	B	0.885823	B	0.715973	B	#N/A	#N/A	F	F	#N/A	F	#N/A	F	#N/A	F	#N/A	F	#N/A	F	#N/A	F
HGNC:7419	MT-CO1	mitochondrially encoded cytochrome c oxidase I	COX1|COI	MTCO1	YP_003024028	P00395	1_10_The citric acid (TCA) cycle and respiratory electron transport	TCA cycle and relectron transport chain	Metabolism	01_B_1_c_Inner membrane	Detected in all	195.454	A	115.86	A	378.944	A	63.9885	A	185.984	A	143.291	A	443.946	A	134.318	A	221.329	A	190.942	A	262.109	A	#N/A	#N/A	F	F	#N/A	F	#N/A	F	#N/A	F	#N/A	F	#N/A	F	#N/A	F
HGNC:7421	MT-CO2	mitochondrially encoded cytochrome c oxidase II	COX2|CO2	MTCO2	YP_003024029	P00403	1_10_The citric acid (TCA) cycle and respiratory electron transport	TCA cycle and relectron transport chain	Metabolism	01_B_1_c_Inner membrane	Detected in all	205.187	A	95.2134	A	215.055	A	45.7205	A	116.613	A	94.8327	A	227.792	A	103.377	A	122.318	A	118.55	A	201.526	A	#N/A	#N/A	F	F	#N/A	F	#N/A	F	#N/A	F	#N/A	F	#N/A	F	#N/A	F
HGNC:7422	MT-CO3	mitochondrially encoded cytochrome c oxidase III	COX3|COIII|CO3	MTCO3	YP_003024032	P00414	1_10_The citric acid (TCA) cycle and respiratory electron transport	TCA cycle and relectron transport chain	Metabolism	01_B_1_c_Inner membrane	Detected in all	220.307	A	115.999	A	417.134	A	62.5264	A	186.953	A	136.022	A	391.954	A	123.637	A	159.312	A	171.467	A	193.407	A	#N/A	#N/A	F	F	#N/A	F	#N/A	F	#N/A	F	#N/A	F	#N/A	F	#N/A	F
HGNC:7427	MT-CYB	mitochondrially encoded cytochrome b	COB|CYTB|UQCR3	MTCYB	YP_003024038	P00156	1_10_The citric acid (TCA) cycle and respiratory electron transport	TCA cycle and relectron transport chain	Metabolism	01_B_1_c_Inner membrane	Detected in all	190.307	A	95.0801	A	200.245	A	49.7693	A	114.172	A	97.0574	A	157.241	A	69.2629	A	95.4399	A	78.6269	A	174.257	A	#N/A	#N/A	F	F	#N/A	F	#N/A	F	#N/A	F	#N/A	F	#N/A	F	#N/A	F
HGNC:7455	MT-ND1	mitochondrially encoded NADH:ubiquinone oxidoreductase core subunit 1	ND1|NAD1	MTND1	YP_003024026	P03886	1_10_The citric acid (TCA) cycle and respiratory electron transport	TCA cycle and relectron transport chain	Metabolism	01_B_1_c_Inner membrane	Detected in all	126.692	A	58.6096	A	146.756	A	35.2883	A	76.2263	A	47.2007	A	113.54	A	42.1408	A	58.4171	A	60.4013	A	54.3406	A	#N/A	#N/A	F	F	#N/A	F	#N/A	F	#N/A	F	#N/A	F	#N/A	F	#N/A	F
HGNC:7456	MT-ND2	mitochondrially encoded NADH:ubiquinone oxidoreductase core subunit 2	ND2|NAD2	MTND2	YP_003024027	P03891	1_10_The citric acid (TCA) cycle and respiratory electron transport	TCA cycle and relectron transport chain	Metabolism	01_B_1_c_Inner membrane	Detected in all	100.587	A	35.2881	A	68.3295	A	19.4143	A	44.4833	A	30.3571	A	46.6066	A	27.1213	A	42.836	A	43.7006	A	69.0692	A	#N/A	#N/A	F	F	#N/A	F	#N/A	F	#N/A	F	#N/A	F	#N/A	F	#N/A	F
HGNC:7458	MT-ND3	mitochondrially encoded NADH:ubiquinone oxidoreductase core subunit 3	ND3|NAD3	MTND3	YP_003024033	P03897	1_10_The citric acid (TCA) cycle and respiratory electron transport	TCA cycle and relectron transport chain	Metabolism	01_B_1_c_Inner membrane	Detected in all	185.706	A	101.347	A	243.436	A	46.6522	A	115.62	A	97.0949	A	143.81	A	89.8114	A	100.863	A	106.989	A	169.041	A	#N/A	#N/A	F	F	#N/A	F	#N/A	F	#N/A	F	#N/A	F	#N/A	F	#N/A	F
HGNC:7459	MT-ND4	mitochondrially encoded NADH:ubiquinone oxidoreductase core subunit 4	ND4|NAD4	MTND4|LHON	YP_003024035	P03905	1_10_The citric acid (TCA) cycle and respiratory electron transport	TCA cycle and relectron transport chain	Metabolism	01_B_1_c_Inner membrane	Detected in all	157.638	A	91.1116	A	175.261	A	45.5054	A	104.684	A	89.3188	A	212.04	A	62.5908	A	78.9406	A	88.2279	A	140.936	A	#N/A	#N/A	F	F	#N/A	F	#N/A	F	#N/A	F	#N/A	F	#N/A	F	#N/A	F
HGNC:7460	MT-ND4L	mitochondrially encoded NADH:ubiquinone oxidoreductase core subunit 4L	ND4L|NAD4L	MTND4L	YP_003024034	P03901	1_10_The citric acid (TCA) cycle and respiratory electron transport	TCA cycle and relectron transport chain	Metabolism	01_B_1_c_Inner membrane	Detected in all	10.3722	A	5.28935	B	9.10117	A	3.10865	B	6.53352	B	5.30469	B	9.12369	A	3.50376	B	4.00933	B	4.46221	B	6.29647	A	#N/A	#N/A	F	F	#N/A	F	#N/A	F	#N/A	F	#N/A	F	#N/A	F	#N/A	F
HGNC:7461	MT-ND5	mitochondrially encoded NADH:ubiquinone oxidoreductase core subunit 5	ND5|NAD5	MTND5	YP_003024036	P03915	1_10_The citric acid (TCA) cycle and respiratory electron transport	TCA cycle and relectron transport chain	Metabolism	01_B_1_c_Inner membrane	Detected in all	41.827	A	17.4435	A	31.8383	A	12.9401	A	23.9283	A	22.4435	A	26.7672	A	12.3745	A	18.532	A	18.4691	A	28.8637	A	#N/A	#N/A	F	F	#N/A	F	#N/A	F	#N/A	F	#N/A	F	#N/A	F	#N/A	F
HGNC:7462	MT-ND6	mitochondrially encoded NADH:ubiquinone oxidoreductase core subunit 6	NAD6|ND6	MTND6	YP_003024037	P03923	1_10_The citric acid (TCA) cycle and respiratory electron transport	TCA cycle and relectron transport chain	Metabolism	01_B_1_c_Inner membrane	Detected in many	2.01236	B	0.312898	C	1.15281	B	0.519543	B	0.632225	B	0.385383	B	0.600403	B	0.625327	B	0.409021	B	0.384169	B	0.134569	C	#N/A	#N/A	F	F	#N/A	F	#N/A	F	#N/A	F	#N/A	F	#N/A	F	#N/A	F
HGNC:7683	NDUFA1	NADH:ubiquinone oxidoreductase subunit A1	MWFE|CI-MWFE		NM_004541	O15239	1_10_The citric acid (TCA) cycle and respiratory electron transport	TCA cycle and relectron transport chain	Metabolism	01_B_1_c_Inner membrane	Detected in all	2.62199	B	1.48499	B	1.74842	B	2.27398	B	2.05281	B	2.13184	B	3.71547	B	1.19083	B	2.06482	B	3.07729	B	3.42546	B	271.916	282.929	B	B	0.789596	B	0.724871	B	0.829424	B	0.838119	B	0.854192	B	0.679394	B
HGNC:7684	NDUFA10	NADH:ubiquinone oxidoreductase subunit A10	CI-42k		NM_004544	O95299	1_10_The citric acid (TCA) cycle and respiratory electron transport	TCA cycle and relectron transport chain	Metabolism	01_B_1_c_Inner membrane	Detected in all	1.27017	B	0.566249	B	0.868262	B	0.702427	B	0.589318	B	0.56682	B	0.784057	B	0.306113	C	0.452428	B	0.370788	B	0.615648	B	56.7244	49.3338	B	B	0.362694	B	0.378951	B	0.390409	B	0.434155	B	0.381434	B	0.247503	B
HGNC:20371	NDUFA11	NADH:ubiquinone oxidoreductase subunit A11	B14.7		NM_175614	Q86Y39	1_10_The citric acid (TCA) cycle and respiratory electron transport	TCA cycle and relectron transport chain	Metabolism	01_B_1_c_Inner membrane	Detected in all	2.73735	B	1.9735	B	1.46405	B	1.79794	B	1.66225	B	1.7812	B	2.19799	B	0.990461	B	1.16299	B	1.50692	B	1.98284	B	87.7356	144.966	B	B	0.572145	B	0.688521	B	0.559221	B	0.541996	B	0.710501	B	0.563396	B
HGNC:23987	NDUFA12	NADH:ubiquinone oxidoreductase subunit A12	DAP13|B17.2		NM_018838	Q9UI09	1_10_The citric acid (TCA) cycle and respiratory electron transport	TCA cycle and relectron transport chain	Metabolism	01_B_1_c_Inner membrane	Detected in all	0.756155	B	0.986706	B	0.778588	B	1.39293	B	0.880681	B	0.742063	B	0.73611	B	0.376863	B	0.752847	B	0.796408	B	1.18221	B	81.3493	94.1581	B	B	0.554396	B	0.635406	B	0.590393	B	0.631692	B	0.503158	B	0.560888	B
HGNC:17194	NDUFA13	NADH:ubiquinone oxidoreductase subunit A13	CGI-39|CDA016|GRIM-19|GRIM19|B16.6		NM_015965	Q9P0J0	1_10_The citric acid (TCA) cycle and respiratory electron transport	TCA cycle and relectron transport chain	Metabolism	01_B_1_c_Inner membrane	Detected in all	3.95278	B	2.30522	B	2.2215	B	1.45302	B	2.42551	B	2.26935	B	2.99544	B	1.78072	B	2.06281	B	2.18016	B	2.56329	B	206.251	325.743	B	B	1.05077	A	1.05239	A	1.0701	A	0.954351	B	1.06958	A	0.934161	A
HGNC:7685	NDUFA2	NADH:ubiquinone oxidoreductase subunit A2	B8		NM_002488	O43678	1_10_The citric acid (TCA) cycle and respiratory electron transport	TCA cycle and relectron transport chain	Metabolism	01_B_1_c_Inner membrane	Detected in all	1.01113	B	0.886937	B	0.834518	B	1.07414	B	1.2127	B	1.06586	B	1.97766	B	1.13711	B	1.2352	B	1.27927	B	1.37702	B	72.7288	77.7018	B	B	0.428385	B	0.415336	B	0.457513	B	0.450813	B	0.526178	B	0.48468	B
HGNC:7686	NDUFA3	NADH:ubiquinone oxidoreductase subunit A3	B9		NM_004542	O95167	1_10_The citric acid (TCA) cycle and respiratory electron transport	TCA cycle and relectron transport chain	Metabolism	01_B_1_c_Inner membrane	Detected in all	1.14018	B	0.622151	B	0.957348	B	0.765158	B	0.947608	B	0.839851	B	2.48977	B	0.723145	B	1.12408	B	1.06261	B	1.15255	B	161.08	256.534	B	B	0.436761	B	0.434385	B	0.418817	B	0.377488	B	0.483321	B	0.368547	B
HGNC:7687	NDUFA4	NDUFA4 mitochondrial complex associated	MLRQ|CI-9k|COXFA4		NM_002489	O00483	1_10_The citric acid (TCA) cycle and respiratory electron transport	TCA cycle and relectron transport chain	Metabolism	01_B_1_c_Inner membrane	Detected in all	8.60247	A	3.38422	B	4.85337	B	3.88363	B	5.4973	B	4.13694	B	4.53799	B	2.6946	B	2.40026	B	3.53453	B	7.57314	A	240.325	163.978	B	B	1.91319	A	1.82623	A	2.03242	A	1.89064	A	1.81816	A	1.77367	A
HGNC:29836	NDUFA4L2	NDUFA4 mitochondrial complex associated like 2	NUOMS|FLJ26118		NM_020142	Q9NRX3	1_10_The citric acid (TCA) cycle and respiratory electron transport	TCA cycle and relectron transport chain	Metabolism	01_B_1_c_Inner membrane	Detected in all	0	E	0.00304889	D	0	E	0	E	2.4959	B	0.121945	C	0.0368243	C	0.0142255	D	0	E	0.00250818	D	0	E	100.76	39.7648	B	B	0.00131204	D	0	E	0	E	0	E	0	E	0.00648031	D
HGNC:7688	NDUFA5	NADH:ubiquinone oxidoreductase subunit A5	B13|NUFM|CI-13KD-B|UQOR13|CI-13kB		NM_005000	Q16718	1_10_The citric acid (TCA) cycle and respiratory electron transport	TCA cycle and relectron transport chain	Metabolism	01_B_1_c_Inner membrane	Detected in all	1.27407	B	1.22602	B	1.26639	B	0.746964	B	1.58459	B	0.932607	B	1.33549	B	0.980054	B	1.13461	B	0.323901	C	0.503546	B	110.99	81.3166	B	B	0.665928	B	0.741707	B	0.69718	B	0.656771	B	0.665423	B	0.607212	B
HGNC:7690	NDUFA6	NADH:ubiquinone oxidoreductase subunit A6	B14|LYRM6|CI-B14|NADHB14		NM_002490	P56556	1_10_The citric acid (TCA) cycle and respiratory electron transport	TCA cycle and relectron transport chain	Metabolism	01_B_1_c_Inner membrane	Detected in all	0.928259	B	0.79299	B	0.994797	B	0.705017	B	1.42137	B	0.896333	B	1.46416	B	1.03333	B	1.12189	B	0.98082	B	1.05257	B	75.7213	56.8991	B	B	0.63203	B	0.581561	B	0.623809	B	0.667074	B	0.678042	B	0.545783	B
HGNC:7691	NDUFA7	NADH:ubiquinone oxidoreductase subunit A7	B14.5a		NM_005001	O95182	1_10_The citric acid (TCA) cycle and respiratory electron transport	TCA cycle and relectron transport chain	Metabolism	01_B_1_c_Inner membrane	Detected in all	#N/A	F	#N/A	F	#N/A	F	#N/A	F	#N/A	F	#N/A	F	#N/A	F	#N/A	F	#N/A	F	#N/A	F	#N/A	F	78.4068	63.5016	B	B	0.355965	B	0.330724	B	0.37081	B	0.344551	B	0.395512	B	0.29839	B
HGNC:7692	NDUFA8	NADH:ubiquinone oxidoreductase subunit A8	PGIV|MGC793		NM_014222	P51970	1_10_The citric acid (TCA) cycle and respiratory electron transport	TCA cycle and relectron transport chain	Metabolism	01_B_1_c_Inner membrane	Detected in all	0.453314	C	0.394119	B	0.428103	B	0.734347	B	0.418535	B	0.395686	B	0.863927	B	0.231756	C	0.197483	C	0.215671	C	0.279214	C	70.0553	68.7474	B	B	0.425089	B	0.388444	B	0.416314	B	0.417742	B	0.480177	B	0.341839	B
HGNC:7693	NDUFA9	NADH:ubiquinone oxidoreductase subunit A9	SDR22E1|CI-39k|COQ11	NDUFS2L	NM_005002	Q16795	1_10_The citric acid (TCA) cycle and respiratory electron transport	TCA cycle and relectron transport chain	Metabolism	01_B_1_c_Inner membrane	Detected in all	0.169669	C	0.266209	C	0.377639	B	0.314697	C	0.236624	C	0.319134	B	0.431738	B	0.37412	B	0.335399	B	0.284518	C	0.569144	B	43.9842	35.0323	B	B	0.19795	B	0.16238	C	0.167618	B	0.258415	B	0.220041	B	0.1952	B
HGNC:7694	NDUFAB1	NADH:ubiquinone oxidoreductase subunit AB1	SDAP|FASN2A|ACP|ACP1		NM_005003	O14561	1_10_The citric acid (TCA) cycle and respiratory electron transport	TCA cycle and relectron transport chain	Metabolism	01_B_1_c_Inner membrane	Detected in all	1.15549	B	0.807357	B	0.830694	B	0.940039	B	1.37453	B	0.952339	B	1.46776	B	0.844905	B	0.969881	B	0.581599	B	1.13766	B	106.633	93.2431	B	B	0.508648	B	0.470755	B	0.553065	B	0.522242	B	0.625967	B	0.464662	B
HGNC:18828	NDUFAF1	NADH:ubiquinone oxidoreductase complex assembly factor 1	CIA30|CGI-65		NM_016013	Q9Y375	1_10_The citric acid (TCA) cycle and respiratory electron transport	TCA cycle and relectron transport chain	Metabolism	01_B_1_c_Inner membrane	Detected in all	0.442535	C	0.14994	C	0.0925617	C	0.038593	C	0.0917771	C	0.146838	C	0.385532	B	0.0605823	C	0.0836581	C	0.0536814	C	0.0262346	D	11.7473	15.0905	C	C	0.0822614	C	0.0448951	C	0.0651766	C	0.100334	C	0.0665504	C	0.0635107	C
HGNC:28086	NDUFAF2	NADH:ubiquinone oxidoreductase complex assembly factor 2	B17.2L|MMTN|mimitin	NDUFA12L	NM_174889	Q8N183	1_10_The citric acid (TCA) cycle and respiratory electron transport	TCA cycle and relectron transport chain	Metabolism	01_B_1_c_Inner membrane	Detected in all	0.643839	B	0.309721	C	0.418753	B	0.408071	B	0.483449	B	0.399746	B	0.0876234	C	0.128756	C	0.181431	C	0.253279	C	0.0449778	D	29.8928	38.5193	B	B	0.0732352	C	0.101611	C	0.101051	C	0.120253	C	0.0896684	C	0.0894733	C
HGNC:29918	NDUFAF3	NADH:ubiquinone oxidoreductase complex assembly factor 3	MGC10527|DKFZP564J0123|E3-3|2P1	C3orf60	NM_199069	Q9BU61	1_10_The citric acid (TCA) cycle and respiratory electron transport	TCA cycle and relectron transport chain	Metabolism	01_B_1_c_Inner membrane	Detected in all	1.79465	B	0.964605	B	1.00867	B	0.948141	B	1.01246	B	1.27949	B	0.884453	B	0.752601	B	0.421127	B	0.625704	B	1.25684	B	28.0393	57.044	B	B	0.262487	B	0.290813	B	0.258701	B	0.214343	B	0.265743	B	0.258571	B
HGNC:21034	NDUFAF4	NADH:ubiquinone oxidoreductase complex assembly factor 4	HSPC125|bA22L21.1|My013|HRPAP20	C6orf66	NM_014165	Q9P032	1_10_The citric acid (TCA) cycle and respiratory electron transport	TCA cycle and relectron transport chain	Metabolism	01_B_1_c_Inner membrane	Detected in all	0.691528	B	0.114893	C	0.349906	B	0.152314	C	0.329527	C	0.196998	C	0.246625	C	0.565195	B	0.227707	C	0.0558363	C	0.172693	C	11.4097	7.46053	C	C	0.152357	B	0.175439	B	0.129008	C	0.167419	B	0.117828	C	0.139811	B
HGNC:15899	NDUFAF5	NADH:ubiquinone oxidoreductase complex assembly factor 5	dJ842G6.1	C20orf7	NM_001039375	Q5TEU4	1_10_The citric acid (TCA) cycle and respiratory electron transport	TCA cycle and relectron transport chain	Metabolism	01_B_1_c_Inner membrane	Detected in all	0	E	0.112812	C	0.0538396	C	0.0298372	D	0.0806186	C	0.0517384	C	0.0453702	C	0.0753063	C	0.0710026	C	0.0161073	D	0	E	11.4386	5.56512	C	C	0.0727987	C	0.113079	C	0.135487	C	0.0786661	C	0.0742002	C	0.0569037	C
HGNC:28625	NDUFAF6	NADH:ubiquinone oxidoreductase complex assembly factor 6	MGC40214	C8orf38	NM_152416	Q330K2	1_10_The citric acid (TCA) cycle and respiratory electron transport	TCA cycle and relectron transport chain	Metabolism	01_B_1_c_Inner membrane	Detected in all	0.127082	C	0.174783	C	0.109295	C	0.128641	C	0.0487206	C	0.109469	C	0.069015	C	0.0766034	C	0.183776	C	0.0314521	C	0.0571887	D	12.1864	9.43761	C	C	0.0255618	C	0.0364677	C	0.0425586	C	0.0700848	C	0.0284467	C	0.0383967	C
HGNC:28816	NDUFAF7	NADH:ubiquinone oxidoreductase complex assembly factor 7	PRO1853|MidA	C2orf56	NM_144736	Q7L592	1_10_The citric acid (TCA) cycle and respiratory electron transport	TCA cycle and relectron transport chain	Metabolism	01_B_1_c_Inner membrane	Detected in all	0.15916	C	0.117701	C	0.156308	C	0.0881317	C	0.165887	C	0.133262	C	0.0636767	C	0.125918	C	0.232714	C	0.0376406	C	0.271904	C	7.9422	6.89101	C	C	0.0586782	C	0.0907854	C	0.0748666	C	0.0738792	C	0.04258	C	0.0443812	C
HGNC:33551	NDUFAF8	NADH:ubiquinone oxidoreductase complex assembly factor 8		C17orf89	NM_001086521	A1L188	1_10_The citric acid (TCA) cycle and respiratory electron transport	TCA cycle and relectron transport chain	Metabolism	01_B_1_c_Inner membrane	Detected in all	1.24442	B	0.297095	C	0.515235	B	0.562987	B	0.568081	B	0.546053	B	1.15654	B	0.543974	B	0.58369	B	0.248333	C	0.790905	B	16.2154	38.7504	C	B	0.0345826	C	0.0763417	C	0.0279253	C	0.0372258	C	0.0325465	C	0.0319478	C
HGNC:7695	NDUFB1	NADH:ubiquinone oxidoreductase subunit B1	MNLL|CI-MNLL		NM_004545	O75438	1_10_The citric acid (TCA) cycle and respiratory electron transport	TCA cycle and relectron transport chain	Metabolism	01_B_1_c_Inner membrane	Detected in all	1.75395	B	1.27584	B	1.57993	B	1.50848	B	1.71211	B	1.75445	B	3.1991	B	1.085	B	0.829436	B	1.87622	B	2.62102	B	196.314	246.079	B	B	0.773739	B	0.656826	B	0.773495	B	0.834296	B	0.816096	B	0.690453	B
HGNC:7696	NDUFB10	NADH:ubiquinone oxidoreductase subunit B10	PDSW		NM_004548	O96000	1_10_The citric acid (TCA) cycle and respiratory electron transport	TCA cycle and relectron transport chain	Metabolism	01_B_1_c_Inner membrane	Detected in all	1.88212	B	0.964008	B	1.13413	B	1.23769	B	1.39983	B	0.947821	B	0.779877	B	0.436998	B	0.745892	B	1.01283	B	1.56581	B	76.5966	96.4573	B	B	0.437019	B	0.519294	B	0.418487	B	0.388656	B	0.591467	B	0.378171	B
HGNC:20372	NDUFB11	NADH:ubiquinone oxidoreductase subunit B11	ESSS|NP17.3|Np15		NM_019056	Q9NX14	1_10_The citric acid (TCA) cycle and respiratory electron transport	TCA cycle and relectron transport chain	Metabolism	01_B_1_c_Inner membrane	Detected in all	1.32696	B	1.22255	B	1.07903	B	1.25642	B	1.47082	B	1.22636	B	2.30224	B	2.23306	B	1.87448	B	1.31101	B	1.65366	B	61.2459	78.7998	B	B	0.24063	B	0.29136	B	0.265927	B	0.271609	B	0.296763	B	0.269841	B
HGNC:7697	NDUFB2	NADH:ubiquinone oxidoreductase subunit B2	AGGG|CI-AGGG		NM_004546	O95178	1_10_The citric acid (TCA) cycle and respiratory electron transport	TCA cycle and relectron transport chain	Metabolism	01_B_1_c_Inner membrane	Detected in all	3.06334	B	1.1943	B	1.36813	B	1.61388	B	1.84023	B	1.60568	B	4.61718	B	1.93345	B	1.79362	B	2.39037	B	2.29202	B	204.405	249.36	B	B	1.25817	A	1.1388	A	1.26399	A	1.3446	A	1.36148	A	1.11709	A
HGNC:7698	NDUFB3	NADH:ubiquinone oxidoreductase subunit B3	B12		NM_002491	O43676	1_10_The citric acid (TCA) cycle and respiratory electron transport	TCA cycle and relectron transport chain	Metabolism	01_B_1_c_Inner membrane	Detected in all	0.437442	C	0.46999	B	0.503511	B	0.950696	B	0.737704	B	0.765799	B	1.18365	B	0.618238	B	0.414594	B	1.20867	B	0.686583	B	57.9209	60.2056	B	B	0.513911	B	0.530692	B	0.485255	B	0.551948	B	0.426559	B	0.466396	B
HGNC:7699	NDUFB4	NADH:ubiquinone oxidoreductase subunit B4	B15		NM_004547	O95168	1_10_The citric acid (TCA) cycle and respiratory electron transport	TCA cycle and relectron transport chain	Metabolism	01_B_1_c_Inner membrane	Detected in all	1.65201	B	1.28117	B	1.42279	B	1.462	B	1.90291	B	1.52747	B	2.45285	B	1.29757	B	0.994093	B	2.14819	B	1.11717	B	141.151	173.454	B	B	0.597369	B	0.672928	B	0.58535	B	0.55979	B	0.633632	B	0.589368	B
HGNC:7700	NDUFB5	NADH:ubiquinone oxidoreductase subunit B5	SGDH|CI-SGDH|MGC12314		NM_002492	O43674	1_10_The citric acid (TCA) cycle and respiratory electron transport	TCA cycle and relectron transport chain	Metabolism	01_B_1_c_Inner membrane	Detected in all	0.742962	B	0.55858	B	0.835562	B	1.00476	B	0.65924	B	0.706928	B	2.48173	B	0.652444	B	0.389963	B	0.935268	B	0.433897	C	70.2638	105.362	B	B	0.195651	B	0.217795	B	0.243365	B	0.328874	B	0.20701	B	0.21155	B
HGNC:7701	NDUFB6	NADH:ubiquinone oxidoreductase subunit B6	B17|CI		NM_002493	O95139	1_10_The citric acid (TCA) cycle and respiratory electron transport	TCA cycle and relectron transport chain	Metabolism	01_B_1_c_Inner membrane	Detected in all	1.25712	B	0.631027	B	0.580991	B	0.751369	B	0.60172	B	0.652505	B	0.952742	B	0.721488	B	0.555814	B	0.56603	B	0.392032	C	50.9939	51.0117	B	B	0.446845	B	0.483738	B	0.535988	B	0.419902	B	0.511891	B	0.440382	B
HGNC:7702	NDUFB7	NADH:ubiquinone oxidoreductase subunit B7	B18|CI-B18|MGC2480		NM_004146	P17568	1_10_The citric acid (TCA) cycle and respiratory electron transport	TCA cycle and relectron transport chain	Metabolism	01_B_1_c_Inner membrane	Detected in all	1.48191	B	1.17663	B	1.08927	B	0.933831	B	1.20465	B	0.927613	B	1.73593	B	0.58358	B	0.601101	B	1.27661	B	0.531367	B	139.641	144.407	B	B	0.615119	B	0.586759	B	0.617437	B	0.597433	B	0.607257	B	0.571145	B
HGNC:7703	NDUFB8	NADH:ubiquinone oxidoreductase subunit B8	ASHI|CI-ASHI		NM_005004	O95169	1_10_The citric acid (TCA) cycle and respiratory electron transport	TCA cycle and relectron transport chain	Metabolism	01_B_1_c_Inner membrane	Detected in all	#N/A	F	#N/A	F	#N/A	F	#N/A	F	#N/A	F	#N/A	F	#N/A	F	#N/A	F	#N/A	F	#N/A	F	#N/A	F	184.275	196.415	B	B	0.99561	A	1.04961	A	1.17244	A	1.06317	B	1.32648	A	0.958066	A
HGNC:7704	NDUFB9	NADH:ubiquinone oxidoreductase subunit B9	B22|UQOR22|LYRM3		NM_005005	Q9Y6M9	1_10_The citric acid (TCA) cycle and respiratory electron transport	TCA cycle and relectron transport chain	Metabolism	01_B_1_c_Inner membrane	Detected in all	1.34692	B	1.1799	B	1.07963	B	0.759743	B	1.40137	B	0.797253	B	1.13044	B	0.793205	B	0.813872	B	0.75348	B	1.49837	B	139.538	119.173	B	B	0.655013	B	0.814128	B	0.664509	B	0.520101	B	0.83913	B	0.575683	B
HGNC:7705	NDUFC1	NADH:ubiquinone oxidoreductase subunit C1	KFYI		NM_002494	O43677	1_10_The citric acid (TCA) cycle and respiratory electron transport	TCA cycle and relectron transport chain	Metabolism	01_B_1_c_Inner membrane	Detected in all	2.23503	B	1.17507	B	1.7018	B	1.87393	B	1.13974	B	1.23068	B	1.93829	B	0.374083	B	0.552478	B	0.536812	B	1.13036	B	178.293	86.8668	B	B	0.851908	B	0.815489	B	0.870691	B	0.833117	B	0.929438	B	0.848268	B
HGNC:7706	NDUFC2	NADH:ubiquinone oxidoreductase subunit C2	B14.5b|HLC-1		NM_004549	O95298	1_10_The citric acid (TCA) cycle and respiratory electron transport	TCA cycle and relectron transport chain	Metabolism	01_B_1_c_Inner membrane	Detected in all	2.35071	B	1.79296	B	2.07903	B	1.9859	B	1.7103	B	1.42649	B	2.42356	B	0.868738	B	0.969346	B	1.40922	B	2.45655	B	59.7856	80.0883	B	B	0.323542	B	0.372393	B	0.367022	B	0.332854	B	0.410228	B	0.276758	B
HGNC:7707	NDUFS1	NADH:ubiquinone oxidoreductase core subunit S1	CI-75k		NM_005006	P28331	1_10_The citric acid (TCA) cycle and respiratory electron transport	TCA cycle and relectron transport chain	Metabolism	01_B_1_c_Inner membrane	Detected in all	0.601243	B	0.426712	B	0.523013	B	0.286727	C	0.354891	C	0.349269	B	0.759995	B	0.238931	C	0.291447	C	0.421662	B	0.176533	C	36.3132	27.2121	B	B	0.352903	B	0.449614	B	0.368759	B	0.401791	B	0.401786	B	0.32784	B
HGNC:7708	NDUFS2	NADH:ubiquinone oxidoreductase core subunit S2	CI-49		NM_004550	O75306	1_10_The citric acid (TCA) cycle and respiratory electron transport	TCA cycle and relectron transport chain	Metabolism	01_B_1_c_Inner membrane	Detected in all	0.737557	B	0.451378	B	0.613203	B	0.437497	B	1.01012	B	0.434663	B	0.562736	B	0.207551	C	0.319409	C	0.654178	B	0.589713	B	70.7643	57.7677	B	B	0.236366	B	0.302701	B	0.207184	B	0.352965	B	0.294485	B	0.253006	B
HGNC:7710	NDUFS3	NADH:ubiquinone oxidoreductase core subunit S3	CI-30		NM_004551	O75489	1_10_The citric acid (TCA) cycle and respiratory electron transport	TCA cycle and relectron transport chain	Metabolism	01_B_1_c_Inner membrane	Detected in all	0.495038	C	0.334873	C	0.604248	B	0.477827	B	0.431363	B	0.404018	B	1.1866	B	0.42247	B	0.546466	B	0.635072	B	0.187705	C	67.2144	71.1363	B	B	0.216011	B	0.212542	B	0.170125	B	0.174374	B	0.182337	B	0.156097	B
HGNC:7711	NDUFS4	NADH:ubiquinone oxidoreductase subunit S4	AQDQ|CI-18		NM_002495	O43181	1_10_The citric acid (TCA) cycle and respiratory electron transport	TCA cycle and relectron transport chain	Metabolism	01_B_1_c_Inner membrane	Detected in all	1.1374	B	0.62922	B	0.752475	B	0.709196	B	0.741504	B	0.812848	B	0.826395	B	0.406608	B	0.367285	B	0.222839	C	0.415254	C	63.738	78.9385	B	B	0.214314	B	0.18447	B	0.216336	B	0.181497	B	0.198344	B	0.167882	B
HGNC:7712	NDUFS5	NADH:ubiquinone oxidoreductase subunit S5	CI-15k		NM_004552	O43920	1_10_The citric acid (TCA) cycle and respiratory electron transport	TCA cycle and relectron transport chain	Metabolism	01_B_1_c_Inner membrane	Detected in all	3.39496	B	1.7734	B	2.45407	B	2.10908	B	2.93879	B	2.28028	B	3.25892	B	0.961161	B	2.45882	B	1.62135	B	1.44051	B	162.798	223.397	B	B	0.715294	B	0.803243	B	0.725553	B	0.683468	B	0.804939	B	0.689601	B
HGNC:7713	NDUFS6	NADH:ubiquinone oxidoreductase subunit S6	CI-13kA		NM_004553	O75380	1_10_The citric acid (TCA) cycle and respiratory electron transport	TCA cycle and relectron transport chain	Metabolism	01_B_1_c_Inner membrane	Detected in all	2.1414	B	1.18116	B	1.00604	B	1.24705	B	1.31239	B	0.941124	B	2.31931	B	0.938265	B	0.960426	B	0.985228	B	1.13687	B	84.5389	101.199	B	B	0.369006	B	0.329171	B	0.392572	B	0.41793	B	0.322408	B	0.33007	B
HGNC:7714	NDUFS7	NADH:ubiquinone oxidoreductase core subunit S7	PSST|FLJ46880|FLJ45860|CI-20		NM_024407	O75251	1_10_The citric acid (TCA) cycle and respiratory electron transport	TCA cycle and relectron transport chain	Metabolism	01_B_1_c_Inner membrane	Detected in all	2.03575	B	0.827758	B	0.848374	B	0.586451	B	1.08236	B	0.847051	B	1.68186	B	0.36749	C	0.515846	B	0.815285	B	0.616465	B	77.569	94.4829	B	B	0.531345	B	0.660561	B	0.485033	B	0.612879	B	0.660392	B	0.490626	B
HGNC:7715	NDUFS8	NADH:ubiquinone oxidoreductase core subunit S8	TYKY|CI-23k		NM_002496	O00217	1_10_The citric acid (TCA) cycle and respiratory electron transport	TCA cycle and relectron transport chain	Metabolism	01_B_1_c_Inner membrane	Detected in all	0.529005	C	0.399029	B	0.429944	B	0.782196	B	0.881127	B	0.880211	B	1.31022	B	0.364501	C	0.570312	B	1.10746	B	0.380221	C	83.044	87.7659	B	B	0.330712	B	0.362106	B	0.345723	B	0.276502	B	0.321303	B	0.32475	B
HGNC:7716	NDUFV1	NADH:ubiquinone oxidoreductase core subunit V1	CI-51K		NM_007103	P49821	1_10_The citric acid (TCA) cycle and respiratory electron transport	TCA cycle and relectron transport chain	Metabolism	01_B_1_c_Inner membrane	Detected in all	0.821912	B	0.922141	B	0.82293	B	0.776409	B	0.768854	B	0.722829	B	0.65226	B	0.235137	C	0.421079	B	0.406154	B	0.381753	C	120.063	67.295	B	B	0.306269	B	0.36529	B	0.367193	B	0.32772	B	0.349015	B	0.301718	B
HGNC:7717	NDUFV2	NADH:ubiquinone oxidoreductase core subunit V2	CI-24k		NM_021074	P19404	1_10_The citric acid (TCA) cycle and respiratory electron transport	TCA cycle and relectron transport chain	Metabolism	01_B_1_c_Inner membrane	Detected in all	1.62044	B	1.29986	B	0.925892	B	1.28055	B	0.894639	B	0.829376	B	0.928761	B	1.87887	B	1.57027	B	1.07125	B	1.41867	B	114.99	91.1062	B	B	0.609618	B	0.57527	B	0.574558	B	0.690027	B	0.631878	B	0.442216	B
HGNC:7719	NDUFV3	NADH:ubiquinone oxidoreductase subunit V3	CI-10k		NM_001001503	P56181	1_10_The citric acid (TCA) cycle and respiratory electron transport	TCA cycle and relectron transport chain	Metabolism	01_B_1_c_Inner membrane	Detected in all	0.73631	B	0.442221	B	0.525918	B	0.39992	B	0.523956	B	0.350816	B	0.65112	B	0.218286	C	0.153131	C	0.322978	C	0.0464591	D	23.8272	26.711	B	B	0.313216	B	0.385855	B	0.331096	B	0.373953	B	0.392596	B	0.306506	B
HGNC:4179	NIPSNAP2	nipsnap homolog 2		GBAS	NM_001483	O75323	1_10_The citric acid (TCA) cycle and respiratory electron transport	TCA cycle and relectron transport chain	Metabolism	01_B_1_Mitochondria	Detected in all	0.205894	C	0.397229	B	0.262186	C	0.334011	C	0.342275	C	0.254688	C	0.626217	B	0.0287154	D	0.165685	C	0.664054	B	0.259888	C	39.4537	54.4812	B	B	0.145393	B	0.203327	B	0.155624	B	0.170178	B	0.142928	C	0.171168	B
HGNC:7863	NNT	nicotinamide nucleotide transhydrogenase			NM_182977	Q13423	1_10_The citric acid (TCA) cycle and respiratory electron transport	TCA cycle and relectron transport chain	Metabolism	01_B_1_Mitochondria	Detected in all	0.0615665	D	0.0736998	C	0.154508	C	0.0527322	C	0.0980211	C	0.104134	C	0.0701337	C	0.117846	C	0.191002	C	0.137236	C	0.398789	C	13.9762	13.4786	C	C	0.0992423	C	0.191952	B	0.139328	B	0.154326	C	0.187644	B	0.0995706	C
HGNC:20278	NUBPL	nucleotide binding protein like	FLJ12660|IND1|huInd1	C14orf127	NM_025152	Q8TB37	1_10_The citric acid (TCA) cycle and respiratory electron transport	TCA cycle and relectron transport chain	Metabolism	01_B_1_Mitochondria	Detected in all	0	E	0.118203	C	0.168107	C	0.0390776	C	0.0772948	C	0.102362	C	0.0425937	C	0.0111168	D	0.0370146	C	0.06726	C	0.0251153	D	4.12425	5.1335	C	C	0.0427798	C	0.0735687	C	0.0404034	C	0.0738318	C	0.0337354	C	0.0530514	C
HGNC:8124	OGDH	oxoglutarate dehydrogenase	E1k		NM_001003941	Q02218	1_10_The citric acid (TCA) cycle and respiratory electron transport	TCA cycle and relectron transport chain	Metabolism	01_B_1_d_Matrix	Detected in all	0.216181	C	0.125577	C	0.231113	C	0.152814	C	0.263858	C	0.193284	C	0.652025	B	0.45368	B	0.354496	B	0.566844	B	0.24292	C	36.8377	44.9329	B	B	0.0604064	C	0.0451	C	0.0519096	C	0.0492755	C	0.155071	C	0.0592561	C
HGNC:25590	OGDHL	oxoglutarate dehydrogenase like	FLJ10851		NM_018245	Q9ULD0	1_10_The citric acid (TCA) cycle and respiratory electron transport	TCA cycle and relectron transport chain	Metabolism	01_B_1_d_Matrix	Detected in many	0	E	0	E	0.0016183	D	0	E	0	E	0.0142442	D	0.255965	C	0	E	0	E	0	E	0	E	27.112	9.6487	B	C	0.0845516	C	0.150916	C	0.130944	C	0.149921	C	0.130506	C	0.084943	C
HGNC:8806	PDHA1	pyruvate dehydrogenase E1 subunit alpha 1		PDHA	NM_000284	P08559	1_10_The citric acid (TCA) cycle and respiratory electron transport	TCA cycle and relectron transport chain	Metabolism	01_B_1_Mitochondria	Detected in all	0.730904	B	0.33662	C	0.465965	B	0.216816	C	0.47877	B	0.323379	B	0.468347	B	0.455438	B	0.383701	B	0.229377	C	0.0499144	D	29.3824	16.5431	B	C	0.278974	B	0.274213	B	0.24035	B	0.228755	B	0.298121	B	0.21345	B
HGNC:8807	PDHA2	pyruvate dehydrogenase E1 subunit alpha 2		PDHAL	NM_005390	P29803	1_10_The citric acid (TCA) cycle and respiratory electron transport	TCA cycle and relectron transport chain	Metabolism	01_B_1_Mitochondria	Detected in single	#N/A	F	#N/A	F	#N/A	F	#N/A	F	#N/A	F	#N/A	F	#N/A	F	#N/A	F	#N/A	F	#N/A	F	#N/A	F	0	0	E	E	#N/A	F	#N/A	F	#N/A	F	#N/A	F	#N/A	F	#N/A	F
HGNC:8808	PDHB	pyruvate dehydrogenase E1 subunit beta	PDHE1B		NM_000925	P11177	1_10_The citric acid (TCA) cycle and respiratory electron transport	TCA cycle and relectron transport chain	Metabolism	01_B_1_Mitochondria	Detected in all	0.140675	C	0.252486	C	0.352816	B	0.364134	B	0.34249	C	0.285237	B	0.626428	B	0.208954	C	0.4779	B	0.303755	C	0.300954	C	31.4396	55.8109	B	B	0.170734	B	0.255007	B	0.189363	B	0.147004	C	0.272053	B	0.166078	B
HGNC:21350	PDHX	pyruvate dehydrogenase complex component X	E3BP|proX|PDX1|OPDX|DLDBP		NM_003477	O00330	1_10_The citric acid (TCA) cycle and respiratory electron transport	TCA cycle and relectron transport chain	Metabolism	01_B_1_Mitochondria	Detected in all	0.295938	C	0.156372	C	0.267859	C	0.15502	C	0.166155	C	0.146144	C	0.0811646	C	0.123512	C	0.130545	C	0.131339	C	0.0262346	D	16.259	8.06613	C	C	0.133711	B	0.195374	B	0.163712	B	0.207576	B	0.201409	B	0.120802	C
HGNC:8809	PDK1	pyruvate dehydrogenase kinase 1			NM_002610	Q15118	1_10_The citric acid (TCA) cycle and respiratory electron transport	TCA cycle and relectron transport chain	Metabolism	01_B_1_Mitochondria	Detected in all	0.100189	D	0.0719579	C	0.0369748	C	0.0743291	C	0.0614979	C	0.0378126	C	0.117937	C	0.135986	C	0.111797	C	0.101627	C	0.0577214	D	11.3493	2.11292	C	D	0.310297	B	0.30334	B	0.196965	B	0.595571	B	0.357631	B	0.213917	B
HGNC:8810	PDK2	pyruvate dehydrogenase kinase 2	PDHK2		NM_002611	Q15119	1_10_The citric acid (TCA) cycle and respiratory electron transport	TCA cycle and relectron transport chain	Metabolism	01_B_1_Mitochondria	Detected in all	0.257355	C	0.24614	C	0.223108	C	0.120851	C	0.302288	C	0.17122	C	0.437422	B	0.0940331	C	0.126901	C	0.200842	C	0.0505872	D	17.2419	36.3629	C	B	0.054721	C	0.0643069	C	0.0686453	C	0.0436104	C	0.040263	C	0.0464928	C
HGNC:8811	PDK3	pyruvate dehydrogenase kinase 3			NM_005391	Q15120	1_10_The citric acid (TCA) cycle and respiratory electron transport	TCA cycle and relectron transport chain	Metabolism	01_B_1_Mitochondria	Detected in all	0.137429	C	0.0416434	D	0.0388814	C	0.0594197	C	0.051664	C	0.062135	C	0.0660468	C	0.113719	C	0.214746	C	0.116951	C	0.0738279	C	3.48586	3.92956	C	C	0.0833128	C	0.117061	C	0.100493	C	0.178107	B	0.113984	C	0.0974283	C
HGNC:8812	PDK4	pyruvate dehydrogenase kinase 4			NM_002612	Q16654	1_10_The citric acid (TCA) cycle and respiratory electron transport	TCA cycle and relectron transport chain	Metabolism	01_B_1_Mitochondria	Detected in many	2.89441	B	6.08306	B	6.09331	A	1.62453	B	11.7892	A	1.15738	B	1.26413	B	0.0287841	D	0.0248184	D	4.40868	B	0.109589	C	1.41884	75.3343	D	B	0.0187317	C	0.00521073	D	0.0105572	D	0.0165137	D	0.0144232	D	0.0438824	C
HGNC:9279	PDP1	pyruvate dehyrogenase phosphatase catalytic subunit 1	PDP|PDH|PPM2A	PPM2C	NM_018444	Q9P0J1	1_10_The citric acid (TCA) cycle and respiratory electron transport	TCA cycle and relectron transport chain	Metabolism	01_B_1_Mitochondria	Detected in all	0.374638	C	0.279398	C	0.130312	C	0.0827113	C	0.121199	C	0.0848623	C	0.430509	B	0.0866729	C	0.187481	C	0.117185	C	0.121584	C	10.9666	5.178	C	C	0.0816352	C	0.116701	C	0.102777	C	0.117491	C	0.0532287	C	0.0825643	C
HGNC:30263	PDP2	pyruvate dehyrogenase phosphatase catalytic subunit 2	KIAA1348|PPM2C2|PPM2B		NM_020786	Q9P2J9	1_10_The citric acid (TCA) cycle and respiratory electron transport	TCA cycle and relectron transport chain	Metabolism	01_B_1_Mitochondria	Detected in all	0	E	0.042507	D	0.0244863	D	0.0575378	C	0.0180093	D	0.0492899	C	0.0693557	C	0.0438752	C	0.0271268	C	0	E	0.0956078	C	4.20725	3.18415	C	C	0.0600143	C	0.0947579	C	0.0653316	C	0.0812289	C	0.12928	C	0.0371517	C
HGNC:30264	PDPR	pyruvate dehydrogenase phosphatase regulatory subunit	PDP3		NM_017990	Q8NCN5	1_10_The citric acid (TCA) cycle and respiratory electron transport	TCA cycle and relectron transport chain	Metabolism	01_B_1_Mitochondria	Detected in all	0.043962	D	0.109887	C	0.149488	C	0.0676829	C	0.143421	C	0.0786933	C	0.0786196	C	0.130394	C	0.160057	C	0.121952	C	0	E	9.0466	10.5644	C	C	0.030571	C	0.0591806	C	0.0193289	C	0.0264807	C	0.0359247	C	0.0226626	C
HGNC:10603	SCO1	synthesis of cytochrome C oxidase 1		SCOD1	NM_004589	O75880	1_10_The citric acid (TCA) cycle and respiratory electron transport	TCA cycle and relectron transport chain	Metabolism	01_B_1_Mitochondria	Detected in all	0.117287	C	0.0513963	C	0.0967739	C	0.0719427	C	0.114475	C	0.0995743	C	0.131716	C	0.0530501	C	0.138066	C	0.055364	C	0.125815	C	11.3141	14.5536	C	C	0.0422647	C	0.0306034	C	0.0157403	D	0.0900912	C	0.0693446	C	0.0599205	C
HGNC:10604	SCO2	synthesis of cytochrome C oxidase 2	SCO1L	MYP6	NM_005138	O43819	1_10_The citric acid (TCA) cycle and respiratory electron transport	TCA cycle and relectron transport chain	Metabolism	01_B_1_Mitochondria	Detected in all	0.0695024	D	0.150339	C	0.053685	C	0.12375	C	0.124166	C	0.161336	C	0.0493127	C	0.277146	C	0.257415	C	0.793462	B	0.14715	C	12.847	47.1207	C	B	#N/A	F	#N/A	F	#N/A	F	#N/A	F	#N/A	F	#N/A	F
HGNC:10680	SDHA	succinate dehydrogenase complex flavoprotein subunit A	FP|SDHF	SDH2	NM_004168	P31040	1_10_The citric acid (TCA) cycle and respiratory electron transport	TCA cycle and relectron transport chain	Metabolism	01_B_1_c_Inner membrane	Detected in all	0.552473	C	0.64655	B	0.663532	B	0.290434	C	0.511276	B	0.51598	B	0.488772	B	0.229227	C	0.632081	B	0.23794	C	0.449292	B	91.3151	54.6186	B	B	0.36665	B	0.408668	B	0.38969	B	0.399883	B	0.698452	B	0.304246	B
HGNC:33867	SDHAF1	succinate dehydrogenase complex assembly factor 1	LYRM8		NM_001042631	A6NFY7	1_10_The citric acid (TCA) cycle and respiratory electron transport	TCA cycle and relectron transport chain	Metabolism	01_B_1_c_Inner membrane	Detected in all	0.392704	C	0.125271	C	0.100848	C	0.0606724	C	0.120208	C	0.133527	C	0.157022	C	0.19745	C	0.172442	C	0.018497	D	0.0220915	D	14.0844	15.2201	C	C	0.0331781	C	0.0278235	C	0.0339956	C	0.0372088	C	0.0357686	C	0.0252803	C
HGNC:26034	SDHAF2	succinate dehydrogenase complex assembly factor 2	FLJ20487|SDH5	PGL2|C11orf79	NM_017841	Q9NX18	1_10_The citric acid (TCA) cycle and respiratory electron transport	TCA cycle and relectron transport chain	Metabolism	01_B_1_c_Inner membrane	Detected in all	0.362312	C	0.178207	C	0.387213	B	0.498247	B	0.372993	B	0.251307	C	0.135113	C	0.444647	B	0.613915	B	0.391349	B	0.371225	C	26.229	32.5375	B	B	0.0637272	C	0.0734544	C	0.0519804	C	0.0754971	C	0.0755973	C	0.051538	C
HGNC:21752	SDHAF3	succinate dehydrogenase complex assembly factor 3	DC11|Sdh7|LYRM10	ACN9	NM_020186	Q9NRP4	1_10_The citric acid (TCA) cycle and respiratory electron transport	TCA cycle and relectron transport chain	Metabolism	01_B_1_c_Inner membrane	Detected in all	0.149043	C	0.219785	C	0.188184	C	0.144364	C	0.120369	C	0.117238	C	0.248674	C	0.0263349	D	0.0534623	C	0.0603624	C	0	E	12.9634	19.951	C	C	0.117873	C	0.117002	C	0.121584	C	0.126277	C	0.111404	C	0.0980014	C
HGNC:20957	SDHAF4	succinate dehydrogenase complex assembly factor 4	Sdh8	C6orf57	NM_145267	Q5VUM1	1_10_The citric acid (TCA) cycle and respiratory electron transport	TCA cycle and relectron transport chain	Metabolism	01_B_1_c_Inner membrane	Detected in all	0.0704931	D	0.131843	C	0.0780047	C	0.0683277	C	0.110283	C	0.0813592	C	0.107568	C	0.0252516	D	0.00628596	D	0.0462673	C	0.0181083	D	15.2862	14.7843	C	C	0.0521346	C	0.0222399	D	0.0330875	C	0.0423073	C	0.0957019	C	0.0422803	C
HGNC:10681	SDHB	succinate dehydrogenase complex iron sulfur subunit B		SDH1|SDH	NM_003000	P21912	1_10_The citric acid (TCA) cycle and respiratory electron transport	TCA cycle and relectron transport chain	Metabolism	01_B_1_c_Inner membrane	Detected in all	1.05594	B	0.638671	B	0.753029	B	0.563503	B	0.537517	B	0.457287	B	0.877861	B	0.341271	C	0.525766	B	0.781089	B	0.579481	B	51.9404	67.0934	B	B	0.244061	B	0.244268	B	0.262836	B	0.244917	B	0.257102	B	0.247401	B
HGNC:10682	SDHC	succinate dehydrogenase complex subunit C	CYB560|cybL	PGL3	NM_003001	Q99643	1_10_The citric acid (TCA) cycle and respiratory electron transport	TCA cycle and relectron transport chain	Metabolism	01_B_1_c_Inner membrane	Detected in all	0.778112	B	0.472543	B	0.453965	B	0.482019	B	0.721143	B	0.697091	B	0.603612	B	0.383037	B	0.318879	C	0.604467	B	0.38215	C	31.1739	33.9273	B	B	0.118723	C	0.107794	C	0.128055	C	0.144697	C	0.114416	C	0.102471	C
HGNC:10683	SDHD	succinate dehydrogenase complex subunit D	cybS	PGL|PGL1	NM_003002	O14521	1_10_The citric acid (TCA) cycle and respiratory electron transport	TCA cycle and relectron transport chain	Metabolism	01_B_1_c_Inner membrane	Detected in all	0.476641	C	0.835252	B	0.642804	B	1.06977	B	0.978665	B	0.947473	B	0.130415	C	0.509217	B	0.686563	B	0.873595	B	0.406801	C	32.3158	79.4893	B	B	0.194783	B	0.159401	C	0.17856	B	0.158047	C	0.23527	B	0.213121	B
HGNC:11448	SUCLA2	succinate-CoA ligase ADP-forming subunit beta			NM_003850	Q9P2R7	1_10_The citric acid (TCA) cycle and respiratory electron transport	TCA cycle and relectron transport chain	Metabolism	01_B_1_d_Matrix	Detected in all	0.392408	C	0.299881	C	0.254293	C	0.147034	C	0.443874	B	0.291832	B	0.211031	C	0.124276	C	0.0926889	C	0.154478	C	0.228729	C	41.1658	27.8517	B	B	0.274253	B	0.340291	B	0.327804	B	0.24532	B	0.450301	B	0.247827	B
HGNC:11449	SUCLG1	succinate-CoA ligase GDP/ADP-forming subunit alpha			NM_003849	P53597	1_10_The citric acid (TCA) cycle and respiratory electron transport	TCA cycle and relectron transport chain	Metabolism	01_B_1_d_Matrix	Detected in all	0.979533	B	0.518766	B	1.20332	B	0.392467	B	0.676052	B	0.689764	B	0.935013	B	0.298566	C	0.45023	B	0.758224	B	0.53684	B	44.4134	85.7069	B	B	0.180955	B	0.200386	B	0.25304	B	0.179922	B	0.39759	B	0.178801	B
HGNC:11450	SUCLG2	succinate-CoA ligase GDP-forming subunit beta			NM_003848	Q96I99	1_10_The citric acid (TCA) cycle and respiratory electron transport	TCA cycle and relectron transport chain	Metabolism	01_B_1_d_Matrix	Detected in all	0.557012	C	0.684267	B	0.36641	B	0.39126	B	0.35506	C	0.42576	B	0.318155	B	0.105145	C	0.18802	C	0.533769	B	0.105804	C	4.77759	31.4449	C	B	0.0173021	C	0.0250377	D	0.0200899	C	0.0374155	C	0.0373545	C	0.0466792	C
HGNC:4542	SUCNR1	succinate receptor 1		GPR91	NM_033050	Q9BXA5	1_10_The citric acid (TCA) cycle and respiratory electron transport	TCA cycle and relectron transport chain	Metabolism	02_B_Cell membrane	Detected in many	0	E	0	E	0	E	0	E	0	E	0.00112661	D	0	E	0	E	0	E	0.0165117	D	0	E	0.0102425	0.293571	E	D	#N/A	F	#N/A	F	#N/A	F	#N/A	F	#N/A	F	#N/A	F
HGNC:16001	SUGCT	succinyl-CoA:glutarate-CoA transferase	FLJ11808|ORF19|DERP13	C7orf10	NM_024728	Q9HAC7	1_10_The citric acid (TCA) cycle and respiratory electron transport	TCA cycle and relectron transport chain	Metabolism	01_B_1_Mitochondria	Detected in many	0.0619567	D	0	E	0.027608	C	0.00576235	D	0.0448952	C	0.0178167	D	0.0256296	C	0	E	0.00612439	D	0	E	0	E	2.43446	3.2033	C	C	0.00609589	D	0	E	0.00181474	D	0	E	0.00981848	D	0.0108363	D
HGNC:11474	SURF1	SURF1 cytochrome c oxidase assembly factor			NM_003172	Q15526	1_10_The citric acid (TCA) cycle and respiratory electron transport	TCA cycle and relectron transport chain	Metabolism	01_B_1_Mitochondria	Detected in all	0.79493	B	0.543654	B	0.376391	B	0.36535	B	0.553788	B	0.504596	B	0.686792	B	0.26169	C	0.24412	C	0.71652	B	0.492772	B	22.5737	47.0746	B	B	0.0660074	C	0.0803811	C	0.0727952	C	0.0423336	C	0.061911	C	0.0674613	C
HGNC:30883	TMEM126B	transmembrane protein 126B	HT007		NM_018480	Q8IUX1	1_10_The citric acid (TCA) cycle and respiratory electron transport	TCA cycle and relectron transport chain	Metabolism	01_B_1_Mitochondria	Detected in all	0.243205	C	0.379698	C	0.313075	C	0.474789	B	0.329699	C	0.407939	B	0.795457	B	0.329763	C	0.467011	B	0.366541	B	0.16829	C	30.9341	54.9912	B	B	0.138146	B	0.174447	B	0.161315	B	0.182367	B	0.130239	C	0.143115	B
HGNC:26006	TTC19	tetratricopeptide repeat domain 19	FLJ20343|MGC19520		NM_017775	Q6DKK2	1_10_The citric acid (TCA) cycle and respiratory electron transport	TCA cycle and relectron transport chain	Metabolism	01_B_1_Mitochondria	Detected in all	0.37492	C	0.527144	B	0.715529	B	0.91514	B	0.390876	B	0.610181	B	0.973346	B	0.567159	B	1.01005	B	0.400323	B	0.664351	B	25.2616	18.1447	B	C	0.184144	B	0.326184	B	0.220115	B	0.337676	B	0.229346	B	0.196816	B
HGNC:12517	UCP1	uncoupling protein 1	SLC25A7	UCP	NM_021833	P25874	1_10_The citric acid (TCA) cycle and respiratory electron transport	TCA cycle and relectron transport chain	Metabolism	01_B_1_Mitochondria	Detected in some	0	E	0	E	0	E	0.00381008	D	0	E	0.00034124	D	0.00452744	D	0	E	0	E	0	E	0	E	0.0100161	0.0060989	E	E	#N/A	F	#N/A	F	#N/A	F	#N/A	F	#N/A	F	#N/A	F
HGNC:12518	UCP2	uncoupling protein 2	SLC25A8	BMIQ4	NM_003355	P55851	1_10_The citric acid (TCA) cycle and respiratory electron transport	TCA cycle and relectron transport chain	Metabolism	01_B_1_Mitochondria	Detected in all	0.111861	C	0.00337195	D	0.0270495	D	0.0076769	D	0.0345351	D	0.0144715	D	0.347567	B	2.49177	B	1.22547	B	1.70434	B	0.536387	B	6.08794	43.182	C	B	0.0262165	C	0.0081927	D	0.0119266	D	0.0257784	C	0.00957156	D	0.0139925	D
HGNC:12519	UCP3	uncoupling protein 3	SLC25A9		NM_003356	P55916	1_10_The citric acid (TCA) cycle and respiratory electron transport	TCA cycle and relectron transport chain	Metabolism	01_B_1_Mitochondria	Detected in some	0.0563987	D	0.00445269	D	0.00544131	D	0.00477466	D	0.019677	D	0.0207897	C	0.0417418	C	0	E	0.018558	D	0.00546681	D	0	E	7.25148	5.13198	C	C	0.00101672	D	0	E	0.000912677	D	0	E	0.0035895	D	0	E
HGNC:15891	UQCC1	ubiquinol-cytochrome c reductase complex assembly factor 1	FLJ10850|CBP3|BFZB	C20orf44|UQCC	NM_018244	Q9NVA1	1_10_The citric acid (TCA) cycle and respiratory electron transport	TCA cycle and relectron transport chain	Metabolism	01_B_1_c_Inner membrane	Detected in all	0.0988688	D	0.100088	C	0.0484493	C	0.061477	C	0.044617	C	0.134214	C	0.0742373	C	0.0453791	C	0.0452016	C	0.0320929	C	0.034866	D	22.7894	13.8657	B	C	0.0680074	C	0.1075	C	0.0756586	C	0.0961781	C	0.112899	C	0.0875395	C
HGNC:21237	UQCC2	ubiquinol-cytochrome c reductase complex assembly factor 2	MGC14833|bA6B20.2|M19|Cbp6	C6orf125|MNF1	NM_032340	Q9BRT2	1_10_The citric acid (TCA) cycle and respiratory electron transport	TCA cycle and relectron transport chain	Metabolism	01_B_1_c_Inner membrane	Detected in all	0.419879	C	0.36773	C	0.235113	C	0.310016	C	0.408216	B	0.534566	B	0.871106	B	0.137245	C	0.116803	C	0.38307	B	0.325095	C	127.411	69.819	B	B	0.512139	B	0.46331	B	0.574417	B	0.68116	B	0.603914	B	0.509001	B
HGNC:34399	UQCC3	ubiquinol-cytochrome c reductase complex assembly factor 3	UNQ655	C11orf83	NM_001085372	Q6UW78	1_10_The citric acid (TCA) cycle and respiratory electron transport	TCA cycle and relectron transport chain	Metabolism	01_B_1_c_Inner membrane	Detected in all	0.679613	B	0.262316	C	0.287528	C	0.215446	C	0.242978	C	0.182196	C	0.335363	B	0.027257	D	0.0698225	C	0.0905511	C	0.0728952	C	9.45479	7.50299	C	C	0.163072	B	0.176036	B	0.16377	B	0.17939	B	0.159037	C	0.165455	B
HGNC:30863	UQCR10	ubiquinol-cytochrome c reductase, complex III subunit X	HSPC051|UCRC|QCR9|UCCR7.2		NM_013387	Q9UDW1	1_10_The citric acid (TCA) cycle and respiratory electron transport	TCA cycle and relectron transport chain	Metabolism	01_B_1_c_Inner membrane	Detected in all	1.59389	B	0.896587	B	1.42307	B	0.987406	B	1.30041	B	1.12127	B	3.93426	B	1.46346	B	1.67982	B	2.36074	B	1.49753	B	94.4208	81.8523	B	B	1.48546	A	1.45895	A	1.46443	A	1.54277	A	1.52919	A	1.32639	A
HGNC:30862	UQCR11	ubiquinol-cytochrome c reductase, complex III subunit XI	QCR10	UQCR	NM_006830	O14957	1_10_The citric acid (TCA) cycle and respiratory electron transport	TCA cycle and relectron transport chain	Metabolism	01_B_1_c_Inner membrane	Detected in all	#N/A	F	#N/A	F	#N/A	F	#N/A	F	#N/A	F	#N/A	F	#N/A	F	#N/A	F	#N/A	F	#N/A	F	#N/A	F	67.1821	99.3286	B	B	0.982846	A	1.03121	A	0.987244	A	0.924895	B	1.07107	A	0.931153	A
HGNC:12582	UQCRB	ubiquinol-cytochrome c reductase binding protein	QP-C|QCR7|UQCR6	UQBP	NM_006294	P14927	1_10_The citric acid (TCA) cycle and respiratory electron transport	TCA cycle and relectron transport chain	Metabolism	01_B_1_c_Inner membrane	Detected in all	4.84139	B	1.73243	B	6.13202	A	5.05841	B	5.40417	B	4.87921	B	10.1134	A	5.83476	A	6.31491	B	5.56672	B	6.23152	B	76.4396	106.457	B	B	1.09214	A	1.02096	A	1.08423	A	1.09514	A	0.984016	B	1.00992	A
HGNC:12585	UQCRC1	ubiquinol-cytochrome c reductase core protein 1	D3S3191|QCR1|UQCR1		NM_003365	P31930	1_10_The citric acid (TCA) cycle and respiratory electron transport	TCA cycle and relectron transport chain	Metabolism	01_B_1_c_Inner membrane	Detected in all	0.843254	B	0.516982	B	0.623336	B	0.262645	C	0.56866	B	0.376216	B	0.665383	B	0.538751	B	0.390458	B	0.756704	B	0.490986	B	98.0109	72.4967	B	B	0.487474	B	0.596614	B	0.512505	B	0.496102	B	0.515929	B	0.472939	B
HGNC:12586	UQCRC2	ubiquinol-cytochrome c reductase core protein 2	QCR2|UQCR2		NM_003366	P22695	1_10_The citric acid (TCA) cycle and respiratory electron transport	TCA cycle and relectron transport chain	Metabolism	01_B_1_c_Inner membrane	Detected in all	1.04099	B	0.780995	B	1.07077	B	1.00722	B	0.983744	B	1.02591	B	0.803119	B	0.649273	B	0.924816	B	0.973848	B	0.591042	B	143.319	98.0749	B	B	0.379866	B	0.404983	B	0.369222	B	0.407816	B	0.408244	B	0.301213	B
HGNC:12587	UQCRFS1	ubiquinol-cytochrome c reductase, Rieske iron-sulfur polypeptide 1	RIS1|RIP1|UQCR5|RISP		NM_006003	P47985	1_10_The citric acid (TCA) cycle and respiratory electron transport	TCA cycle and relectron transport chain	Metabolism	01_B_1_c_Inner membrane	Detected in all	0.884729	B	0.395196	B	0.894959	B	0.639395	B	0.768158	B	0.586692	B	0.950412	B	0.687101	B	0.845654	B	0.884849	B	0.87151	B	75.5075	69.8217	B	B	0.375835	B	0.391151	B	0.401792	B	0.427512	B	0.426369	B	0.401846	B
HGNC:12590	UQCRH	ubiquinol-cytochrome c reductase hinge protein	QCR6|UQCR8		NM_006004	P07919	1_10_The citric acid (TCA) cycle and respiratory electron transport	TCA cycle and relectron transport chain	Metabolism	01_B_1_c_Inner membrane	Detected in all	2.54713	B	1.18513	B	2.66147	B	2.61501	B	2.62479	B	1.9986	B	3.40847	B	3.81898	B	2.57556	B	2.90696	B	2.5123	B	351.546	203.776	A	B	0.992102	A	0.953727	B	0.988884	A	1.05244	B	0.920853	B	0.896017	B
HGNC:51714	UQCRHL	ubiquinol-cytochrome c reductase hinge protein like			NM_001089591	A0A096LP55	1_10_The citric acid (TCA) cycle and respiratory electron transport	TCA cycle and relectron transport chain	Metabolism	01_B_1_c_Inner membrane	Detected in some	#N/A	F	#N/A	F	#N/A	F	#N/A	F	#N/A	F	#N/A	F	#N/A	F	#N/A	F	#N/A	F	#N/A	F	#N/A	F	1.18772	0.327813	D	D	0.0920386	C	0.0720741	C	0.0875195	C	0.119886	C	0.103111	C	0.079782	C
HGNC:29594	UQCRQ	ubiquinol-cytochrome c reductase complex III subunit VII	QP-C|QCR8|UQCR7		NM_014402	O14949	1_10_The citric acid (TCA) cycle and respiratory electron transport	TCA cycle and relectron transport chain	Metabolism	01_B_1_c_Inner membrane	Detected in all	2.35961	B	1.33196	B	1.63155	B	2.04244	B	1.85926	B	1.87755	B	4.30183	B	1.00086	B	1.29522	B	1.84697	B	2.57586	B	70.0174	75.8456	B	B	1.22555	A	1.06108	A	1.1064	A	1.27458	A	1.26696	A	1.12869	A
HGNC:26924	WDR93	WD repeat domain 93			NM_020212	Q6P2C0	1_10_The citric acid (TCA) cycle and respiratory electron transport	TCA cycle and relectron transport chain	Metabolism	01_B_1_Mitochondria	Detected in many	0	E	0	E	0.00538724	D	0	E	0	E	0.00594467	D	0.00122096	D	0	E	0	E	0	E	0	E	1.5941	0.331648	D	D	0.00539643	D	0.00210474	D	0.00302275	D	0.0207466	D	0	E	0.00353696	D
HGNC:20598	LONP2	lon peptidase 2, peroxisomal	MGC4840|LONP|LONPL		NM_031490	Q86WA8	1_11_Peroxisomes	Peroxisomes	Organelles	01_B_5_Peroxisomes	Detected in all	1.04555	B	0.534205	B	2.79051	B	0.339805	C	0.445633	B	0.484848	B	0.710145	B	0.19746	C	0.361785	B	0.193246	C	0.309846	C	18.3112	30.3183	C	B	0.222138	B	0.23669	B	0.248926	B	0.285914	B	0.359936	B	0.33842	B
HGNC:8850	PEX1	peroxisomal biogenesis factor 1		ZWS1|ZWS	NM_000466	O43933	1_11_Peroxisomes	Peroxisomes	Organelles	01_B_5_Peroxisomes	Detected in all	0.242532	C	0.11321	C	0.123645	C	0.202732	C	0.0690852	C	0.0873048	C	0.15036	C	0.0362373	D	0.102945	C	0.0454995	C	0.023667	D	11.7489	6.8438	C	C	0.176735	B	0.262425	B	0.208167	B	0.225643	B	0.221528	B	0.178413	B
HGNC:8851	PEX10	peroxisomal biogenesis factor 10	RNF69		NM_153818	O60683	1_11_Peroxisomes	Peroxisomes	Organelles	01_B_5_Peroxisomes	Detected in all	0.0851848	D	0.0778536	C	0.0914001	C	0.0982795	C	0.0464513	C	0.0548878	C	0.0931532	C	0.0784881	C	0.0253985	D	0.0813894	C	0.0429409	D	22.3377	28.2766	B	B	#N/A	F	#N/A	F	#N/A	F	#N/A	F	#N/A	F	#N/A	F
HGNC:8852	PEX11A	peroxisomal biogenesis factor 11 alpha	PEX11-ALPHA|MGC119947|MGC138534		NM_003847	O75192	1_11_Peroxisomes	Peroxisomes	Organelles	01_B_5_Peroxisomes	Detected in many	0	E	0.0501518	C	0.065075	C	0.0221834	D	0.102906	C	0.0817482	C	0.0985904	C	0.0182582	D	0.00874691	D	0.0104236	D	0	E	7.47917	6.34453	C	C	0.0271818	C	0.0302127	C	0.0254826	C	0.0303671	C	0.0458948	C	0.0162678	D
HGNC:8853	PEX11B	peroxisomal biogenesis factor 11 beta			NM_003846	O96011	1_11_Peroxisomes	Peroxisomes	Organelles	01_B_5_Peroxisomes	Detected in all	0	E	0.020733	D	0.0873606	C	0.0731332	C	0.0400427	C	0.0437359	C	0.06231	C	0.040755	D	0.0585974	C	0.0436032	C	0.142654	C	17.6881	20.8096	C	C	0.0925598	C	0.0858288	C	0.109025	C	0.0991476	C	0.0958089	C	0.0948061	C
HGNC:20208	PEX11G	peroxisomal biogenesis factor 11 gamma			NM_080662	Q96HA9	1_11_Peroxisomes	Peroxisomes	Organelles	01_B_5_Peroxisomes	Detected in all	0	E	0.071356	C	0.0190241	D	0.0122733	D	0.00577261	D	0.0292432	C	0.0385527	C	0.0141884	D	0.0033809	D	0.0429682	C	0	E	2.74553	4.83433	C	C	0.00769134	D	0.00568053	D	0.0102498	D	0.00160911	D	0.00878288	D	0.00253209	D
HGNC:8854	PEX12	peroxisomal biogenesis factor 12			NM_000286	O00623	1_11_Peroxisomes	Peroxisomes	Organelles	01_B_5_Peroxisomes	Detected in all	0	E	0.0337012	D	0.0317377	C	0.0422489	C	0.0219521	D	0.0298571	C	0.0245609	D	0	E	0.0223791	D	0.00622813	D	0	E	4.69053	5.48153	C	C	0.0201732	C	0.0355593	C	0.0136731	D	0.0253474	C	0.0118577	D	0.0270639	C
HGNC:8855	PEX13	peroxisomal biogenesis factor 13			NM_002618	Q92968	1_11_Peroxisomes	Peroxisomes	Organelles	01_B_5_Peroxisomes	Detected in all	0.0850791	D	0.0855567	C	0.203822	C	0.158182	C	0.203308	C	0.139012	C	0.184444	C	0.108718	C	0.13688	C	0.0312148	C	0.0493409	D	15.0445	8.41953	C	C	0.0364177	C	0.0507106	C	0.0335217	C	0.0172631	D	0.0403311	C	0.0513264	C
HGNC:8856	PEX14	peroxisomal biogenesis factor 14			NM_004565	O75381	1_11_Peroxisomes	Peroxisomes	Organelles	01_B_5_Peroxisomes	Detected in all	0	E	0.0495153	C	0.0785638	C	0.0782036	C	0.102657	C	0.0532693	C	0.081127	C	0.103204	C	0.0547626	C	0.0135534	D	0	E	71.2016	12.0903	B	C	0.0551807	C	0.028011	C	0.0460552	C	0.0565296	C	0.0252207	C	0.0350425	C
HGNC:8857	PEX16	peroxisomal biogenesis factor 16			NM_057174	Q9Y5Y5	1_11_Peroxisomes	Peroxisomes	Organelles	01_B_5_Peroxisomes	Detected in all	0.349493	C	0.201342	C	0.203634	C	0.233703	C	0.224974	C	0.217197	C	0.527597	B	0.245172	C	0.260395	C	0.212079	C	0.354164	C	15.4312	19.8239	C	C	0.0161121	C	0.0223119	D	0.0123188	D	0.0117396	D	0.0155202	D	0.0121332	D
HGNC:9713	PEX19	peroxisomal biogenesis factor 19	HK33|D1S2223E|PMP1|PMPI|PXMP1	PXF	NM_002857	P40855	1_11_Peroxisomes	Peroxisomes	Organelles	01_B_5_Peroxisomes	Detected in all	0.0348391	D	0.237636	C	0.267868	C	0.264544	C	0.275553	C	0.281791	C	0.0674183	C	0.0420461	D	0.120518	C	0.262711	C	0.0398554	D	79.0325	58.9386	B	B	0.0855899	C	0.0827198	C	0.103558	C	0.147794	C	0.134646	C	0.0720647	C
HGNC:9717	PEX2	peroxisomal biogenesis factor 2	PMP35|PAF-1|RNF72|ZWS3	PXMP3	NM_000318	P28328	1_11_Peroxisomes	Peroxisomes	Organelles	01_B_5_Peroxisomes	Detected in all	0.387947	C	0.351981	C	0.251349	C	0.252833	C	0.226677	C	0.257223	C	0.390995	B	0.253122	C	0.291606	C	0.154969	C	0.182445	C	10.6327	10.8497	C	C	0.0994794	C	0.0849838	C	0.102643	C	0.0994511	C	0.105653	C	0.0853739	C
HGNC:22965	PEX26	peroxisomal biogenesis factor 26	FLJ20695		NM_017929	Q7Z412	1_11_Peroxisomes	Peroxisomes	Organelles	01_B_5_Peroxisomes	Detected in all	0.0843781	D	0.0815689	C	0.137248	C	0.168628	C	0.0941373	C	0.139208	C	0.102707	C	0.259958	C	0.306148	C	0.0310252	C	0.0512138	D	5.38876	7.61841	C	C	0.00557742	D	0.00475595	D	0.0121864	D	0.00786837	D	0.0107816	D	0.00303838	D
HGNC:8858	PEX3	peroxisomal biogenesis factor 3			NM_003630	P56589	1_11_Peroxisomes	Peroxisomes	Organelles	01_B_5_Peroxisomes	Detected in all	0	E	0.0831048	C	0.0927252	C	0.213117	C	0.158136	C	0.12631	C	0.0477316	C	0.152695	C	0.0940281	C	0.075863	C	0	E	6.89545	7.03166	C	C	0.0569267	C	0.0896548	C	0.0896158	C	0.075718	C	0.113007	C	0.0644423	C
HGNC:9719	PEX5	peroxisomal biogenesis factor 5	PTS1R	PXR1	NM_000319	P50542	1_11_Peroxisomes	Peroxisomes	Organelles	01_B_5_Peroxisomes	Detected in all	0.25866	C	0.161906	C	0.0967194	C	0.0967512	C	0.189608	C	0.239743	C	0.0753239	C	0.0417914	D	0.022511	D	0.0208994	D	0	E	16.9254	17.8412	C	C	0.0603365	C	0.0856035	C	0.0613811	C	0.0768889	C	0.0769641	C	0.0492945	C
HGNC:30024	PEX5L	peroxisomal biogenesis factor 5 like	PEX5R|PXR2|TRIP8b		NM_016559	Q8IYB4	1_11_Peroxisomes	Peroxisomes	Organelles	01_B_5_Peroxisomes	Detected in many	1.51176	B	0.0431895	D	0.0314606	C	0.012523	D	0.0569576	C	0.00181951	D	0.00693706	D	0	E	0	E	0	E	0	E	8.03246	0.221472	C	D	0.124448	B	0.143244	C	0.136972	C	0.746472	B	0.151659	C	0.131522	C
HGNC:8859	PEX6	peroxisomal biogenesis factor 6	PXAAA1|PAF-2		NM_000287	Q13608	1_11_Peroxisomes	Peroxisomes	Organelles	01_B_5_Peroxisomes	Detected in all	0.0889746	D	0.0923038	C	0.184203	C	0.0335083	D	0.129333	C	0.118297	C	0.0782931	C	0.025353	D	0.0361946	C	0.0122106	D	0.34785	C	1.28189	0.166879	D	D	0.0274192	C	0.0441906	C	0.0334117	C	0.0309803	C	0.0393558	C	0.0258893	C
HGNC:8860	PEX7	peroxisomal biogenesis factor 7	PTS2R|RD		NM_000288	O00628	1_11_Peroxisomes	Peroxisomes	Organelles	01_B_5_Peroxisomes	Detected in all	0	E	0.0670289	C	0.0980479	C	0.230457	C	0.0511163	C	0.0990118	C	0.232472	C	0	E	0.0107128	D	0.0361501	C	0.189753	C	8.65363	15.8626	C	C	0.0235806	C	0.0373714	C	0.0278993	C	0.0444699	C	0.0323693	C	0.022101	C
HGNC:9716	PXMP2	peroxisomal membrane protein 2	PMP22|MPV17L3		NM_018663	Q9NR77	1_11_Peroxisomes	Peroxisomes	Organelles	01_B_5_Peroxisomes	Detected in all	0.164782	C	0.157203	C	0.0434261	C	0.145407	C	0.059674	C	0.198809	C	0.306112	B	0	E	0.0469371	C	0.0310385	C	0	E	8.80795	15.6089	C	C	0.00858198	D	0.0101745	D	0.0102631	D	0.020023	D	0.0122489	D	0.00436889	D
HGNC:15920	PXMP4	peroxisomal membrane protein 4	PMP24		NM_007238	Q9Y6I8	1_11_Peroxisomes	Peroxisomes	Organelles	01_B_5_Peroxisomes	Detected in all	0	E	0.03417	D	0.00722191	D	0.0125794	D	0.00389208	D	0.0240945	C	0.0354385	C	0.00505382	D	0.006733	D	0.00918243	D	0	E	4.46965	3.96896	C	C	0.0320498	C	0.030862	C	0.0494904	C	0.0722254	C	0.036618	C	0.0435262	C
HGNC:28531	TYSND1	trypsin domain containing 1	MGC34695|NET41		NM_173555	Q2T9J0	1_11_Peroxisomes	Peroxisomes	Organelles	01_B_5_Peroxisomes	Detected in all	0.0690746	D	0.0827915	C	0.0632454	C	0.0470615	C	0.0380551	D	0.0772168	C	0.13543	C	0.0693586	C	0.0945446	C	0.126041	C	0.015436	D	6.35278	12.5095	C	C	0.024368	C	0.0384365	C	0.0171625	D	0.0183518	D	0.0201478	D	0.00675988	D
HGNC:697	ARL6IP1	ADP ribosylation factor like GTPase 6 interacting protein 1	AIP1|ARMER|KIAA0069|SPG61	ARL6IP	NM_015161	Q15041	1_12_Endoplasmic Reticulum	Endoplasmic Reticulum & Golgi	Organelles	01_B_2_Endoplasmic reticulum	Detected in all	2.12703	B	3.63237	B	2.48111	B	2.53138	B	1.92071	B	3.05467	B	8.10138	A	2.3687	B	2.96619	B	2.45298	B	3.72551	B	257.278	285.254	B	B	1.8518	A	1.82706	A	1.7197	A	1.81842	A	1.56287	A	1.54441	A
HGNC:11231	ATL1	atlastin GTPase 1	FSP1|AD-FSP	SPG3|SPG3A	NM_001127713	Q8WXF7	1_12_Endoplasmic Reticulum	Endoplasmic Reticulum & Golgi	Organelles	01_B_2_Endoplasmic reticulum	Detected in many	0.528674	C	0.316894	C	0.114767	C	0.0272004	D	0.0979199	C	0.107958	C	0.00947489	D	0.01033	D	0.0317631	C	0.00254758	D	0	E	13.3453	4.03812	C	C	0.142764	B	0.31279	B	0.177409	B	0.111057	C	0.169807	B	0.179295	B
HGNC:24047	ATL2	atlastin GTPase 2		ARL6IP2	NM_022374	Q8NHH9	1_12_Endoplasmic Reticulum	Endoplasmic Reticulum & Golgi	Organelles	01_B_2_Endoplasmic reticulum	Detected in all	0.11358	C	0.16357	C	0.206832	C	0.208675	C	0.312569	C	0.170683	C	0.146322	C	0.264704	C	0.181132	C	0.0724483	C	0.215917	C	13.9484	14.006	C	C	0.0799077	C	0.12038	C	0.0698416	C	0.0866164	C	0.177344	B	0.0606582	C
HGNC:24526	ATL3	atlastin GTPase 3	DKFZP564J0863		NM_015459	Q6DD88	1_12_Endoplasmic Reticulum	Endoplasmic Reticulum & Golgi	Organelles	01_B_2_Endoplasmic reticulum	Detected in all	0.217892	C	0.359019	C	0.198775	C	0.546095	B	0.487528	B	0.419282	B	0.493961	B	0.302927	C	0.203558	C	0.506466	B	0.102658	C	2.84588	20.5157	C	C	0.00975066	D	0.00631602	D	0.00894128	D	0.00383335	D	0.00664951	D	0.00872733	D
HGNC:811	ATP2A1	ATPase sarcoplasmic/endoplasmic reticulum Ca2+ transporting 1	SERCA1	ATP2A	NM_004320	O14983	1_12_Endoplasmic Reticulum	Endoplasmic Reticulum & Golgi	Organelles	01_B_2_Endoplasmic reticulum	Detected in some	0	E	0	E	0.0134264	D	0	E	0	E	0.00189884	D	0	E	0	E	0.0131197	D	0	E	0	E	2.68844	0.258032	C	D	0.0116336	D	0.0121832	D	0.00693345	D	0.00981931	D	0.00227206	D	0.00735033	D
HGNC:812	ATP2A2	ATPase sarcoplasmic/endoplasmic reticulum Ca2+ transporting 2	SERCA2	ATP2B|DAR	NM_001681	P16615	1_12_Endoplasmic Reticulum	Endoplasmic Reticulum & Golgi	Organelles	01_B_2_Endoplasmic reticulum	Detected in all	1.05676	B	1.02026	B	1.47243	B	1.32493	B	3.21445	B	2.70424	B	1.7434	B	0.521987	B	0.581016	B	1.13777	B	2.12303	B	57.8537	62.8792	B	B	0.243853	B	0.512098	B	0.304133	B	0.309304	B	0.391962	B	0.250326	B
HGNC:813	ATP2A3	ATPase sarcoplasmic/endoplasmic reticulum Ca2+ transporting 3	SERCA3		NM_174953	Q93084	1_12_Endoplasmic Reticulum	Endoplasmic Reticulum & Golgi	Organelles	01_B_2_Endoplasmic reticulum	Detected in many	0	E	0.00557073	D	0.00143333	D	0.232483	C	0.080625	C	0.0174372	D	0.0113169	D	0.501178	B	0.337656	B	0.0370087	C	0.341853	C	0.539096	13.2469	D	C	#N/A	F	#N/A	F	#N/A	F	#N/A	F	#N/A	F	#N/A	F
HGNC:16930	CHERP	calcium homeostasis endoplasmic reticulum protein	ERPROT213-21|DAN16		NM_006387	Q8IWX8	1_12_Endoplasmic Reticulum	Endoplasmic Reticulum & Golgi	Organelles	01_B_2_Endoplasmic reticulum	Detected in all	0.156371	C	0.23848	C	0.427767	B	0.134108	C	0.235585	C	0.208578	C	0.262135	C	0.271159	C	0.354592	B	0.0759756	C	0.0244194	D	17.6959	10.6291	C	C	0.065253	C	0.101787	C	0.0772523	C	0.107125	C	0.0831405	C	0.0869334	C
HGNC:2079	CLN8	CLN8 transmembrane ER and ERGIC protein	FLJ39417|TLCD6	EPMR|C8orf61	NM_018941	Q9UBY8	1_12_Endoplasmic Reticulum	Endoplasmic Reticulum & Golgi	Organelles	01_B_2_Endoplasmic reticulum	Detected in all	0.493782	C	0.306415	C	0.152322	C	0.213795	C	0.121152	C	0.0729757	C	0.0738119	C	0.257762	C	0.192834	C	0.458935	B	0.193702	C	4.73713	1.92161	C	D	0.0509155	C	0.0820407	C	0.0584775	C	0.0835115	C	0.0933501	C	0.0676675	C
HGNC:18967	EDEM1	ER degradation enhancing alpha-mannosidase like protein 1	KIAA0212|EDEM		NM_014674	Q92611	1_12_Endoplasmic Reticulum	Endoplasmic Reticulum & Golgi	Organelles	01_B_2_Endoplasmic reticulum	Detected in all	0.106001	D	0.106197	C	0.102487	C	0.156814	C	0.126329	C	0.151748	C	0.0754405	C	1.14918	B	0.304925	C	0.438279	B	0.111562	C	3.81125	7.98783	C	C	0.0247043	C	0.0318275	C	0.0217908	C	0.0623559	C	0.0686908	C	0.0465619	C
HGNC:15877	EDEM2	ER degradation enhancing alpha-mannosidase like protein 2	FLJ10783|bA4204.1	C20orf49|C20orf31	NM_018217	Q9BV94	1_12_Endoplasmic Reticulum	Endoplasmic Reticulum & Golgi	Organelles	01_B_2_Endoplasmic reticulum	Detected in all	0	E	0.0801786	C	0.0392804	C	0.238361	C	0.126891	C	0.12257	C	0.0576063	C	0.119115	C	0.114522	C	0.185352	C	0.261595	C	9.72033	18.7006	C	C	0.0313759	C	0.0283751	C	0.0273585	C	0.0176905	D	0.0297581	C	0.0148712	D
HGNC:16787	EDEM3	ER degradation enhancing alpha-mannosidase like protein 3		C1orf22	NM_025191	Q9BZQ6	1_12_Endoplasmic Reticulum	Endoplasmic Reticulum & Golgi	Organelles	01_B_2_Endoplasmic reticulum	Detected in all	0.2541	C	0.218667	C	0.249131	C	0.252551	C	0.259176	C	0.256376	C	0.0747611	C	0.126819	C	0.291767	C	0.196726	C	0.0488074	D	9.82856	11.2648	C	C	0.113011	C	0.149254	C	0.14316	B	0.147737	C	0.154247	C	0.11955	C
HGNC:28957	EMC1	ER membrane protein complex subunit 1		KIAA0090	NM_015047	Q8N766	1_12_Endoplasmic Reticulum	Endoplasmic Reticulum & Golgi	Organelles	01_B_2_Endoplasmic reticulum	Detected in all	0.153573	C	0.239171	C	0.24214	C	0.0947028	C	0.148757	C	0.205743	C	0.156213	C	0.234654	C	0.17812	C	0.12992	C	0.166281	C	53.5377	39.5223	B	B	0.0992888	C	0.11549	C	0.0863232	C	0.149637	C	0.101422	C	0.0911078	C
HGNC:27609	EMC10	ER membrane protein complex subunit 10	INM02|HSS1|HSM1	C19orf63	NM_175063	Q5UCC4	1_12_Endoplasmic Reticulum	Endoplasmic Reticulum & Golgi	Organelles	01_B_2_Endoplasmic reticulum	Detected in all	0.351019	C	0.404074	B	0.314719	C	0.23085	C	0.318932	C	0.422366	B	0.912342	B	0.638357	B	0.531323	B	0.391569	B	0.338813	C	44.9438	74.2427	B	B	0.0224905	C	0.0356049	C	0.0205143	C	0.0297197	C	0.0427646	C	0.0306214	C
HGNC:28963	EMC2	ER membrane protein complex subunit 2		KIAA0103|TTC35	NM_014673	Q15006	1_12_Endoplasmic Reticulum	Endoplasmic Reticulum & Golgi	Organelles	01_B_2_Endoplasmic reticulum	Detected in all	0.347795	C	0.50432	B	0.489843	B	0.403726	B	0.482022	B	0.617879	B	0.536788	B	0.124538	C	0.0685436	C	0.144947	C	0.034866	D	34.2519	54.5302	B	B	0.104089	C	0.142167	C	0.11149	C	0.179579	B	0.112954	C	0.145679	B
HGNC:23999	EMC3	ER membrane protein complex subunit 3		TMEM111	NM_018447	Q9P0I2	1_12_Endoplasmic Reticulum	Endoplasmic Reticulum & Golgi	Organelles	01_B_2_Endoplasmic reticulum	Detected in all	0.88979	B	0.550952	B	0.565588	B	0.748433	B	0.690503	B	0.450809	B	0.589815	B	0.711251	B	0.80531	B	0.453442	B	0.618468	B	54.4152	64.3869	B	B	0.156085	B	0.153998	C	0.166798	B	0.139764	C	0.14363	C	0.111003	C
HGNC:28032	EMC4	ER membrane protein complex subunit 4	FLJ90746|MGC24415|PIG17	TMEM85	NM_016454	Q5J8M3	1_12_Endoplasmic Reticulum	Endoplasmic Reticulum & Golgi	Organelles	01_B_2_Endoplasmic reticulum	Detected in all	1.22206	B	0.965205	B	0.706931	B	0.873545	B	0.77482	B	0.754135	B	0.881025	B	0.982884	B	0.72046	B	0.368851	B	0.774036	B	65.9415	85.3867	B	B	0.353863	B	0.440215	B	0.351226	B	0.309326	B	0.439644	B	0.334285	B
HGNC:28430	EMC6	ER membrane protein complex subunit 6	MGC2963|RAB5IFL	TMEM93	NM_031298	Q9BV81	1_12_Endoplasmic Reticulum	Endoplasmic Reticulum & Golgi	Organelles	01_B_2_Endoplasmic reticulum	Detected in all	0.27411	C	0.273856	C	0.454946	B	0.513028	B	0.431997	B	0.232222	C	0.490948	B	0.464195	B	0.350384	B	0.241838	C	0.596098	B	28.4488	34.8606	B	B	0.000453867	D	0.00237392	D	0.0011983	D	0	E	0.00182561	D	0.000721559	D
HGNC:24301	EMC7	ER membrane protein complex subunit 7	C11orf3	C15orf24	NM_020154	Q9NPA0	1_12_Endoplasmic Reticulum	Endoplasmic Reticulum & Golgi	Organelles	01_B_2_Endoplasmic reticulum	Detected in all	1.24829	B	0.755485	B	0.541535	B	0.680202	B	0.672017	B	0.81679	B	1.10243	B	0.719095	B	1.03052	B	0.378885	B	0.616952	B	52.8289	87.2215	B	B	0.149214	B	0.183972	B	0.20453	B	0.13591	C	0.213135	B	0.132084	C
HGNC:7864	EMC8	ER membrane protein complex subunit 8	FAM158B	C16orf4|NOC4|C16orf2|COX4NB	NM_006067	O43402	1_12_Endoplasmic Reticulum	Endoplasmic Reticulum & Golgi	Organelles	01_B_2_Endoplasmic reticulum	Detected in all	0.308489	C	0.177768	C	0.212062	C	0.322342	C	0.315505	C	0.18217	C	0.088689	C	0.208511	C	0.30444	C	0.151586	C	0.274097	C	16.1605	17.5384	C	C	0.0279025	C	0.0434419	C	0.0485017	C	0.0388839	C	0.0501487	C	0.0413516	C
HGNC:20273	EMC9	ER membrane protein complex subunit 9	CGI-112	C14orf122|FAM158A	NM_016049	Q9Y3B6	1_12_Endoplasmic Reticulum	Endoplasmic Reticulum & Golgi	Organelles	01_B_2_Endoplasmic reticulum	Detected in all	0.0290872	D	0.231623	C	0.0873998	C	0.088109	C	0.171474	C	0.123722	C	0.509988	B	0.114573	C	0.0594021	C	0.0833237	C	0	E	28.8897	18.0993	B	C	0.111037	C	0.133773	C	0.095654	C	0.113548	C	0.0820373	C	0.0818705	C
HGNC:25222	ERLEC1	endoplasmic reticulum lectin 1	CL25084|XTP3TPB|XTP3-B|ERLECTIN	C2orf30	NM_015701	Q96DZ1	1_12_Endoplasmic Reticulum	Endoplasmic Reticulum & Golgi	Organelles	01_B_2_Endoplasmic reticulum	Detected in all	0.351142	C	0.387895	C	0.166796	C	0.267676	C	0.348528	C	0.434124	B	0.478901	B	0.267489	C	0.264182	C	0.10413	C	0.0806845	C	45.8677	45.599	B	B	0.573898	B	0.758952	B	0.656789	B	0.592191	B	0.735097	B	0.53652	B
HGNC:16947	ERLIN1	ER lipid raft associated 1	KE04|Erlin-1|SPG62	C10orf69|SPFH1	NM_006459	O75477	1_12_Endoplasmic Reticulum	Endoplasmic Reticulum & Golgi	Organelles	01_B_2_Endoplasmic reticulum	Detected in all	0.2273	C	0.0920284	C	0.0999915	C	0.0920598	C	0.061687	C	0.140155	C	0.0947511	C	0.108836	C	0.0772693	C	0.145285	C	0	E	6.15745	14.2037	C	C	0.0360425	C	0.0445551	C	0.0577698	C	0.0528241	C	0.0686065	C	0.0553528	C
HGNC:1356	ERLIN2	ER lipid raft associated 2	NET32|Erlin-2	C8orf2|SPFH2|SPG18	NM_007175	O94905	1_12_Endoplasmic Reticulum	Endoplasmic Reticulum & Golgi	Organelles	01_B_2_Endoplasmic reticulum	Detected in all	0.118374	C	0.127765	C	0.160814	C	0.0743083	C	0.083908	C	0.163339	C	0.231474	C	0.047627	C	0.0285355	C	0.110989	C	0.0588007	D	16.4281	16.8952	C	C	0.0718784	C	0.136918	C	0.0952503	C	0.1292	C	0.174089	B	0.116163	C
HGNC:21056	ERMARD	ER membrane associated RNA degradation	FLJ11152|dJ266L20.3	C6orf70	NM_018341	Q5T6L9	1_12_Endoplasmic Reticulum	Endoplasmic Reticulum & Golgi	Organelles	01_B_2_Endoplasmic reticulum	Detected in all	0.0860262	D	0.0849208	C	0.133923	C	0.107873	C	0.14295	C	0.100635	C	0.0450006	C	0.0224138	D	0.0295638	C	0.0188414	D	0.0213828	D	9.76624	10.837	C	C	0.0306867	C	0.0534687	C	0.0434782	C	0.0406762	C	0.0305355	C	0.0575001	C
HGNC:23703	ERMP1	endoplasmic reticulum metallopeptidase 1	FLJ23309|FXNA	KIAA1815	NM_024896	Q7Z2K6	1_12_Endoplasmic Reticulum	Endoplasmic Reticulum & Golgi	Organelles	01_B_2_Endoplasmic reticulum	Detected in all	0	E	0.0324251	D	0.0491131	C	0.0673189	C	0.0148463	D	0.0477805	C	0.0673096	C	0	E	0.0595783	C	0	E	0.0499016	D	6.19944	9.83471	C	C	0.0305849	C	0.0971384	C	0.0440655	C	0.0439708	C	0.0678222	C	0.038009	C
HGNC:3449	ERN1	endoplasmic reticulum to nucleus signaling 1	IRE1|IRE1P		NM_001433	O75460	1_12_Endoplasmic Reticulum	Endoplasmic Reticulum & Golgi	Organelles	01_B_2_Endoplasmic reticulum	Detected in all	0.254952	C	0.354844	C	0.218045	C	0.30163	C	0.270302	C	0.316768	B	0.222536	C	0.359351	C	0.868566	B	0.476833	B	0.316778	C	3.41494	3.33829	C	C	0.039795	C	0.014717	D	0.0097195	D	0.0262109	C	0.0136211	D	0.0156346	D
HGNC:16942	ERN2	endoplasmic reticulum to nucleus signaling 2	IRE1b		NM_001308220	Q76MJ5	1_12_Endoplasmic Reticulum	Endoplasmic Reticulum & Golgi	Organelles	01_B_2_Endoplasmic reticulum	Detected in many	#N/A	F	#N/A	F	#N/A	F	#N/A	F	#N/A	F	#N/A	F	#N/A	F	#N/A	F	#N/A	F	#N/A	F	#N/A	F	0.0304454	0.00604736	E	E	#N/A	F	#N/A	F	#N/A	F	#N/A	F	#N/A	F	#N/A	F
HGNC:13280	ERO1A	endoplasmic reticulum oxidoreductase 1 alpha	ERO1-alpha|Ero1alpha	ERO1L	NM_014584	Q96HE7	1_12_Endoplasmic Reticulum	Endoplasmic Reticulum & Golgi	Organelles	01_B_2_Endoplasmic reticulum	Detected in all	0.244873	C	0.232654	C	0.319054	C	0.749764	B	0.338667	C	0.281197	C	0.700569	B	0.248788	C	0.385578	B	0.41776	B	0.755694	B	12.7785	17.8625	C	C	0.136452	B	0.155469	C	0.0958002	C	0.130989	C	0.149941	C	0.144283	B
HGNC:14355	ERO1B	endoplasmic reticulum oxidoreductase 1 beta	ERO1-L(beta)|Ero1beta	ERO1LB	NM_019891	Q86YB8	1_12_Endoplasmic Reticulum	Endoplasmic Reticulum & Golgi	Organelles	01_B_2_Endoplasmic reticulum	Detected in many	0.423022	C	1.28507	B	0.723998	B	0.497178	B	0.599367	B	0.546232	B	0.400855	B	0.501906	B	1.0829	B	0.294492	C	0.259227	C	11.4249	5.93341	C	C	0.274901	B	0.298158	B	0.163109	B	0.183779	B	0.250786	B	0.233777	B
HGNC:26495	ERP27	endoplasmic reticulum protein 27	FLJ32115|ERp27|PDIA8	C12orf46	NM_152321	Q96DN0	1_12_Endoplasmic Reticulum	Endoplasmic Reticulum & Golgi	Organelles	01_B_2_Endoplasmic reticulum	Detected in many	0	E	0.00983954	D	0.0434084	C	0.014988	D	0.0927082	C	0.0851068	C	0.00391426	D	0	E	0.0837332	C	0.0136271	D	0	E	0.264625	6.03537	D	C	#N/A	F	#N/A	F	#N/A	F	#N/A	F	#N/A	F	#N/A	F
HGNC:13799	ERP29	endoplasmic reticulum protein 29	ERp28|ERp31|ERp29|PDI-DB|PDIA9	C12orf8	NM_001034025	P30040	1_12_Endoplasmic Reticulum	Endoplasmic Reticulum & Golgi	Organelles	01_B_2_Endoplasmic reticulum	Detected in all	1.04444	B	0.520761	B	0.954662	B	1.19225	B	0.498767	B	0.858136	B	1.22587	B	2.35417	B	1.70254	B	1.21798	B	0.611516	B	70.343	85.9973	B	B	0.310383	B	0.346087	B	0.276036	B	0.250324	B	0.3953	B	0.28811	B
HGNC:18311	ERP44	endoplasmic reticulum protein 44	KIAA0573|PDIA10	TXNDC4	NM_015051	Q9BS26	1_12_Endoplasmic Reticulum	Endoplasmic Reticulum & Golgi	Organelles	01_B_2_Endoplasmic reticulum	Detected in all	0.247634	C	0.529192	B	0.47046	B	0.612215	B	0.57155	B	0.579627	B	0.264951	C	0.638231	B	0.716593	B	0.930522	B	0.138413	C	17.153	43.7967	C	B	0.123053	C	0.191345	B	0.144308	B	0.108529	C	0.209519	B	0.157711	B
HGNC:27287	GRAMD2A	GRAM domain containing 2A		GRAMD2	NM_001012642	Q8IUY3	1_12_Endoplasmic Reticulum	Endoplasmic Reticulum & Golgi	Organelles	01_B_2_Endoplasmic reticulum	Detected in many	0.21156	C	0.173261	C	0.00406691	D	0	E	0	E	0.00472063	D	0.00646276	D	0	E	0	E	0	E	0	E	0.62531	0.449668	D	D	0.000241626	D	0	E	0.000431375	D	0	E	0	E	0.00170143	D
HGNC:4589	GRINA	glutamate ionotropic receptor NMDA type subunit associated protein 1	HNRGW|TMBIM3|LFG1	NMDARA1	NM_001009184	Q7Z429	1_12_Endoplasmic Reticulum	Endoplasmic Reticulum & Golgi	Organelles	01_B_2_Endoplasmic reticulum	Detected in all	0.526002	C	0.639529	B	0.568282	B	0.455945	B	0.788058	B	1.06118	B	0.80623	B	0.126468	C	0.0884022	C	1.96138	B	0.469034	B	266.568	153.134	B	B	0.101204	C	0.0889208	C	0.079445	C	0.105149	C	0.0942766	C	0.0805207	C
HGNC:18550	IER3IP1	immediate early response 3 interacting protein 1			NM_016097	Q9Y5U9	1_12_Endoplasmic Reticulum	Endoplasmic Reticulum & Golgi	Organelles	01_B_2_Endoplasmic reticulum	Detected in all	#N/A	F	#N/A	F	#N/A	F	#N/A	F	#N/A	F	#N/A	F	#N/A	F	#N/A	F	#N/A	F	#N/A	F	#N/A	F	32.802	36.5376	B	B	0.256538	B	0.250634	B	0.24582	B	0.175905	B	0.253246	B	0.22447	B
HGNC:6304	KDELR1	KDEL endoplasmic reticulum protein retention receptor 1	ERD2.1|ERD2|HDEL		NM_006801	P24390	1_12_Endoplasmic Reticulum	Endoplasmic Reticulum & Golgi	Organelles	01_B_2_Endoplasmic reticulum	Detected in all	0.252202	C	0.614906	B	0.855132	B	1.31939	B	0.751577	B	1.05474	B	0.805184	B	0.573905	B	0.319513	C	0.693292	B	0.677258	B	39.9211	100.026	B	B	0.0419653	C	0.0716452	C	0.0403314	C	0.049788	C	0.0393201	C	0.0551711	C
HGNC:6305	KDELR2	KDEL endoplasmic reticulum protein retention receptor 2	ELP-1|ERD2.2		NM_001100603	P33947	1_12_Endoplasmic Reticulum	Endoplasmic Reticulum & Golgi	Organelles	01_B_2_Endoplasmic reticulum	Detected in all	0.787368	B	0.794182	B	0.895671	B	1.84907	B	1.31917	B	1.60253	B	0.461031	B	1.38586	B	1.01093	B	1.25262	B	1.54124	B	22.4965	74.8469	B	B	0.109045	C	0.183435	B	0.117601	C	0.107998	C	0.0974757	C	0.101054	C
HGNC:6306	KDELR3	KDEL endoplasmic reticulum protein retention receptor 3			NM_006855	O43731	1_12_Endoplasmic Reticulum	Endoplasmic Reticulum & Golgi	Organelles	01_B_2_Endoplasmic reticulum	Detected in many	0	E	0.0521185	C	0.0482179	C	0.112962	C	0.020027	D	0.162131	C	0.00378012	D	0.00964793	D	0	E	0.00429966	D	0	E	1.30275	7.08394	D	C	0.0173911	C	0.0194306	D	0.0189527	C	0.0476846	C	0.00476945	D	0.0176815	D
HGNC:21610	LNPK	lunapark, ER junction formation factor	Ul|LNP1|LNP	KIAA1715	NM_030650	Q9C0E8	1_12_Endoplasmic Reticulum	Endoplasmic Reticulum & Golgi	Organelles	01_B_2_Endoplasmic reticulum	Detected in all	0.323026	C	0.218748	C	0.138178	C	0.0346494	D	0.221478	C	0.202916	C	0.121562	C	0.0609836	C	0.103622	C	0.0767218	C	0	E	11.3143	7.18072	C	C	0.224884	B	0.218743	B	0.266189	B	0.249763	B	0.212294	B	0.313427	B
HGNC:15625	NBAS	NBAS subunit of NRZ tethering complex	NAG		NM_015909	A2RRP1	1_12_Endoplasmic Reticulum	Endoplasmic Reticulum & Golgi	Organelles	01_B_2_Endoplasmic reticulum	Detected in all	0.487513	C	0.151801	C	0.190984	C	0.195477	C	0.122703	C	0.105908	C	0.078349	C	0.0709248	C	0.0792587	C	0.0964002	C	0.134565	C	7.35637	7.63848	C	C	0.125432	B	0.225585	B	0.150446	B	0.145878	C	0.158458	C	0.125866	C
HGNC:19350	POGLUT2	protein O-glucosyltransferase 2	MGC5302|EP58	KDELC1	NM_001318732	Q6UW63	1_12_Endoplasmic Reticulum	Endoplasmic Reticulum & Golgi	Organelles	01_B_2_Endoplasmic reticulum	#N/A	#N/A	F	0.0452931	D	0.0340563	C	0.00853065	D	0.0278935	D	0.0723157	C	0.00203056	D	0	E	0.0107761	D	0.00185518	D	0	E	2.44216	4.36886	C	C	0.013557	D	0.00910914	D	0.0222728	C	0.00642073	D	0.0320374	C	0.0146801	D
HGNC:28496	POGLUT3	protein O-glucosyltransferase 3	MGC33424	KDELC2	NM_153705	Q7Z4H8	1_12_Endoplasmic Reticulum	Endoplasmic Reticulum & Golgi	Organelles	01_B_2_Endoplasmic reticulum	#N/A	#N/A	F	0.255115	C	0.0615637	C	0.157055	C	0.230734	C	0.321662	B	0.142335	C	0	E	0.0296072	C	0.160435	C	0	E	4.27423	20.0713	C	C	0.0124612	D	0.0239093	D	0.0296717	C	0.0165913	D	0.013574	D	0.00106055	D
HGNC:9934	RCN1	reticulocalbin 1	Rcal|PIG20|FLJ37041	RCN	NM_002901	Q15293	1_12_Endoplasmic Reticulum	Endoplasmic Reticulum & Golgi	Organelles	01_B_2_Endoplasmic reticulum	Detected in all	1.07132	B	0.735	B	0.37059	B	0.853196	B	0.876004	B	0.902372	B	0.428763	B	0.156493	C	0.0769034	C	0.131114	C	0	E	52.138	72.7686	B	B	0.12868	B	0.189059	B	0.16058	B	0.146743	C	0.0672098	C	0.338656	B
HGNC:9935	RCN2	reticulocalbin 2	ERC-55|E6BP|ERC55|TCBP49		NM_002902	Q14257	1_12_Endoplasmic Reticulum	Endoplasmic Reticulum & Golgi	Organelles	01_B_2_Endoplasmic reticulum	Detected in all	0.538371	C	1.05736	B	0.471074	B	0.811531	B	0.734187	B	0.78701	B	0.665583	B	0.586176	B	0.284828	C	0.125423	C	0.164527	C	33.1567	32.7806	B	B	0.168927	B	0.466999	B	0.262912	B	0.155222	C	0.425615	B	0.213176	B
HGNC:21145	RCN3	reticulocalbin 3	RLP49		NM_020650	Q96D15	1_12_Endoplasmic Reticulum	Endoplasmic Reticulum & Golgi	Organelles	01_B_2_Endoplasmic reticulum	Detected in all	0.296255	C	0.232621	C	0.0110921	D	0.093453	C	0.129771	C	0.48674	B	0.0262852	C	0.0197879	D	0	E	0.0867858	C	0.0251153	D	2.38141	34.4788	C	B	0.00582684	D	0.0158131	D	0.00883501	D	0.012547	D	0.00892445	D	0.0114625	D
HGNC:25786	REEP1	receptor accessory protein 1	FLJ13110|SPG31|Yip2a	C2orf23	NM_022912	Q9H902	1_12_Endoplasmic Reticulum	Endoplasmic Reticulum & Golgi	Organelles	01_B_2_Endoplasmic reticulum	Detected in many	0	E	0	E	0.000981983	D	0.00821344	D	0.100267	C	0.00226985	D	0.239507	C	0	E	0	E	0	E	0	E	19.8684	12.0246	C	C	0.178671	B	0.373457	B	0.20584	B	0.111602	C	0.210391	B	0.207061	B
HGNC:17975	REEP2	receptor accessory protein 2	SGC32445|SPG72|Yip2d	C5orf19	NM_016606	Q9BRK0	1_12_Endoplasmic Reticulum	Endoplasmic Reticulum & Golgi	Organelles	01_B_2_Endoplasmic reticulum	Detected in many	0.0737885	D	0.0128636	D	0.020312	D	0	E	0.0579984	C	0.160017	C	0.024832	D	0.00459411	D	0.00250266	D	0	E	0	E	106.274	7.27123	B	C	0.192512	B	0.207313	B	0.175848	B	0.268936	B	0.227051	B	0.146299	B
HGNC:23711	REEP3	receptor accessory protein 3	Yip2b	C10orf74	NM_001001330	Q6NUK4	1_12_Endoplasmic Reticulum	Endoplasmic Reticulum & Golgi	Organelles	01_B_2_Endoplasmic reticulum	Detected in all	0.950254	B	0.622651	B	0.128328	C	0.401385	B	0.701948	B	0.506119	B	0.611184	B	0.144456	C	0.195346	C	0.306714	C	0	E	4.38269	17.9612	C	C	0.0622982	C	0.0674119	C	0.0601432	C	0.141408	C	0.15138	C	0.0690187	C
HGNC:26176	REEP4	receptor accessory protein 4	FLJ22246|FLJ22277|PP432|Yip2c	C8orf20	NM_025232	Q9H6H4	1_12_Endoplasmic Reticulum	Endoplasmic Reticulum & Golgi	Organelles	01_B_2_Endoplasmic reticulum	Detected in all	0.197146	C	0.0507686	C	0.0173686	D	0.038636	C	0.0276495	D	0.0212599	C	0.0242617	D	0.0426596	D	0.170709	C	0.435243	B	0.183957	C	3.78435	8.4229	C	C	0.00763657	D	0.00450517	D	0.00991434	D	0.00402119	D	0.00888094	D	0.00848367	D
HGNC:30077	REEP5	receptor accessory protein 5	DP1|TB2|D5S346|Yip2e	C5orf18	NM_005669	Q00765	1_12_Endoplasmic Reticulum	Endoplasmic Reticulum & Golgi	Organelles	01_B_2_Endoplasmic reticulum	Detected in all	1.81315	B	1.03667	B	0.749511	B	1.05493	B	1.39841	B	1.12212	B	0.945087	B	0.744833	B	1.15962	B	1.02457	B	1.56649	B	89.0221	60.5793	B	B	0.689902	B	0.956815	B	0.714423	B	0.776417	B	0.819523	B	0.685094	B
HGNC:30078	REEP6	receptor accessory protein 6	DP1L1|FLJ25383|Yip2f	C19orf32	NM_138393	Q96HR9	1_12_Endoplasmic Reticulum	Endoplasmic Reticulum & Golgi	Organelles	01_B_2_Endoplasmic reticulum	Detected in many	0.153001	C	0.143439	C	0.0643376	C	0.00243636	D	0.00526244	D	0.0162862	D	0.165198	C	0.00505382	D	0.0107472	D	0	E	0	E	262.525	13.6583	B	C	0.766803	B	0.465955	B	0.435751	B	0.389098	B	0.394568	B	0.455678	B
HGNC:30309	RER1	retention in endoplasmic reticulum sorting receptor 1			NM_007033	O15258	1_12_Endoplasmic Reticulum	Endoplasmic Reticulum & Golgi	Organelles	01_B_2_Endoplasmic reticulum	Detected in all	1.09574	B	0.877941	B	0.63134	B	0.625202	B	0.59451	B	0.823323	B	0.98559	B	0.550192	B	0.512151	B	0.765616	B	0.680738	B	24.9583	38.8122	B	B	0.0876055	C	0.0513645	C	0.0756335	C	0.117432	C	0.0605835	C	0.0758961	C
HGNC:10717	SEL1L	SEL1L adaptor subunit of ERAD E3 ubiquitin ligase	IBD2|SEL1L1|Hrd3		NM_005065	Q9UBV2	1_12_Endoplasmic Reticulum	Endoplasmic Reticulum & Golgi	Organelles	01_B_2_Endoplasmic reticulum	Detected in all	0.634258	B	0.48478	B	0.466762	B	0.386016	B	0.41912	B	0.267157	C	0.539121	B	0.363498	C	0.243471	C	0.340964	B	0.202919	C	11.2585	17.7084	C	C	0.243498	B	0.413442	B	0.281597	B	0.263554	B	0.395522	B	0.277665	B
HGNC:11758	TFG	trafficking from ER to golgi regulator	TF6|FLJ36137|SPG57		NM_006070	Q92734	1_12_Endoplasmic Reticulum	Endoplasmic Reticulum & Golgi	Organelles	01_B_2_Endoplasmic reticulum	Detected in all	0.459178	C	0.699831	B	0.677582	B	1.10703	B	1.01257	B	0.981684	B	0.377291	B	0.820081	B	0.594222	B	0.477742	B	0.920772	B	48.7568	47.1632	B	B	0.177054	B	0.24783	B	0.199233	B	0.219213	B	0.258891	B	0.189536	B
HGNC:24055	TOR1AIP2	torsin 1A interacting protein 2	LULL1|NET9|IFRG15		NM_145034	Q8NFQ8|Q9H496	1_12_Endoplasmic Reticulum	Endoplasmic Reticulum & Golgi	Organelles	01_B_2_Endoplasmic reticulum	Detected in all	0.574484	C	0.448313	B	0.526215	B	0.700323	B	0.483589	B	0.50652	B	0.370303	B	0.457877	B	0.765689	B	0.464255	B	0.48622	B	5.40335	7.89385	C	C	0.124512	B	0.132131	C	0.141353	B	0.173271	B	0.164518	B	0.143647	B
HGNC:20568	TRAM1	translocation associated membrane protein 1	TRAM|TRAMP		NM_014294	Q15629	1_12_Endoplasmic Reticulum	Endoplasmic Reticulum & Golgi	Organelles	01_B_2_Endoplasmic reticulum	Detected in all	0.50656	C	0.836282	B	0.353972	B	0.93848	B	0.410175	B	0.742584	B	0.313738	B	0.995904	B	1.12239	B	1.05429	B	0.408811	C	31.1102	81.6823	B	B	0.165711	B	0.184181	B	0.137309	C	0.197631	B	0.148648	C	0.136083	B
HGNC:28371	TRAM1L1	translocation associated membrane protein 1 like 1	MGC26568		NM_152402	Q8N609	1_12_Endoplasmic Reticulum	Endoplasmic Reticulum & Golgi	Organelles	01_B_2_Endoplasmic reticulum	Detected in many	0	E	0	E	0.00783236	D	0.0795876	C	0.00306142	D	0.0231997	C	0.0152334	D	0	E	0	E	0	E	0	E	5.59314	3.40429	C	C	0.0275157	C	0.0345753	C	0.04406	C	0.0154539	D	0.0255469	C	0.0243183	C
HGNC:16855	TRAM2	translocation associated membrane protein 2	KIAA0057		NM_012288	Q15035	1_12_Endoplasmic Reticulum	Endoplasmic Reticulum & Golgi	Organelles	01_B_2_Endoplasmic reticulum	Detected in all	0	E	0.288945	C	0.102607	C	0.142384	C	0.345865	C	0.129957	C	0.0639776	C	0.133679	C	0.0814361	C	0.0297123	C	0.165375	C	6.55404	5.97745	C	C	0.0267767	C	0.0343789	C	0.0124511	D	0.0797253	C	0.0190943	D	0.0177859	D
HGNC:12666	VCP	valosin containing protein	IBMPFD|p97|CDC48|TERA		NM_007126	P55072	1_12_Endoplasmic Reticulum	Endoplasmic Reticulum & Golgi	Organelles	01_B_2_Endoplasmic reticulum	Detected in all	0.843559	B	1.11035	B	1.27488	B	1.44287	B	1.76007	B	1.36958	B	1.2746	B	0.798934	B	1.02289	B	0.958636	B	1.70019	B	58.3676	88.1141	B	B	0.316212	B	0.369368	B	0.325518	B	0.343813	B	0.443597	B	0.320732	B
HGNC:21496	ARFIP1	ADP ribosylation factor interacting protein 1	HSU52521		NM_014447	P53367	1_13_Golgi Apparatus	Endoplasmic Reticulum & Golgi	Organelles	01_B_3_Golgi apparatus	Detected in all	0.185458	C	0.272891	C	0.141641	C	0.102326	C	0.194684	C	0.155289	C	0.208611	C	0.161963	C	0.127868	C	0.241016	C	0	E	13.2455	18.8954	C	C	0.125195	B	0.142511	C	0.137985	B	0.0958026	C	0.0899656	C	0.106494	C
HGNC:17160	ARFIP2	ADP ribosylation factor interacting protein 2	POR1		NM_012402	P53365	1_13_Golgi Apparatus	Endoplasmic Reticulum & Golgi	Organelles	01_B_3_Golgi apparatus	Detected in all	0.378771	C	0.274168	C	0.26332	C	0.375547	B	1.61585	B	0.232641	C	0.360434	B	0.166479	C	0.248365	C	0.0783622	C	0.0763186	C	14.7241	11.5612	C	C	0.0179219	C	0.00311109	D	0.0192918	C	0.00796934	D	0.0126785	D	0.0183074	D
HGNC:26453	CLHC1	clathrin heavy chain linker domain containing 1	FLJ31438	C2orf63	NM_152385	Q8NHS4	1_13_Golgi Apparatus	Endoplasmic Reticulum & Golgi	Organelles	01_B_3_Golgi apparatus	Detected in all	0	E	0.00609413	D	0.015705	D	0.00200053	D	0	E	0.0334873	C	0.0757578	C	0.00906043	D	0.0292876	C	0.0306662	C	0	E	2.24422	1.2796	D	D	0.0731065	C	0.0716557	C	0.0631883	C	0.12068	C	0.0372868	C	0.0773044	C
HGNC:23186	CLINT1	clathrin interactor 1	ENTH|KIAA0171|EPNR|CLINT		NM_014666	Q14677	1_13_Golgi Apparatus	Endoplasmic Reticulum & Golgi	Organelles	01_B_3_Golgi apparatus	Detected in all	0.463879	C	0.254185	C	0.489795	B	0.444211	B	0.450802	B	0.33133	B	0.182434	C	0.512249	B	0.448639	B	0.317178	C	0.615176	B	10.3852	19.499	C	C	0.12851	B	0.182739	B	0.135162	C	0.129811	C	0.171099	B	0.121481	C
HGNC:2090	CLTA	clathrin light chain A	Lca		NM_007096	P09496	1_13_Golgi Apparatus	Endoplasmic Reticulum & Golgi	Organelles	01_B_3_Golgi apparatus	Detected in all	1.62915	B	1.67042	B	2.59161	B	2.04337	B	2.0982	B	1.83034	B	2.27064	B	0.769702	B	0.65751	B	2.87671	B	0.709484	B	92.4151	142.975	B	B	0.256225	B	0.333046	B	0.28123	B	0.242046	B	0.366754	B	0.267587	B
HGNC:2091	CLTB	clathrin light chain B	Lcb		NM_001364126	P09497	1_13_Golgi Apparatus	Endoplasmic Reticulum & Golgi	Organelles	01_B_3_Golgi apparatus	Detected in all	1.81862	B	1.02396	B	0.721809	B	1.22931	B	1.85046	B	1.53352	B	1.17376	B	0.529534	B	0.783633	B	0.840674	B	0.849601	B	91.6663	94.9085	B	B	0.227347	B	0.343912	B	0.235502	B	0.205093	B	0.257738	B	0.174828	B
HGNC:2092	CLTC	clathrin heavy chain	Hc	CLTCL2	NM_004859	Q00610	1_13_Golgi Apparatus	Endoplasmic Reticulum & Golgi	Organelles	01_B_3_Golgi apparatus	Detected in all	0.642181	B	0.600091	B	0.695936	B	0.542428	B	0.660652	B	0.668424	B	1.18923	B	0.521434	B	0.369374	B	1.90357	B	1.05977	B	65.274	49.9926	B	B	0.779811	B	1.08777	A	0.866634	B	1.00939	B	0.893098	B	0.80395	B
HGNC:2093	CLTCL1	clathrin heavy chain like 1	CLTD|CLH22|CHC22	CLTCL	NM_007098	P53675	1_13_Golgi Apparatus	Endoplasmic Reticulum & Golgi	Organelles	01_B_3_Golgi apparatus	Detected in many	0	E	0.057145	C	0.00659919	D	0	E	0.0907797	C	0.0401239	C	0.0282292	C	0	E	0	E	0	E	0	E	2.84846	4.10855	C	C	0.0230503	C	0.0184511	D	0.0256758	C	0.0238329	C	0.0225937	D	0.0193327	D
HGNC:2230	COPA	COPI coat complex subunit alpha	HEP-COP		NM_004371	P53621	1_13_Golgi Apparatus	Endoplasmic Reticulum & Golgi	Organelles	01_B_3_Golgi apparatus	Detected in all	0.388062	C	0.47785	B	0.776391	B	0.716863	B	0.632119	B	0.642855	B	0.611879	B	0.69739	B	0.850623	B	0.760025	B	0.615885	B	33.7647	40.9778	B	B	0.245068	B	0.285814	B	0.259893	B	0.333084	B	0.293363	B	0.26049	B
HGNC:2231	COPB1	COPI coat complex subunit beta 1		COPB	NM_016451	P53618	1_13_Golgi Apparatus	Endoplasmic Reticulum & Golgi	Organelles	01_B_3_Golgi apparatus	Detected in all	0.742984	B	0.435999	B	0.50135	B	0.695634	B	0.55684	B	0.602048	B	0.397416	B	0.368788	C	0.666039	B	0.419738	B	0.430844	C	24.7634	39.2026	B	B	0.158891	B	0.182661	B	0.193906	B	0.185776	B	0.146162	C	0.180232	B
HGNC:2232	COPB2	COPI coat complex subunit beta 2	beta'-COP|betaprime-COP		NM_004766	P35606	1_13_Golgi Apparatus	Endoplasmic Reticulum & Golgi	Organelles	01_B_3_Golgi apparatus	Detected in all	0.107722	D	0.503363	B	0.562728	B	0.637055	B	0.808677	B	0.687866	B	0.46448	B	0.71674	B	0.436848	B	0.326953	B	0.951452	B	36.2802	46.5079	B	B	0.2454	B	0.302588	B	0.26852	B	0.302356	B	0.21943	B	0.26366	B
HGNC:2234	COPE	COPI coat complex subunit epsilon	epsilon-COP		NM_007263	O14579	1_13_Golgi Apparatus	Endoplasmic Reticulum & Golgi	Organelles	01_B_3_Golgi apparatus	Detected in all	1.69113	B	1.38312	B	1.06274	B	1.4279	B	1.11017	B	1.18755	B	1.59581	B	1.13578	B	1.25675	B	1.84686	B	0.956689	B	63.936	126.014	B	B	0.0162068	C	0.0168594	D	0.0168172	D	0.0109939	D	0.0131061	D	0.0064538	D
HGNC:2236	COPG1	COPI coat complex subunit gamma 1		COPG	NM_016128	Q9Y678	1_13_Golgi Apparatus	Endoplasmic Reticulum & Golgi	Organelles	01_B_3_Golgi apparatus	Detected in all	0.242703	C	0.146869	C	0.136548	C	0.21567	C	0.171436	C	0.255539	C	0.208627	C	0.197726	C	0.194736	C	0.188006	C	0.157504	C	25.7849	60.9665	B	B	0.0542509	C	0.0389014	C	0.0652361	C	0.0545086	C	0.0655125	C	0.0785034	C
HGNC:2237	COPG2	COPI coat complex subunit gamma 2	2-COP		NM_012133	Q9UBF2	1_13_Golgi Apparatus	Endoplasmic Reticulum & Golgi	Organelles	01_B_3_Golgi apparatus	Detected in all	0.212886	C	0.0527776	C	0.0922106	C	0.053095	C	0.0512197	C	0.0888277	C	0.0992765	C	0.00505382	D	0.0067935	D	0.154591	C	0.0181083	D	20.508	13.7468	B	C	0.0875831	C	0.102052	C	0.0740794	C	0.0898119	C	0.0412705	C	0.0825353	C
HGNC:2243	COPZ1	COPI coat complex subunit zeta 1	CGI-120	COPZ	NM_016057	P61923	1_13_Golgi Apparatus	Endoplasmic Reticulum & Golgi	Organelles	01_B_3_Golgi apparatus	Detected in all	0.33794	C	0.405611	B	0.346781	B	0.439808	B	0.340887	C	0.395818	B	0.841686	B	0.32575	C	0.307375	C	0.691214	B	0.376644	C	66.925	69.9061	B	B	0.226512	B	0.211233	B	0.199496	B	0.254486	B	0.283033	B	0.207829	B
HGNC:19356	COPZ2	COPI coat complex subunit zeta 2	MGC23008		NM_016429	Q9P299	1_13_Golgi Apparatus	Endoplasmic Reticulum & Golgi	Organelles	01_B_3_Golgi apparatus	Detected in many	1.30969	B	0.419051	B	0.194265	C	0.27724	C	0.29115	C	0.961185	B	0.196929	C	0.043507	D	0.0306735	C	0.0569707	C	0.242113	C	5.81262	29.3749	C	B	0.00564436	D	0.00929867	D	0.0126032	D	0.0043367	D	0.000382702	D	0.0124638	D
HGNC:26508	CWF19L2	CWF19 like cell cycle control factor 2	FLJ32343		NM_152434	Q2TBE0	1_13_Golgi Apparatus	Endoplasmic Reticulum & Golgi	Organelles	01_B_3_Golgi apparatus	Detected in all	#N/A	F	0.423457	B	0.406792	B	0.292566	C	0.578615	B	0.302078	B	0.248693	C	0.713011	B	0.526595	B	0.116947	C	0.252444	C	6.59653	7.98033	C	C	0.180767	B	0.163538	C	0.189614	B	0.267055	B	0.183956	B	0.183468	B
HGNC:21194	DOP1A	DOP1 leucine zipper like protein A	dJ202D23.2	KIAA1117|DOPEY1	NM_015018	Q5JWR5	1_13_Golgi Apparatus	Endoplasmic Reticulum & Golgi	Organelles	01_B_3_Golgi apparatus	#N/A	#N/A	F	0.0575067	C	0.121363	C	0.0562367	C	0.0914935	C	0.0710443	C	0.148472	C	0.0723465	C	0.0700025	C	0.0240052	D	0.0244194	D	11.5387	3.17103	C	C	0.219879	B	0.317185	B	0.192366	B	0.323719	B	0.261558	B	0.160397	B
HGNC:1291	DOP1B	DOP1 leucine zipper like protein B	KIAA0933	C21orf5|DOPEY2	NM_005128	Q9Y3R5	1_13_Golgi Apparatus	Endoplasmic Reticulum & Golgi	Organelles	01_B_3_Golgi apparatus	#N/A	#N/A	F	0.0840343	C	0.0339923	C	0.0431078	C	0.078373	C	0.0171272	D	0.00236713	D	0.0651046	C	0.0571301	C	0.135648	C	0.107072	C	2.41573	2.92431	C	C	0.0149031	D	0.010994	D	0.0422569	C	0.025133	C	0.00953068	D	0.0237522	C
HGNC:21317	DYM	dymeclin	FLJ20071|DMC|SMC		NM_017653	Q7RTS9	1_13_Golgi Apparatus	Endoplasmic Reticulum & Golgi	Organelles	01_B_3_Golgi apparatus	Detected in all	0.180668	C	0.0808866	C	0.14259	C	0.128076	C	0.0777402	C	0.118644	C	0.222035	C	0.0216097	D	0.0900407	C	0.0814996	C	0.0256098	D	21.579	25.1962	B	B	0.0711835	C	0.0475161	C	0.0592027	C	0.0862288	C	0.0806269	C	0.0509298	C
HGNC:12383	EIPR1	EARP complex and GARP complex interacting protein 1	EIPR-1	TSSC1	NM_003310	Q53HC9	1_13_Golgi Apparatus	Endoplasmic Reticulum & Golgi	Organelles	01_B_3_Golgi apparatus	Detected in all	0.11358	C	0.0842517	C	0.0442753	C	0.0407335	C	0.0630973	C	0.0582199	C	0.109357	C	0.0408494	D	0.106126	C	0.0657538	C	0.0280554	D	22.6581	13.6063	B	C	0.085535	C	0.108764	C	0.107238	C	0.0706673	C	0.173509	B	0.103529	C
HGNC:17072	ERC1	ELKS/RAB6-interacting/CAST family member 1	ELKS|KIAA1081|CAST2|MGC12974	RAB6IP2	NM_015064	Q8IUD2	1_13_Golgi Apparatus	Endoplasmic Reticulum & Golgi	Organelles	01_B_3_Golgi apparatus	Detected in all	1.3897	B	0.299702	C	0.690926	B	0.290809	C	0.308734	C	0.212415	C	0.151763	C	0.111725	C	0.102032	C	0.15077	C	0	E	7.47767	9.01168	C	C	0.207529	B	0.309963	B	0.156287	B	0.217351	B	0.447199	B	0.244911	B
HGNC:31922	ERC2	ELKS/RAB6-interacting/CAST family member 2	CAST|CAST1|KIAA0378|SPBC110|Spc110|ELKSL		NM_015576	O15083	1_13_Golgi Apparatus	Endoplasmic Reticulum & Golgi	Organelles	01_B_3_Golgi apparatus	Detected in many	0	E	0	E	0	E	0	E	0.00433114	D	0.000566005	D	0	E	0	E	0	E	0	E	0	E	2.88004	0.109451	C	D	0.0756492	C	0.126073	C	0.0982589	C	0.127248	C	0.0919961	C	0.0796137	C
HGNC:29205	ERGIC1	endoplasmic reticulum-golgi intermediate compartment 1	ERGIC32|ERGIC-32|KIAA1181|NET24		NM_020462	Q969X5	1_13_Golgi Apparatus	Endoplasmic Reticulum & Golgi	Organelles	01_B_3_Golgi apparatus	Detected in all	0.187287	C	0.601849	B	0.147031	C	0.393542	B	0.213975	C	0.435767	B	0.139993	C	0.558209	B	0.326487	C	0.399986	B	0.19049	C	20.1463	45.5593	B	B	0.0178027	C	0.0198591	D	0.0307704	C	0.0270039	C	0.0504478	C	0.0334015	C
HGNC:30208	ERGIC2	ERGIC and golgi 2	PTX1|Erv41		NM_016570	Q96RQ1	1_13_Golgi Apparatus	Endoplasmic Reticulum & Golgi	Organelles	01_B_3_Golgi apparatus	Detected in all	0.320889	C	0.521276	B	0.469658	B	0.469616	B	0.475829	B	0.469028	B	0.295684	B	0.592222	B	0.495561	B	0.29856	C	0.357985	C	14.384	18.1245	C	C	0.149661	B	0.267692	B	0.193576	B	0.226502	B	0.270169	B	0.146474	B
HGNC:15927	ERGIC3	ERGIC and golgi 3	CGI-54|PRO0989|NY-BR-84|Erv46	SDBCAG84|C20orf47	NM_015966	Q9Y282	1_13_Golgi Apparatus	Endoplasmic Reticulum & Golgi	Organelles	01_B_3_Golgi apparatus	Detected in all	0.776828	B	0.519196	B	0.757215	B	1.02358	B	0.415148	B	0.684062	B	0.828052	B	0.535655	B	0.534171	B	0.512372	B	0.452223	B	65.6532	108.106	B	B	0.112722	C	0.107467	C	0.120126	C	0.0938472	C	0.128607	C	0.106342	C
HGNC:30380	EXOC1	exocyst complex component 1	SEC3|FLJ10893|BM-102|Sec3p	SEC3L1	NM_018261	Q9NV70	1_13_Golgi Apparatus	Endoplasmic Reticulum & Golgi	Organelles	01_B_3_Golgi apparatus	Detected in all	0.293745	C	0.59174	B	0.222409	C	0.310359	C	0.220301	C	0.178923	C	0.476949	B	0.217525	C	0.21923	C	0.2747	C	0.440675	C	15.9088	18.3987	C	C	0.152178	B	0.30182	B	0.218954	B	0.253443	B	0.190826	B	0.234405	B
HGNC:53433	EXOC1L	exocyst complex component 1 like			NM_001351574	A0A1B0GW35	1_13_Golgi Apparatus	Endoplasmic Reticulum & Golgi	Organelles	01_B_3_Golgi apparatus	Detected in some	#N/A	F	#N/A	F	#N/A	F	#N/A	F	#N/A	F	#N/A	F	#N/A	F	#N/A	F	#N/A	F	#N/A	F	#N/A	F	#N/A	#N/A	F	F	#N/A	F	#N/A	F	#N/A	F	#N/A	F	#N/A	F	#N/A	F
HGNC:24968	EXOC2	exocyst complex component 2	FLJ11026|Sec5p	SEC5L1	NM_018303	Q96KP1	1_13_Golgi Apparatus	Endoplasmic Reticulum & Golgi	Organelles	01_B_3_Golgi apparatus	Detected in all	0.0913401	D	0.0618875	C	0.0764992	C	0.125951	C	0.044128	C	0.236409	C	0.110626	C	0.0734489	C	0.0766993	C	0.0296083	C	0.0561107	D	11.417	18.0781	C	C	0.0843274	C	0.123495	C	0.114306	C	0.0947478	C	0.15266	C	0.0767418	C
HGNC:30378	EXOC3	exocyst complex component 3	Sec6p	SEC6L1	NM_007277	O60645	1_13_Golgi Apparatus	Endoplasmic Reticulum & Golgi	Organelles	01_B_3_Golgi apparatus	Detected in all	0.251682	C	0.251122	C	0.429514	B	0.230624	C	0.190757	C	0.173023	C	0.129035	C	0.23039	C	0.263649	C	0.498861	B	0.204337	C	16.0407	18.6192	C	C	0.0369362	C	0.0656284	C	0.0469486	C	0.0313593	C	0.0945789	C	0.0401439	C
HGNC:27540	EXOC3L1	exocyst complex component 3 like 1	FLJ35539|FLJ35587	EXOC3L	NM_178516	Q86VI1	1_13_Golgi Apparatus	Endoplasmic Reticulum & Golgi	Organelles	01_B_3_Golgi apparatus	Detected in many	0	E	0.00259977	D	0	E	0.0931241	C	0.0238861	D	0.0167464	D	0	E	0	E	0	E	0.0066506	D	0	E	0.429239	2.52809	D	D	#N/A	F	#N/A	F	#N/A	F	#N/A	F	#N/A	F	#N/A	F
HGNC:30162	EXOC3L2	exocyst complex component 3 like 2	FLJ36147|XTP7		NM_138568	Q2M3D2	1_13_Golgi Apparatus	Endoplasmic Reticulum & Golgi	Organelles	01_B_3_Golgi apparatus	Detected in many	0	E	0	E	0.000833571	D	0.086933	C	0	E	0.00463599	D	0.0336269	C	0.0232396	D	0	E	0	E	0	E	0.174983	24.5006	D	B	#N/A	F	#N/A	F	#N/A	F	#N/A	F	#N/A	F	#N/A	F
HGNC:20120	EXOC3L4	exocyst complex component 3 like 4		C14orf73	NM_001077594	Q17RC7	1_13_Golgi Apparatus	Endoplasmic Reticulum & Golgi	Organelles	01_B_3_Golgi apparatus	Detected in some	0	E	0.0276885	D	0	E	0	E	0.0182493	D	0.0338479	C	0.00130475	D	0	E	0	E	0.00546681	D	0	E	0	0.286679	E	D	#N/A	F	#N/A	F	#N/A	F	#N/A	F	#N/A	F	#N/A	F
HGNC:30389	EXOC4	exocyst complex component 4	KIAA1699|MGC27170|SEC8|Sec8p	SEC8L1	NM_021807	Q96A65	1_13_Golgi Apparatus	Endoplasmic Reticulum & Golgi	Organelles	01_B_3_Golgi apparatus	Detected in all	0.148097	C	0.162889	C	0.276355	C	0.119925	C	0.153553	C	0.159147	C	0.235234	C	0.114516	C	0.177719	C	0.209842	C	0.386309	C	48.4014	31.9919	B	B	0.285904	B	0.301095	B	0.248952	B	0.261401	B	0.219657	B	0.190146	B
HGNC:10696	EXOC5	exocyst complex component 5	SEC10|SEC10P	SEC10L1	NM_006544	O00471	1_13_Golgi Apparatus	Endoplasmic Reticulum & Golgi	Organelles	01_B_3_Golgi apparatus	Detected in all	0.162728	C	0.245619	C	0.211213	C	0.328833	C	0.293969	C	0.223418	C	0.135347	C	0.246421	C	0.282307	C	0.211706	C	0.233487	C	9.6716	7.79292	C	C	0.192735	B	0.20528	B	0.214761	B	0.262765	B	0.301404	B	0.175071	B
HGNC:23196	EXOC6	exocyst complex component 6	SEC15L|FLJ1125|DKFZp761I2124|MGC33397|Sec15p|EXOC6A	SEC15L1	NM_019053	Q8TAG9	1_13_Golgi Apparatus	Endoplasmic Reticulum & Golgi	Organelles	01_B_3_Golgi apparatus	Detected in all	0.20593	C	0.0988657	C	0.039285	C	0.156488	C	0.00659182	D	0.0249294	C	0.0139853	D	0.116939	C	0.0887963	C	0.0866098	C	0.121271	C	78.3466	6.30465	B	C	0.255143	B	0.192663	B	0.182548	B	0.338663	B	0.140437	C	0.166891	B
HGNC:17085	EXOC6B	exocyst complex component 6B	KIAA0919	SEC15L2|SEC15B	NM_001321729	Q9Y2D4	1_13_Golgi Apparatus	Endoplasmic Reticulum & Golgi	Organelles	01_B_3_Golgi apparatus	Detected in all	0.107722	D	0.101732	C	0.152292	C	0.270357	C	0.0722467	C	0.0869726	C	0.0223993	D	0	E	0.0262791	C	0.0423949	C	0	E	10.6441	8.93363	C	C	0.0558226	C	0.0829207	C	0.0645847	C	0.0694935	C	0.102235	C	0.10709	C
HGNC:23214	EXOC7	exocyst complex component 7	EXO70|KIAA1067|YJL085W|Exo70p|BLOM4		NM_015219	Q9UPT5	1_13_Golgi Apparatus	Endoplasmic Reticulum & Golgi	Organelles	01_B_3_Golgi apparatus	Detected in all	0.51302	C	0.289431	C	0.553981	B	0.228285	C	0.265078	C	0.246131	C	0.248437	C	0.410185	B	0.410412	B	0.202004	C	0.159832	C	27.2526	23.2747	B	C	0.0665424	C	0.0900726	C	0.0662994	C	0.0775291	C	0.0633351	C	0.0618511	C
[truncated: 18,288 more rows]
[truncated: 2 more columns]

## Sheet: z-score set 1
	Gene expression (Voigt AP et al)
[truncated: 19,301 more rows]

## Sheet: z-score set 2
	Gene expression (Liang et al, 2019)
[truncated: 19,301 more rows]
