# Supplementary material for: Combining Gene–Disease Associations with Single-Cell Gene Expression Data Provides Anatomy-Specific Subnetworks in Age-Related Macular Degeneration
Source: Netw Syst Med. 2020 Aug 3;3(1):105–21. doi: 10.1089/nsm.2020.0005 (PMC7416628; doi:10.1089/nsm.2020.0005)
Supplement: Supplemental data [file Supp_Table2.xlsx]

## Sheet: AMD risk genes
Supplementary Table S2. AMD risk genes and SysGO classes.
Open Targets Platform		New HGNC 28.12.2019	SysGO
target.gene_info.symbol	association_score.overall	Gene symbol	SysGO - class 1	SysGO - class 2	SysGO - class 3	Main location
ABCA1	0.502461	ABCA1	1_1_1_Regulation of lipid metabolism by Peroxisome proliferator-activated receptor alpha (PPARalpha)	Lipid & FA metabolism	Metabolism	02_B_Cell membrane
ABCA4	1	ABCA4	3_1_10_other transporters	Metabolism - Other	Metabolism	01_B_9_Outer segments
ABHD2	0.427155	ABHD2	1_1_3_Fatty acid metabolism	Lipid & FA metabolism	Metabolism	01_A_Cytosol
ACAD10	0.534933	ACAD10	1_1_3_Fatty acid metabolism	Lipid & FA metabolism	Metabolism	01_B_1_Mitochondria
ACKR3	0.144713	ACKR3	3_6_17_Chemokine receptors	GPCR signaling	Signaling	01_B_7_Endosomes
ADAMTS9	0.64404	ADAMTS9	2_1_1_Degradation of the extracellular matrix	ECM organisation	ECM organisation	04_EXTRACELLULAR
ADCY5	0.125297	ADCY5	1_26_35_adenylate cyclase	Metabolism of nucleotides & phosphates	Metabolism	01_D_2_Intermediate filaments (Keratin, filaments)
ADGRL3	0.169897	ADGRL3	3_6_6_Adhesion Class GPCRs	Cell_cell_junctions_adhesion	Cell junction & adhesion	02_A_Cell-cell-junctions
ADH1C	0.100134	ADH1C	1_25_1_Biological oxidations	Metabolism - Other	Metabolism	01_A_Cytosol
ADRB1	0.250107	ADRB1	3_6_7_Adrenoceptors	Neuronal System_synapses_channels	Neuronal System_synapses_channels	02_B_Cell membrane
AGXT2	0.00144486	AGXT2	1_7_Metabolism of amino acids and derivatives	Metabolism of amino acids and derivatives	Metabolism	01_B_1_Mitochondria
ALDH1A2	0.936045	ALDH1A2	1_25_1_Biological oxidations	Metabolism - Other	Metabolism	01_A_Cytosol
AMIGO2	0.00198216	AMIGO2	3_4_Cell_cell_junctions_adhesion	Cell_cell_junctions_adhesion	Cell junction & adhesion	02_A_Cell-cell-junctions
ANK3	0.00315066	ANK3	1_8_15_Asparagine N-linked glycosylation	Post-translational protein modification	Protein translation, folding, modification & degradation	02_B_Cell membrane
ANKS1A	0.000371621	ANKS1A	1_26_39_ankyrin repeat containing	Signaling - Other	Signaling	03_C_Nucleoplasm
ANTXR2	0.00114541	ANTXR2	3_4_Cell_cell_junctions_adhesion	Cell_cell_junctions_adhesion	Cell junction & adhesion	02_A_Cell-cell-junctions
APBB1IP	0.000267544	APBB1IP	3_3_Neuronal System_synapses_channels	Neuronal System_synapses_channels	Neuronal System_synapses_channels	02_B_Cell membrane
APOB	0.0693367	APOB	1_18_Metabolism of vitamins and cofactors	Metabolism of vitamins and cofactors	Metabolism	04_EXTRACELLULAR
APOC1	0.6	APOC1	3_1_10_other transporters	Metabolism - Other	Metabolism	04_EXTRACELLULAR
APOE	1	APOE	3_1_10_other transporters	Metabolism - Other	Metabolism	04_EXTRACELLULAR
ARAP1	0.00213619	ARAP1	1_26_6_Rho_GAP	Rho GTPase and regulators	Signaling	02_B_Cell membrane
ARHGAP21	0.436341	ARHGAP21	1_26_6_Rho_GAP	Rho GTPase and regulators	Signaling	02_A_Cell-cell-junctions
ARHGAP24	0.00132178	ARHGAP24	1_26_6_Rho_GAP	Rho GTPase and regulators	Signaling	02_B_Cell membrane
ARMS2	1	ARMS2	UNKNOWN_Cytosol	Unknown	Unknown	01_A_Cytosol
ASAP2	0.000399128	ASAP2	1_26_33_Arf_GAP	ARF GTPases and regulators	Signaling	01_A_Cytosol
ATP23	0.0979186	ATP23	1_9_1_Mitochondrial Biogenesis	Mitochondria	Organelles	01_B_1_Mitochondria
B3GLCT	0.84841	B3GLCT	1_17_Metabolism of carbohydrates	Carbohydrate metabolism	Metabolism	01_B_2_Endoplasmic reticulum
B4GALT6	0.00122618	B4GALT6	1_17_Metabolism of carbohydrates	Carbohydrate metabolism	Metabolism	01_B_3_Golgi apparatus
BARD1	0.00140295	BARD1	1_4_DNA Repair	DNA Repair	Chromatin organization & DNA repair	03_C_Nucleoplasm
BAZ1A	0.0947243	BAZ1A	1_5_2_Transcription factors	Transcription & transcription factors	Transcription	03_C_Nucleoplasm
BBS10	0.49	BBS10	1_16_Cilium assembly	Cytoskeleton	Cytoskeleton	01_D_3b_Cilia
BBS9	0.141492	BBS9	1_16_Cilium assembly	Cytoskeleton	Cytoskeleton	01_D_3b_Cilia
BET1L	0.00175329	BET1L	1_8_15_Asparagine N-linked glycosylation	Post-translational protein modification	Protein translation, folding, modification & degradation	01_B_2_Endoplasmic reticulum
BICRA	4.92612e-05	BICRA	1_3_Chromatin organization	Chromatin organization	Chromatin organization & DNA repair	03_D_Chromatin
BTN1A1	0.00278486	BTN1A1	3_5_1_Adaptive Immune System	Adaptive Immune System	Immune system & Inflammation	04_EXTRACELLULAR
BTNL2	0.00231693	BTNL2	3_5_1_Adaptive Immune System	Adaptive Immune System	Immune system & Inflammation	04_EXTRACELLULAR
C2	1	C2	3_5_2_Innate Immune System	Innate Immune System	Immune system & Inflammation	04_EXTRACELLULAR
C20orf85	0.680556	C20orf85	UNKNOWN_EXTRACELLULAR	Unknown	Unknown	04_EXTRACELLULAR
C2CD4A	0.000436345	C2CD4A	1_26_43_calcium binding protein	Signaling - Other	Signaling	03_A_Nucleus
C3	1	C3	3_5_2_Innate Immune System	Innate Immune System	Immune system & Inflammation	04_EXTRACELLULAR
C6orf223	0.692118	C6orf223	UNKNOWN_Nucleoli fibrillar center	Unknown	Unknown	03_E_Nucleoli fibrillar center
C9	1	C9	3_5_2_Innate Immune System	Innate Immune System	Immune system & Inflammation	04_EXTRACELLULAR
C9orf72	0.00096143	C9orf72	4_4_Macroautophagy	Signaling - Cell fates	Signaling	01_A_Cytosol
CADM1	0.101455	CADM1	3_4_Cell_cell_junctions_adhesion	Cell_cell_junctions_adhesion	Cell junction & adhesion	02_A_Cell-cell-junctions
CADPS2	0.000785589	CADPS2	1_26_43_calcium binding protein	Signaling - Other	Signaling	01_C_6_Vesicles
CAMSAP2	0.00270088	CAMSAP2	1_15_4_Tubulin	Cytoskeleton	Cytoskeleton	01_D_3_Microtubules
CARD9	0.00023745	CARD9	4_2_Programmed Cell Death	Cell death	Signaling	01_A_Cytosol
CBS	0.014194	CBS	1_7_Metabolism of amino acids and derivatives	Metabolism of amino acids and derivatives	Metabolism	01_B_1_Mitochondria
CCDC167	0.000528323	CCDC167	1_26_45_coiled-coil domain containing	Signaling - Other	Signaling	01_A_Cytosol
CCDC38	0.00264719	CCDC38	1_26_45_coiled-coil domain containing	Signaling - Other	Signaling	01_D_3d_Centrosome
CCSER2	0.100185	CCSER2	1_15_4_Tubulin	Cytoskeleton	Cytoskeleton	01_D_3_Microtubules
CD276	0.00148475	CD276	3_5_1_Adaptive Immune System	Adaptive Immune System	Immune system & Inflammation	02_B_Cell membrane
CD34	0.259475	CD34	3_5_1_Adaptive Immune System	Adaptive Immune System	Immune system & Inflammation	02_B_Cell membrane
CD53	0.00832816	CD53	3_5_1_Adaptive Immune System	Adaptive Immune System	Immune system & Inflammation	02_B_Cell membrane
CDC42BPB	0.000862027	CDC42BPB	1_15_1_Actin	Cytoskeleton	Cytoskeleton	01_D_1_Microfilaments (Actin)
CDC42EP3	0.00164563	CDC42EP3	1_15_1_Actin	Cytoskeleton	Cytoskeleton	01_D_1_Microfilaments (Actin)
CDH13	0.00517977	CDH13	3_4_Cell_cell_junctions_adhesion	Cell_cell_junctions_adhesion	Cell junction & adhesion	02_A_Cell-cell-junctions
CDH22	0.118989	CDH22	3_4_Cell_cell_junctions_adhesion	Cell_cell_junctions_adhesion	Cell junction & adhesion	02_A_Cell-cell-junctions
CDH23	0.09153	CDH23	3_4_Cell_cell_junctions_adhesion	Cell_cell_junctions_adhesion	Cell junction & adhesion	02_A_Cell-cell-junctions
CDH6	0.000953291	CDH6	3_4_Cell_cell_junctions_adhesion	Cell_cell_junctions_adhesion	Cell junction & adhesion	02_A_Cell-cell-junctions
CDK5RAP1	0.00052275	CDK5RAP1	4_1_2_Cell Cycle	Signaling - Cell fates	Signaling	03_F_Nuclear speckles
CDK6	0.00132612	CDK6	4_1_2_Cell Cycle	Signaling - Cell fates	Signaling	03_C_Nucleoplasm
CDKN1A	0.0583492	CDKN1A	4_1_2_Cell Cycle	Signaling - Cell fates	Signaling	03_A_Nucleus
CDT1	0.00308233	CDT1	4_1_1_DNA Replication	DNA Replication	DNA Replication	03_C_Nucleoplasm
CELSR1	0.118989	CELSR1	3_6_6_Adhesion Class GPCRs	Cell_cell_junctions_adhesion	Cell junction & adhesion	02_A_Cell-cell-junctions
CEP152	0.001566	CEP152	1_15_4_Tubulin	Cytoskeleton	Cytoskeleton	01_D_3d_Centrosome
CEP85L	0.00554089	CEP85L	1_15_4_Tubulin	Cytoskeleton	Cytoskeleton	01_D_3d_Centrosome
CETP	1	CETP	1_1_8_Metabolism of steroids/cholesterol	Lipid & FA metabolism	Metabolism	04_EXTRACELLULAR
CFB	1	CFB	3_5_2_Innate Immune System	Innate Immune System	Immune system & Inflammation	04_EXTRACELLULAR
CFH	1	CFH	3_5_2_Innate Immune System	Innate Immune System	Immune system & Inflammation	04_EXTRACELLULAR
CFHR1	0.738577	CFHR1	3_5_2_Innate Immune System	Innate Immune System	Immune system & Inflammation	04_EXTRACELLULAR
CFHR3	0.511988	CFHR3	3_5_2_Innate Immune System	Innate Immune System	Immune system & Inflammation	04_EXTRACELLULAR
CFHR5	0.383787	CFHR5	3_5_2_Innate Immune System	Innate Immune System	Immune system & Inflammation	04_EXTRACELLULAR
CFI	1	CFI	3_5_2_Innate Immune System	Innate Immune System	Immune system & Inflammation	04_EXTRACELLULAR
CGNL1	0.0045885	CGNL1	3_4_Cell_cell_junctions_adhesion	Cell_cell_junctions_adhesion	Cell junction & adhesion	02_A_Cell-cell-junctions
CHORDC1	0.0398805	CHORDC1	4_1_2_Cell Cycle	Signaling - Cell fates	Signaling	01_A_Cytosol
CHRNA9	0.116059	CHRNA9	3_3_Neuronal System_synapses_channels	Neuronal System_synapses_channels	Neuronal System_synapses_channels	02_B_Cell membrane
CIITA	0.000616982	CIITA	3_5_3_Cytokine Signaling in Immune system	GPCR signaling	Signaling	03_C_Nucleoplasm
CLIC5	0.220866	CLIC5	3_1_18_Chloride channel	Ion transporters	Metabolism	01_B_3_Golgi apparatus
CLPTM1L	0.00369903	CLPTM1L	4_5_Cell fate_differentiation	Signaling - Cell fates	Signaling	01_B_2_Endoplasmic reticulum
CMKLR1	0.000718725	CMKLR1	3_6_16_Chemerin receptor	GPCR signaling	Signaling	02_B_Cell membrane
CMTM7	0.00576499	CMTM7	3_7_other membrane proteins	Signaling - Other	Signaling	02_B_Cell membrane
CNGA3	0.495425	CNGA3	3_1_19_cyclic nucleotide gated channel	Metabolism of nucleotides & phosphates	Metabolism	02_B_Cell membrane
CNGB3	1	CNGB3	1_29_Phototransduction	Phototransduction & Retinoic cycle	Metabolism	01_B_9_Outer segments
CNN2	0.443711	CNN2	1_15_1_Actin	Cytoskeleton	Cytoskeleton	01_D_1_Microfilaments (Actin)
CNTN4	0.0979186	CNTN4	3_4_Cell_cell_junctions_adhesion	Cell_cell_junctions_adhesion	Cell junction & adhesion	02_A_Cell-cell-junctions
COG5	0.00358918	COG5	1_8_15_Asparagine N-linked glycosylation	Post-translational protein modification	Protein translation, folding, modification & degradation	01_B_3_Golgi apparatus
COL10A1	0.354721	COL10A1	2_1_2_Collagen formation	ECM organisation	ECM organisation	04_EXTRACELLULAR
COL4A3	0.447311	COL4A3	2_1_2_Collagen formation	ECM organisation	ECM organisation	04_EXTRACELLULAR
COL8A1	0.784053	COL8A1	2_1_2_Collagen formation	ECM organisation	ECM organisation	04_EXTRACELLULAR
CR1L	0.0244424	CR1L	3_5_2_Innate Immune System	Innate Immune System	Immune system & Inflammation	02_B_Cell membrane
CRB1	0.677365	CRB1	3_4_Cell_cell_junctions_adhesion	Cell_cell_junctions_adhesion	Cell junction & adhesion	02_A_Cell-cell-junctions
CRP	0.0636373	CRP	3_5_2_Innate Immune System	Innate Immune System	Immune system & Inflammation	04_EXTRACELLULAR
CST3	1	CST3	3_5_2_Innate Immune System	Innate Immune System	Immune system & Inflammation	04_EXTRACELLULAR
CST5	0.123142	CST5	1_8_17_Peptide hormone metabolism	Hormones	Signaling	04_EXTRACELLULAR
CTRB2	0.618878	CTRB2	2_1_1_Degradation of the extracellular matrix	ECM organisation	ECM organisation	04_EXTRACELLULAR
CX3CR1	1	CX3CR1	3_5_3_Cytokine Signaling in Immune system	GPCR signaling	Signaling	02_B_Cell membrane
CXCR5	8.65857e-05	CXCR5	3_5_3_Cytokine Signaling in Immune system	GPCR signaling	Signaling	02_B_Cell membrane
CYP19A1	7.38055e-05	CYP19A1	1_25_1_Biological oxidations	Metabolism - Other	Metabolism	01_B_1_Mitochondria
CYP4B1	0.0924579	CYP4B1	1_25_1_Biological oxidations	Metabolism - Other	Metabolism	01_B_2_b_Smooth ER
DCAF12	0.0053716	DCAF12	1_8_11_Neddylation	Post-translational protein modification	Protein translation, folding, modification & degradation	01_D_3d_Centrosome
DENND1A	0.001039	DENND1A	1_26_8_Rab_GEF	Rab GTPase and regulators	Signaling	02_B_Cell membrane
DMAC2	0.000519487	DMAC2	1_9_1_Mitochondrial Biogenesis	Mitochondria	Organelles	01_B_1_Mitochondria
DNAH11	0.000292711	DNAH11	1_15_2_Myosin_dynein_kinesin	Cytoskeleton	Cytoskeleton	01_D_3_Microtubules
DOCK3	7.68343e-05	DOCK3	1_26_5_Rho_GEF	Rho GTPase and regulators	Signaling	01_A_Cytosol
DPF3	0.153823	DPF3	1_5_2_Transcription factors	Transcription & transcription factors	Transcription	03_C_Nucleoplasm
DPP6	0.000788069	DPP6	1_8_20_Protein processing/proteolysis	Protein folding & repair	Protein translation, folding, modification & degradation	02_B_Cell membrane
DPT	0.00176751	DPT	3_4_Cell_cell_junctions_adhesion	Cell_cell_junctions_adhesion	Cell junction & adhesion	02_A_Cell-cell-junctions
DTNB	0.00153819	DTNB	3_3_Neuronal System_synapses_channels	Neuronal System_synapses_channels	Neuronal System_synapses_channels	01_B_1_Mitochondria
DTWD2	0.0961607	DTWD2	UNKNOWN_Nuclear bodies	Unknown	Unknown	03_G_Nuclear bodies
DUSP14	0.00553735	DUSP14	1_26_10_dual specificity phosphatase	Protein phosphatases	Signaling	03_C_Nucleoplasm
EFEMP1	0.0815959	EFEMP1	2_1_8_Elastic fibre formation	ECM organisation	ECM organisation	04_EXTRACELLULAR
EGFR	0.0100018	EGFR	3_2_22_ERBB family signaling	Signaling - Cell fates	Signaling	02_B_Cell membrane
EIF3A	0.123142	EIF3A	1_8_1_Translation	Metabolism of mRNA & Translation	Protein translation, folding, modification & degradation	01_C_3_Ribosomes
ELOVL4	1	ELOVL4	1_1_3_Fatty acid metabolism	Lipid & FA metabolism	Metabolism	01_B_2_b_Smooth ER
EML6	0.00223587	EML6	1_15_4_Tubulin	Cytoskeleton	Cytoskeleton	01_D_3_Microtubules
EMP2	0.164115	EMP2	3_4_Cell_cell_junctions_adhesion	Cell_cell_junctions_adhesion	Cell junction & adhesion	02_A_Cell-cell-junctions
ERAP1	0.00127257	ERAP1	3_5_1_Adaptive Immune System	Adaptive Immune System	Immune system & Inflammation	01_B_2_Endoplasmic reticulum
ERC2	0.000911069	ERC2	1_13_Golgi Apparatus	Endoplasmic Reticulum & Golgi	Organelles	01_B_3_Golgi apparatus
ERCC4	0.00213065	ERCC4	1_4_DNA Repair	DNA Repair	Chromatin organization & DNA repair	03_C_Nucleoplasm
ERCC6	1	ERCC6	1_4_DNA Repair	DNA Repair	Chromatin organization & DNA repair	03_C_Nucleoplasm
ETS1	0.00391282	ETS1	1_5_2_Transcription factors	Transcription & transcription factors	Transcription	03_C_Nucleoplasm
EXOC3L2	0.384729	EXOC3L2	1_13_Golgi Apparatus	Endoplasmic Reticulum & Golgi	Organelles	01_B_3_Golgi apparatus
EXOC5	0.0490217	EXOC5	1_13_Golgi Apparatus	Endoplasmic Reticulum & Golgi	Organelles	01_B_3_Golgi apparatus
FAM110B	0.10884	FAM110B	UNKNOWN_Mitochondria	Mitochondria	Organelles	01_B_1_Mitochondria
FAM13A	0.00101275	FAM13A	1_26_6_Rho_GAP	Rho GTPase and regulators	Signaling	02_A_Cell-cell-junctions
FBLN5	1	FBLN5	2_1_8_Elastic fibre formation	ECM organisation	ECM organisation	04_EXTRACELLULAR
FBN2	1	FBN2	2_1_8_Elastic fibre formation	ECM organisation	ECM organisation	04_EXTRACELLULAR
FGD6	0.356268	FGD6	1_26_5_Rho_GEF	Rho GTPase and regulators	Signaling	01_D_1_Microfilaments (Actin)
FGF3	0.000802265	FGF3	3_2_20_Signaling by FGFR	Signaling - Cell fates	Signaling	04_EXTRACELLULAR
FOXK1	0.0979186	FOXK1	1_5_2_Transcription factors	Transcription & transcription factors	Transcription	03_C_Nucleoplasm
FRK	0.284603	FRK	1_26_30_non-receptor tyrosine kinase	Protein kinases	Signaling	01_A_Cytosol
FRMD6	0.000773436	FRMD6	1_26_53_FERM domain containing	Signaling - Other	Signaling	02_B_Cell membrane
FSCN2	0.67	FSCN2	1_15_1_Actin	Cytoskeleton	Cytoskeleton	01_D_1_Microfilaments (Actin)
FTCD	0.0648267	FTCD	1_7_Metabolism of amino acids and derivatives	Metabolism of amino acids and derivatives	Metabolism	01_A_Cytosol
FUT2	0.000138796	FUT2	1_8_15_Asparagine N-linked glycosylation	Post-translational protein modification	Protein translation, folding, modification & degradation	01_B_3_Golgi apparatus
FUT6	0.866967	FUT6	1_8_15_Asparagine N-linked glycosylation	Post-translational protein modification	Protein translation, folding, modification & degradation	01_B_3_Golgi apparatus
GARNL3	0.00168818	GARNL3	1_26_3_Ras_GAP	Ras GTPases and regulators	Signaling	01_C_6_Vesicles
GATA3	0.00172451	GATA3	1_5_2_Transcription factors	Transcription & transcription factors	Transcription	03_C_Nucleoplasm
GJA1	0.11397	GJA1	3_4_Cell_cell_junctions_adhesion	Cell_cell_junctions_adhesion	Cell junction & adhesion	02_A_Cell-cell-junctions
GLG1	0.00170602	GLG1	1_13_Golgi Apparatus	Endoplasmic Reticulum & Golgi	Organelles	01_B_3_Golgi apparatus
GLI2	0.17403	GLI2	1_5_2_Transcription factors	Transcription & transcription factors	Transcription	03_C_Nucleoplasm
GLI3	0.220849	GLI3	1_5_2_Transcription factors	Transcription & transcription factors	Transcription	03_C_Nucleoplasm
GOSR2	0.00112415	GOSR2	1_13_Golgi Apparatus	Endoplasmic Reticulum & Golgi	Organelles	01_B_3_Golgi apparatus
GPR65	0.00111298	GPR65	3_6_1_Orphan and other 7TM receptors	GPCR signaling	Signaling	02_B_Cell membrane
GRIK1	0.0031972	GRIK1	3_3_Neuronal System_synapses_channels	Neuronal System_synapses_channels	Neuronal System_synapses_channels	02_B_Cell membrane
GRIK4	0.00194944	GRIK4	3_3_Neuronal System_synapses_channels	Neuronal System_synapses_channels	Neuronal System_synapses_channels	02_B_Cell membrane
GRM5	0.0189342	GRM5	3_6_41_Metabotropic glutamate receptors	Neuronal System_synapses_channels	Neuronal System_synapses_channels	02_B_Cell membrane
GSDMA	0.000782316	GSDMA	4_8_Pyroptosis	Cell death	Signaling	01_A_Cytosol
GZMB	0.00144149	GZMB	1_8_20_Protein processing/proteolysis	Protein folding & repair	Protein translation, folding, modification & degradation	01_A_Cytosol
HERC1	0.172173	HERC1	1_26_32_Arf_GEF	ARF GTPases and regulators	Signaling	01_A_Cytosol
HERC2	0.0155555	HERC2	3_5_1_Adaptive Immune System	Adaptive Immune System	Immune system & Inflammation	01_A_Cytosol
HHIP	2.12037e-05	HHIP	3_2_5_Signaling by Hedgehog	Signaling - Cell fates	Signaling	04_EXTRACELLULAR
HIP1	0.000768585	HIP1	1_30_1_Endocytosis	Vesicle transport	Other	01_B_7_Endosomes
HIVEP2	0.103379	HIVEP2	1_5_2_Transcription factors	Transcription & transcription factors	Transcription	03_C_Nucleoplasm
HLA-B	0.00258611	HLA-B	3_5_1_Adaptive Immune System	Adaptive Immune System	Immune system & Inflammation	02_B_Cell membrane
HLA-DPA1	0.000911199	HLA-DPA1	3_5_1_Adaptive Immune System	Adaptive Immune System	Immune system & Inflammation	02_B_Cell membrane
HLA-DQB1	0.0344148	HLA-DQB1	3_5_1_Adaptive Immune System	Adaptive Immune System	Immune system & Inflammation	02_B_Cell membrane
HLA-DRA	0.000418232	HLA-DRA	3_5_1_Adaptive Immune System	Adaptive Immune System	Immune system & Inflammation	02_B_Cell membrane
HMCN1	0.891805	HMCN1	3_4_Cell_cell_junctions_adhesion	Cell_cell_junctions_adhesion	Cell junction & adhesion	02_A_Cell-cell-junctions
HOMER1	0.000104161	HOMER1	3_3_Neuronal System_synapses_channels	Neuronal System_synapses_channels	Neuronal System_synapses_channels	01_A_Cytosol
HPR	0.0180579	HPR	3_11_Hemostasis	Hemostasis	Other	04_EXTRACELLULAR
HS3ST4	0.157975	HS3ST4	1_17_Metabolism of carbohydrates	Carbohydrate metabolism	Metabolism	01_B_3_Golgi apparatus
HTR4	0.00191966	HTR4	3_6_3_5-Hydroxytryptamine receptors	Neuronal System_synapses_channels	Neuronal System_synapses_channels	02_B_Cell membrane
HTRA1	1	HTRA1	2_1_1_Degradation of the extracellular matrix	ECM organisation	ECM organisation	04_EXTRACELLULAR
IKZF1	0.00179631	IKZF1	1_5_2_Transcription factors	Transcription & transcription factors	Transcription	03_C_Nucleoplasm
IL12B	0.000177665	IL12B	3_5_3_Cytokine Signaling in Immune system	GPCR signaling	Signaling	04_EXTRACELLULAR
IL1RAP	0.00107013	IL1RAP	3_5_3_Cytokine Signaling in Immune system	GPCR signaling	Signaling	04_EXTRACELLULAR
IL22RA2	0.00304639	IL22RA2	3_5_3_Cytokine Signaling in Immune system	GPCR signaling	Signaling	02_B_Cell membrane
IL2RA	0.0144707	IL2RA	3_5_3_Cytokine Signaling in Immune system	GPCR signaling	Signaling	02_B_Cell membrane
ILKAP	0.000293698	ILKAP	4_1_2_Cell Cycle	Signaling - Cell fates	Signaling	01_A_Cytosol
INHBB	0.257729	INHBB	3_2_9_Signaling by Activin	Signaling - Cell fates	Signaling	04_EXTRACELLULAR
IRF8	0.000367749	IRF8	3_5_3_Cytokine Signaling in Immune system	GPCR signaling	Signaling	03_A_Nucleus
IRX4	0.000765801	IRX4	1_5_2_Transcription factors	Transcription & transcription factors	Transcription	03_C_Nucleoplasm
ITGA6	0.00368392	ITGA6	2_1_6_Integrin cell surface interactions	ECM organisation	ECM organisation	04_EXTRACELLULAR
IVD	0.0155608	IVD	1_7_Metabolism of amino acids and derivatives	Metabolism of amino acids and derivatives	Metabolism	01_B_1_Mitochondria
JAG1	0.00420767	JAG1	3_2_12_Signaling by NOTCH	Signaling - Cell fates	Signaling	04_EXTRACELLULAR
JARID2	0.00425591	JARID2	1_3_Chromatin organization	Chromatin organization	Chromatin organization & DNA repair	03_D_Chromatin
JAZF1	0.00153902	JAZF1	1_5_2_Transcription factors	Transcription & transcription factors	Transcription	03_C_Nucleoplasm
KCNC4	0.000602889	KCNC4	3_3_Neuronal System_synapses_channels	Neuronal System_synapses_channels	Neuronal System_synapses_channels	02_B_Cell membrane
KCNIP4	0.00289339	KCNIP4	3_3_Neuronal System_synapses_channels	Neuronal System_synapses_channels	Neuronal System_synapses_channels	02_B_Cell membrane
KCNJ2	0.000466279	KCNJ2	3_3_Neuronal System_synapses_channels	Neuronal System_synapses_channels	Neuronal System_synapses_channels	02_B_Cell membrane
KCNJ3	0.118989	KCNJ3	3_3_Neuronal System_synapses_channels	Neuronal System_synapses_channels	Neuronal System_synapses_channels	02_B_Cell membrane
KCNMA1	0.0556557	KCNMA1	3_3_Neuronal System_synapses_channels	Neuronal System_synapses_channels	Neuronal System_synapses_channels	02_B_Cell membrane
KCNQ1	0.0059418	KCNQ1	3_3_Neuronal System_synapses_channels	Neuronal System_synapses_channels	Neuronal System_synapses_channels	02_B_Cell membrane
KCNT2	0.884943	KCNT2	3_3_Neuronal System_synapses_channels	Neuronal System_synapses_channels	Neuronal System_synapses_channels	02_B_Cell membrane
KCTD14	0.125009	KCTD14	3_3_Neuronal System_synapses_channels	Neuronal System_synapses_channels	Neuronal System_synapses_channels	03_A_Nucleus
KCTD15	0.100185	KCTD15	3_3_Neuronal System_synapses_channels	Neuronal System_synapses_channels	Neuronal System_synapses_channels	03_A_Nucleus
KIAA0319	0.00103334	KIAA0319	UNKNOWN_Vesicles	Vesicle transport	Other	01_C_6_Vesicles
KIF13A	0.000214091	KIF13A	1_15_2_Myosin_dynein_kinesin	Cytoskeleton	Cytoskeleton	01_D_3_Microtubules
KIRREL3	0.000734252	KIRREL3	3_3_Neuronal System_synapses_channels	Neuronal System_synapses_channels	Neuronal System_synapses_channels	04_EXTRACELLULAR
KLF6	0.09153	KLF6	1_5_2_Transcription factors	Transcription & transcription factors	Transcription	03_C_Nucleoplasm
KSR2	0.00319795	KSR2	1_26_29_adapters/scaffolds	Adapters/scaffolds	Signaling	01_A_Cytosol
L3MBTL4	0.0032025	L3MBTL4	1_3_Chromatin organization	Chromatin organization	Chromatin organization & DNA repair	03_D_Chromatin
LACC1	0.00207345	LACC1	3_1_20_metal transporters	Ion transporters	Metabolism	01_B_5_Peroxisomes
LAMA2	0.191658	LAMA2	2_1_4_Laminin interactions	ECM organisation	ECM organisation	04_EXTRACELLULAR
LARP6	0.000309548	LARP6	1_8_1_Translation	Metabolism of mRNA & Translation	Protein translation, folding, modification & degradation	01_C_3_Ribosomes
LDLR	0.0453614	LDLR	1_1_8_Metabolism of steroids/cholesterol	Lipid & FA metabolism	Metabolism	01_B_7_Endosomes
LHCGR	0.106478	LHCGR	3_12_Hormone activity	Hormones	Signaling	02_B_Cell membrane
LHFPL3	0.000703111	LHFPL3	UNKNOWN_Vesicles	Vesicle transport	Other	01_C_6_Vesicles
LHFPL6	0.072488	LHFPL6	UNKNOWN_Necleoli	Unknown	Unknown	03_H_Necleoli
LIF	0.0935099	LIF	3_5_3_Cytokine Signaling in Immune system	GPCR signaling	Signaling	04_EXTRACELLULAR
LIPC	0.690016	LIPC	1_1_5_Phospholipid metabolism	Lipid & FA metabolism	Metabolism	04_EXTRACELLULAR
LMNTD1	0.130241	LMNTD1	1_28_Nucleus_nuclear_pore_complexes	Nucleus	Organelles	03_B_Nuclear envelope
LMO4	8.97868e-06	LMO4	1_5_2_Transcription factors	Transcription & transcription factors	Transcription	03_C_Nucleoplasm
LMTK2	0.000917235	LMTK2	1_26_28_serine/threonine kinase	Protein kinases	Signaling	01_B_7_Endosomes
LMX1B	0.00219227	LMX1B	1_5_2_Transcription factors	Transcription & transcription factors	Transcription	03_C_Nucleoplasm
LPP	0.000213303	LPP	3_4_Cell_cell_junctions_adhesion	Cell_cell_junctions_adhesion	Cell junction & adhesion	02_A_Cell-cell-junctions
LRATD2	0.220876	LRATD2	UNKNOWN_Nucleoplasm	Unknown	Unknown	03_C_Nucleoplasm
LRIG1	0.00190176	LRIG1	3_7_other membrane proteins	Signaling - Other	Signaling	02_B_Cell membrane
LRP2	0.000762139	LRP2	1_18_Metabolism of vitamins and cofactors	Metabolism of vitamins and cofactors	Metabolism	02_B_Cell membrane
LRRC18	0.000547334	LRRC18	1_26_57_LRR (leucin rich repeat) containing	Signaling - Other	Signaling	03_A_Nucleus
LYAR	0.130241	LYAR	1_6_2_Metabolism of rRNA	Metabolism of rRNA	Metabolism	03_H_Necleoli
MANBA	0.000269786	MANBA	1_17_Metabolism of carbohydrates	Carbohydrate metabolism	Metabolism	01_B_4_Lysosomes
MARK4	0.384729	MARK4	1_26_28_serine/threonine kinase	Protein kinases	Signaling	01_D_3_Microtubules
MBL2	0.278757	MBL2	3_5_2_Innate Immune System	Innate Immune System	Immune system & Inflammation	04_EXTRACELLULAR
MBNL1	0.000955425	MBNL1	1_6_3_Metabolism of mRNA	Metabolism of mRNA & Translation	Protein translation, folding, modification & degradation	03_A_Nucleus
MBP	0.25907	MBP	3_3_Neuronal System_synapses_channels	Neuronal System_synapses_channels	Neuronal System_synapses_channels	02_B_Cell membrane
MC4R	0.000647626	MC4R	3_6_40_Melanocortin receptors	Melanosomes	Organelles	01_B_6_Melanosomes
MCHR2	0.0596077	MCHR2	3_6_39_Melanin-concentrating hormone receptors	Melanosomes	Organelles	02_B_Cell membrane
MCUB	0.440046	MCUB	1_9_9_Mitochondrial Calcium channel	Mitochondria	Organelles	01_B_1_c_Inner membrane
MEPE	0.0023874	MEPE	2_1_Extracellular matrix organisation	ECM organisation	ECM organisation	04_EXTRACELLULAR
METTL4	0.100185	METTL4	1_8_7_Protein methylation	Post-translational protein modification	Protein translation, folding, modification & degradation	03_A_Nucleus
MFSD8	1	MFSD8	1_14_Lysosomes	Lysosomes	Organelles	01_B_4_Lysosomes
MGAT1	0.000412546	MGAT1	1_8_15_Asparagine N-linked glycosylation	Post-translational protein modification	Protein translation, folding, modification & degradation	01_B_3_Golgi apparatus
MICB	0.000826539	MICB	3_5_1_Adaptive Immune System	Adaptive Immune System	Immune system & Inflammation	02_B_Cell membrane
MPPED2	1.80044e-05	MPPED2	1_26_58_Hydrolase	Metabolism - Other	Signaling	03_H_Necleoli
MS4A4A	0.000841132	MS4A4A	UNKNOWN_Plasma membrane	Unknown	Unknown	02_B_Cell membrane
MS4A6A	0.000495439	MS4A6A	UNKNOWN_Plasma membrane	Unknown	Unknown	02_B_Cell membrane
MSH5	6.63605e-05	MSH5	1_4_DNA Repair	DNA Repair	Chromatin organization & DNA repair	03_A_Nucleus
MSRB3	0.000549553	MSRB3	1_8_16_Protein repair	Protein folding & repair	Protein translation, folding, modification & degradation	01_B_2_Endoplasmic reticulum
MT-ND5	0.411241	MT-ND5	1_10_The citric acid (TCA) cycle and respiratory electron transport	TCA cycle and relectron transport chain	Metabolism	01_B_1_c_Inner membrane
MT-ND6	0.378907	MT-ND6	1_10_The citric acid (TCA) cycle and respiratory electron transport	TCA cycle and relectron transport chain	Metabolism	01_B_1_c_Inner membrane
MTNR1B	0.00618904	MTNR1B	3_6_GPCRs	GPCR signaling	Signaling	02_B_Cell membrane
MYDGF	0.000339649	MYDGF	3_2_30_Mitogens and growth factors	Signaling - Cell fates	Signaling	04_EXTRACELLULAR
MYO1D	0.000281508	MYO1D	1_15_1_Actin	Cytoskeleton	Cytoskeleton	01_D_1_Microfilaments (Actin)
NAB1	0.00141387	NAB1	1_5_2_Transcription factors	Transcription & transcription factors	Transcription	03_C_Nucleoplasm
NAPRT	0.00066877	NAPRT	1_18_Metabolism of vitamins and cofactors	Metabolism of vitamins and cofactors	Metabolism	01_A_Cytosol
NCR2	0.00645068	NCR2	3_5_1_Adaptive Immune System	Adaptive Immune System	Immune system & Inflammation	02_B_Cell membrane
NECTIN2	0.325847	NECTIN2	3_4_Cell_cell_junctions_adhesion	Cell_cell_junctions_adhesion	Cell junction & adhesion	02_A_Cell-cell-junctions
NELFE	0.211977	NELFE	1_5_1_Transcription	Transcription & transcription factors	Transcription	03_C_Nucleoplasm
NKX2-3	0.010468	NKX2-3	1_5_2_Transcription factors	Transcription & transcription factors	Transcription	03_C_Nucleoplasm
NME9	0.000420681	NME9	1_2_Metabolism of nucleotides	Metabolism of nucleotides & phosphates	Metabolism	01_D_3_Microtubules
NMRK2	0.260423	NMRK2	1_18_Metabolism of vitamins and cofactors	Metabolism of vitamins and cofactors	Metabolism	03_C_Nucleoplasm
NOG	0.000110322	NOG	3_2_14_Signaling by BMP	Signaling - Cell fates	Signaling	04_EXTRACELLULAR
NOTCH4	0.477134	NOTCH4	3_2_12_Signaling by NOTCH	Signaling - Cell fates	Signaling	02_B_Cell membrane
NPLOC4	0.635166	NPLOC4	1_8_6_Protein ubiquitination	Post-translational protein modification	Protein translation, folding, modification & degradation	01_A_Cytosol
NR5A2	0.00571348	NR5A2	1_34_Nuclear receptors	Nuclear receptors	Other	03_C_Nucleoplasm
NRG1	0.00181587	NRG1	3_2_22_ERBB family signaling	Signaling - Cell fates	Signaling	04_EXTRACELLULAR
NT5DC1	0.333622	NT5DC1	1_2_Metabolism of nucleotides	Metabolism of nucleotides & phosphates	Metabolism	01_A_Cytosol
NTM	2.83312e-05	NTM	3_4_Cell_cell_junctions_adhesion	Cell_cell_junctions_adhesion	Cell junction & adhesion	02_A_Cell-cell-junctions
NUPR2	0.103379	NUPR2	1_28_Nucleus_nuclear_pore_complexes	Nucleus	Organelles	03_B_Nuclear envelope
NYNRIN	0.000304837	NYNRIN	UNKNOWN_Nucleoplasm	Unknown	Unknown	03_C_Nucleoplasm
OR4A15	1.79355e-05	OR4A15	3_6_68_General olfactory receptors	GPCR signaling	Signaling	02_B_Cell membrane
PARP1	0.0984721	PARP1	1_8_25_ADP-Ribosylation	Post-translational protein modification	Protein translation, folding, modification & degradation	03_A_Nucleus
PBX2	0.651495	PBX2	1_5_2_Transcription factors	Transcription & transcription factors	Transcription	03_C_Nucleoplasm
PCDH9	0.134393	PCDH9	3_4_Cell_cell_junctions_adhesion	Cell_cell_junctions_adhesion	Cell junction & adhesion	02_A_Cell-cell-junctions
PCED1B	0.00127204	PCED1B	UNKNOWN_Golgi apparatus	Endoplasmic Reticulum & Golgi	Organelles	01_B_3_Golgi apparatus
PDE2A	7.11637e-05	PDE2A	1_26_13_phosphodiesterase	Metabolism of nucleotides & phosphates	Metabolism	01_A_Cytosol
PDGFRA	0.23964	PDGFRA	3_2_17_Signaling by PDGF	Signaling - Cell fates	Signaling	02_B_Cell membrane
PDHA2	0.0947243	PDHA2	1_10_The citric acid (TCA) cycle and respiratory electron transport	TCA cycle and relectron transport chain	Metabolism	01_B_1_Mitochondria
PDLIM5	0.00480567	PDLIM5	1_15_1_Actin	Cytoskeleton	Cytoskeleton	01_D_1_Microfilaments (Actin)
PGS1	0.00183045	PGS1	1_1_5_Phospholipid metabolism	Lipid & FA metabolism	Metabolism	01_B_1_Mitochondria
PHACTR3	0.130241	PHACTR3	1_15_1_Actin	Cytoskeleton	Cytoskeleton	01_D_1_Microfilaments (Actin)
PHF21A	0.000423953	PHF21A	1_5_2_Transcription factors	Transcription & transcription factors	Transcription	03_C_Nucleoplasm
PILRA	0.493207	PILRA	3_5_1_Adaptive Immune System	Adaptive Immune System	Immune system & Inflammation	02_B_Cell membrane
PKHD1	0.00163136	PKHD1	3_7_other membrane proteins	Signaling - Other	Signaling	02_B_Cell membrane
PKN2	0.00776846	PKN2	1_26_28_serine/threonine kinase	Protein kinases	Signaling	01_A_Cytosol
PKNOX2	0.125009	PKNOX2	1_5_2_Transcription factors	Transcription & transcription factors	Transcription	03_C_Nucleoplasm
PLA2G12A	0.295658	PLA2G12A	1_1_5_Phospholipid metabolism	Lipid & FA metabolism	Metabolism	04_EXTRACELLULAR
PLA2G6	0.190481	PLA2G6	1_1_5_Phospholipid metabolism	Lipid & FA metabolism	Metabolism	04_EXTRACELLULAR
PLCB1	0.00294174	PLCB1	1_1_5_Phospholipid metabolism	Lipid & FA metabolism	Metabolism	01_A_Cytosol
PLEKHA1	0.146943	PLEKHA1	1_1_5_Phospholipid metabolism	Lipid & FA metabolism	Metabolism	01_A_Cytosol
PLXDC2	0.000973855	PLXDC2	3_9_Development	Developmental	Developmental	02_B_Cell membrane
PLXNC1	0.0315824	PLXNC1	3_9_Development	Developmental	Developmental	02_B_Cell membrane
POC5	0.12979	POC5	1_16_Cilium assembly	Cytoskeleton	Cytoskeleton	01_D_3b_Cilia
POSTN	0.222577	POSTN	3_4_Cell_cell_junctions_adhesion	Cell_cell_junctions_adhesion	Cell junction & adhesion	02_A_Cell-cell-junctions
POU2F1	0.000908347	POU2F1	1_5_2_Transcription factors	Transcription & transcription factors	Transcription	03_C_Nucleoplasm
POU5F1	0.0019733	POU5F1	1_5_2_Transcription factors	Transcription & transcription factors	Transcription	03_C_Nucleoplasm
PPP2R2B	0.00400558	PPP2R2B	1_26_20_protein phosphatase regulatory subunit	Protein phosphatases	Signaling	01_A_Cytosol
PRDM1	0.217019	PRDM1	1_5_2_Transcription factors	Transcription & transcription factors	Transcription	03_C_Nucleoplasm
PREX1	0.00189166	PREX1	1_26_5_Rho_GEF	Rho GTPase and regulators	Signaling	01_A_Cytosol
PRIM1	0.00125887	PRIM1	4_1_1_DNA Replication	DNA Replication	DNA Replication	03_C_Nucleoplasm
PRKAG2	0.000260945	PRKAG2	1_26_22_protein kinase cAMP-dependent	Protein kinases	Signaling	03_C_Nucleoplasm
PRMT6	0.0498138	PRMT6	1_8_7_Protein methylation	Post-translational protein modification	Protein translation, folding, modification & degradation	03_A_Nucleus
PROM1	1	PROM1	3_4_Cell_cell_junctions_adhesion	Cell_cell_junctions_adhesion	Cell junction & adhesion	02_A_Cell-cell-junctions
PRPH2	0.512655	PRPH2	3_4_Cell_cell_junctions_adhesion	Cell_cell_junctions_adhesion	Cell junction & adhesion	02_A_Cell-cell-junctions
PRRX2	0.00153717	PRRX2	1_5_2_Transcription factors	Transcription & transcription factors	Transcription	03_C_Nucleoplasm
PSCA	0.00410403	PSCA	3_3_Neuronal System_synapses_channels	Neuronal System_synapses_channels	Neuronal System_synapses_channels	02_B_Cell membrane
PSORS1C1	0.00088203	PSORS1C1	UNKNOWN_Nucleus	Unknown	Unknown	03_A_Nucleus
PTBP2	0.000103247	PTBP2	1_6_3_Metabolism of mRNA	Metabolism of mRNA & Translation	Protein translation, folding, modification & degradation	03_A_Nucleus
PTPN22	0.008753	PTPN22	1_26_24_protein tyrosine phosphatase	Protein phosphatases	Signaling	03_C_Nucleoplasm
PZP	0.000582567	PZP	2_1_1_Degradation of the extracellular matrix	ECM organisation	ECM organisation	04_EXTRACELLULAR
RAB30	0.169897	RAB30	1_26_7_Rab	Rab GTPase and regulators	Signaling	01_B_3_Golgi apparatus
RAB3GAP1	0.00264848	RAB3GAP1	1_26_9_Rab_GAP	Rab GTPase and regulators	Signaling	01_A_Cytosol
RAD51B	0.656758	RAD51B	1_4_DNA Repair	DNA Repair	Chromatin organization & DNA repair	03_C_Nucleoplasm
RASA1	0.0144012	RASA1	1_26_3_Ras_GAP	Ras GTPases and regulators	Signaling	01_A_Cytosol
RAX2	0.8225	RAX2	1_29_Phototransduction	Phototransduction & Retinoic cycle	Metabolism	01_B_9_Outer segments
REST	0.333622	REST	1_3_Chromatin organization	Chromatin organization	Chromatin organization & DNA repair	03_D_Chromatin
RGMB	0.000578311	RGMB	3_3_Neuronal System_synapses_channels	Neuronal System_synapses_channels	Neuronal System_synapses_channels	02_B_Cell membrane
RHOD	0.00124547	RHOD	1_26_4_Rho	Rho GTPase and regulators	Signaling	01_B_7_Endosomes
RORA	0.106259	RORA	1_5_2_Transcription factors	Transcription & transcription factors	Transcription	03_C_Nucleoplasm
RORB	0.386686	RORB	1_29_Phototransduction	Phototransduction & Retinoic cycle	Metabolism	01_B_9_Outer segments
RREB1	0.26	RREB1	1_5_2_Transcription factors	Transcription & transcription factors	Transcription	03_C_Nucleoplasm
RTEL1	0.0145349	RTEL1	1_4_DNA Repair	DNA Repair	Chromatin organization & DNA repair	03_A_Nucleus
RTF1	0.00163212	RTF1	1_5_1_Transcription	Transcription & transcription factors	Transcription	03_C_Nucleoplasm
RUNX3	0.00294688	RUNX3	1_5_2_Transcription factors	Transcription & transcription factors	Transcription	03_C_Nucleoplasm
RYR2	8.97868e-06	RYR2	3_1_21_Calcium channel	Ion transporters	Metabolism	01_B_2_Endoplasmic reticulum
SALL1	0.00188444	SALL1	1_5_2_Transcription factors	Transcription & transcription factors	Transcription	03_C_Nucleoplasm
SALL3	0.000194877	SALL3	1_5_2_Transcription factors	Transcription & transcription factors	Transcription	03_C_Nucleoplasm
SCN5A	0.200027	SCN5A	3_1_25_Voltage gated sodium channel	Ion transporters	Metabolism	02_B_Cell membrane
SCPEP1	0.0798236	SCPEP1	1_8_17_Peptide hormone metabolism	Hormones	Signaling	01_A_Cytosol
SEC14L1	7.85382e-05	SEC14L1	1_13_Golgi Apparatus	Endoplasmic Reticulum & Golgi	Organelles	01_B_3_Golgi apparatus
SEC16B	0.176701	SEC16B	1_13_Golgi Apparatus	Endoplasmic Reticulum & Golgi	Organelles	01_B_3_Golgi apparatus
SELP	0.0864406	SELP	3_11_Hemostasis	Hemostasis	Other	02_A_Cell-cell-junctions
SETD7	0.000496289	SETD7	1_3_Chromatin organization	Chromatin organization	Chromatin organization & DNA repair	03_D_Chromatin
SEZ6L	0.000928509	SEZ6L	3_3_Neuronal System_synapses_channels	Neuronal System_synapses_channels	Neuronal System_synapses_channels	01_B_2_Endoplasmic reticulum
SGCD	0.0707809	SGCD	3_8_Muscle contraction	Cytoskeleton	Cytoskeleton	01_A_Cytosol
SH3GL2	0.00106757	SH3GL2	1_26_27_SH3 domain containing	Signaling - Other	Signaling	01_A_Cytosol
SKIV2L	0.998863	SKIV2L	1_6_3_Metabolism of mRNA	Metabolism of mRNA & Translation	Protein translation, folding, modification & degradation	01_A_Cytosol
SLC16A8	0.658207	SLC16A8	3_1_8_Sugar transporter	Carbohydrate metabolism	Metabolism	02_B_Cell membrane
SLC17A3	0.00152127	SLC17A3	3_1_10_other transporters	Metabolism - Other	Metabolism	02_B_Cell membrane
SLC1A7	0.000300539	SLC1A7	3_1_10_other transporters	Metabolism - Other	Metabolism	02_B_Cell membrane
SLC22A11	0.000550027	SLC22A11	3_1_9_Vitamin transporters	Metabolism of vitamins and cofactors	Metabolism	02_B_Cell membrane
SLC30A7	2.90207e-05	SLC30A7	3_1_1_Amino acid & peptide transporters	Metabolism of amino acids and derivatives	Metabolism	02_B_Cell membrane
SLC44A4	0.524149	SLC44A4	3_1_6_Lipid transporters	Lipid & FA metabolism	Metabolism	02_B_Cell membrane
SLC7A9	0.000397258	SLC7A9	3_1_1_Amino acid & peptide transporters	Metabolism of amino acids and derivatives	Metabolism	02_B_Cell membrane
SMAD7	0.00312867	SMAD7	1_5_2_Transcription factors	Transcription & transcription factors	Transcription	03_C_Nucleoplasm
SNHG32	8.40312e-07	SNHG32	UNKNOWN_EXTRACELLULAR	Unknown	Unknown	04_EXTRACELLULAR
SNTB1	0.000872857	SNTB1	1_15_1_Actin	Cytoskeleton	Cytoskeleton	01_D_1_Microfilaments (Actin)
SNX7	0.0924579	SNX7	1_13_Golgi Apparatus	Endoplasmic Reticulum & Golgi	Organelles	01_B_3_Golgi apparatus
SOAT2	0.127588	SOAT2	1_1_8_Metabolism of steroids/cholesterol	Lipid & FA metabolism	Metabolism	01_B_2_b_Smooth ER
SPEF2	0.349305	SPEF2	3_10_Reproduction	Reproduction	Other	01_D_3b_Cilia
SPRY4	0.000204566	SPRY4	1_26_29_adaptors/scaffolds	Adapters/scaffolds	Signaling	01_A_Cytosol
SPTBN1	0.000328795	SPTBN1	1_15_1_Actin	Cytoskeleton	Cytoskeleton	02_B_Cell membrane
ST8SIA1	1.97456e-05	ST8SIA1	1_8_10_O-linked glycosylation	Post-translational protein modification	Protein translation, folding, modification & degradation	01_B_3_Golgi apparatus
STAT4	0.00135085	STAT4	3_5_3_Cytokine Signaling in Immune system	GPCR signaling	Signaling	01_A_Cytosol
STK19	0.610842	STK19	1_26_28_serine/threonine kinase	Protein kinases	Signaling	03_A_Nucleus
STOX2	0.118989	STOX2	1_5_2_Transcription factors	Transcription & transcription factors	Transcription	03_C_Nucleoplasm
STXBP6	0.00392495	STXBP6	4_12_Exocytosis	Vesicle transport	Other	01_A_Cytosol
SUSD1	0.000891474	SUSD1	1_26_43_calcium binding protein	Signaling - Other	Signaling	02_B_Cell membrane
SYN3	0.982318	SYN3	1_15_1_Actin	Cytoskeleton	Cytoskeleton	01_B_10_Endosomes&Exosomes
TAGAP	0.000811057	TAGAP	1_26_6_Rho_GAP	Rho GTPase and regulators	Signaling	01_A_Cytosol
TAS2R1	0.0477329	TAS2R1	3_6_2_Orphan and other 7TM receptors_taste	GPCR signaling	Signaling	02_B_Cell membrane
TBX3	0.0102468	TBX3	1_5_2_Transcription factors	Transcription & transcription factors	Transcription	03_C_Nucleoplasm
TBX5	0.000137567	TBX5	1_5_2_Transcription factors	Transcription & transcription factors	Transcription	03_C_Nucleoplasm
TDRP	0.18818	TDRP	3_10_Reproduction	Reproduction	Other	03_A_Nucleus
TF	0.0913686	TF	3_11_Hemostasis	Hemostasis	Other	04_EXTRACELLULAR
TFAP2B	0.000151528	TFAP2B	1_5_2_Transcription factors	Transcription & transcription factors	Transcription	03_C_Nucleoplasm
TGFBR1	0.593856	TGFBR1	3_2_13_Signaling by TGF-beta Receptor Complex	Signaling - Cell fates	Signaling	02_B_Cell membrane
THADA	0.00224854	THADA	1_6_1_Metabolism of tRNA	Metabolism of tRNA	Metabolism	01_A_Cytosol
TLE4	0.120195	TLE4	1_5_1_Transcription	Transcription & transcription factors	Transcription	03_C_Nucleoplasm
TMC2	0.00278196	TMC2	3_7_other membrane proteins	Signaling - Other	Signaling	02_B_Cell membrane
TMCC2	0.000497913	TMCC2	3_7_other membrane proteins	Signaling - Other	Signaling	02_B_Cell membrane
TMEM268	0.134393	TMEM268	3_7_other membrane proteins	Signaling - Other	Signaling	02_B_Cell membrane
TMEM97	0.471852	TMEM97	1_1_8_Metabolism of steroids/cholesterol	Lipid & FA metabolism	Metabolism	02_B_Cell membrane
TNFRSF10A	0.0372752	TNFRSF10A	3_2_4_Death Receptor Signalling	Signaling - Cell fates	Signaling	02_B_Cell membrane
TNFRSF11A	0.00150181	TNFRSF11A	3_2_4_Death Receptor Signalling	Signaling - Cell fates	Signaling	02_B_Cell membrane
TNFRSF21	0.00493564	TNFRSF21	3_2_4_Death Receptor Signalling	Signaling - Cell fates	Signaling	02_B_Cell membrane
TNFSF11	0.0344485	TNFSF11	3_2_4_Death Receptor Signalling	Signaling - Cell fates	Signaling	04_EXTRACELLULAR
TNR	0.238629	TNR	2_1_9_ECM proteoglycans	ECM organisation	ECM organisation	04_EXTRACELLULAR
TNXB	0.432615	TNXB	2_1_9_ECM proteoglycans	ECM organisation	ECM organisation	04_EXTRACELLULAR
TOMM40	0.413569	TOMM40	1_8_18_Mitochondrial protein import	Mitochondria	Organelles	01_B_1_a_Outer membrane
TOX3	0.000510198	TOX3	1_5_2_Transcription factors	Transcription & transcription factors	Transcription	03_C_Nucleoplasm
TRAF3	0.000903256	TRAF3	3_2_4_Death Receptor Signalling	Signaling - Cell fates	Signaling	01_B_1_Mitochondria
TRAPPC9	0.123142	TRAPPC9	1_26_8_Rab_GEF	Rab GTPase and regulators	Signaling	01_A_Cytosol
TRHDE	0.00074009	TRHDE	1_8_20_Protein processing/proteolysis	Protein folding & repair	Protein translation, folding, modification & degradation	02_B_Cell membrane
TRIB2	0.10884	TRIB2	1_26_29_adaptors/scaffolds	Adapters/scaffolds	Signaling	03_A_Nucleus
TRIM29	0.130241	TRIM29	3_5_2_Innate Immune System	Innate Immune System	Immune system & Inflammation	03_A_Nucleus
TRPM1	0.424094	TRPM1	3_1_10_other transporters	Metabolism - Other	Metabolism	02_B_Cell membrane
TRPM3	0.443711	TRPM3	3_1_10_other transporters	Metabolism - Other	Metabolism	02_B_Cell membrane
TSBP1	0.00219916	TSBP1	3_7_other membrane proteins	Signaling - Other	Signaling	02_B_Cell membrane
TSPAN11	0.127294	TSPAN11	3_7_other membrane proteins	Signaling - Other	Signaling	02_B_Cell membrane
TTC7B	0.00148556	TTC7B	UNKNOWN_Cytosol	Unknown	Unknown	01_A_Cytosol
TYK2	0.00188547	TYK2	1_26_30_non-receptor tyrosine kinase	Protein kinases	Signaling	01_A_Cytosol
TYR	0.275959	TYR	1_7_Metabolism of amino acids and derivatives	Metabolism of amino acids and derivatives	Metabolism	01_B_4_Lysosomes
UBXN4	0.00159968	UBXN4	1_8_3_Unfolded Protein Response (UPR)	Protein translation, folding, modification & degradation	Protein translation, folding, modification & degradation	01_B_2_Endoplasmic reticulum
UGT2B11	0.100185	UGT2B11	1_25_1_Biological oxidations	Metabolism - Other	Metabolism	01_B_2_Endoplasmic reticulum
UMOD	0.0017288	UMOD	3_4_Cell_cell_junctions_adhesion	Cell_cell_junctions_adhesion	Cell junction & adhesion	02_A_Cell-cell-junctions
UQCRFS1	0.0947243	UQCRFS1	1_10_The citric acid (TCA) cycle and respiratory electron transport	TCA cycle and relectron transport chain	Metabolism	01_B_1_c_Inner membrane
USP25	0.00419306	USP25	1_8_13_Deubiquitination	Post-translational protein modification	Protein translation, folding, modification & degradation	01_A_Cytosol
VEGFA	1	VEGFA	3_2_16_Signaling by VEGF	Signaling - Cell fates	Signaling	04_EXTRACELLULAR
VPS26A	0.000316778	VPS26A	1_30_Vesicle_transport	Vesicle transport	Other	01_B_7_Endosomes
WDFY4	0.0017876	WDFY4	UNKNOWN_Plasma membrane	Unknown	Unknown	02_B_Cell membrane
WDR12	0.00024106	WDR12	1_6_2_Metabolism of rRNA	Metabolism of rRNA	Metabolism	03_H_Necleoli
WDR7	0.000181655	WDR7	UNKNOWN_Nucleoplasm	Unknown	Unknown	03_C_Nucleoplasm
WNT3	2.91317e-05	WNT3	3_2_11_Signaling by Wnt	Signaling - Cell fates	Signaling	04_EXTRACELLULAR
WTAP	0.215385	WTAP	1_6_3_Metabolism of mRNA	Metabolism of mRNA & Translation	Protein translation, folding, modification & degradation	03_A_Nucleus
WWOX	0.000150876	WWOX	4_2_Programmed Cell Death	Cell death	Signaling	01_A_Cytosol
XPO7	0.000776753	XPO7	1_28_Nucleus_nuclear_pore_complexes	Nucleus	Organelles	03_B_Nuclear envelope
ZBTB38	0.00146887	ZBTB38	1_5_2_Transcription factors	Transcription & transcription factors	Transcription	03_C_Nucleoplasm
ZFHX3	0.00169008	ZFHX3	1_5_2_Transcription factors	Transcription & transcription factors	Transcription	03_C_Nucleoplasm
ZNF335	0.440046	ZNF335	1_5_2_Transcription factors	Transcription & transcription factors	Transcription	03_C_Nucleoplasm
ZNF385D	0.00201033	ZNF385D	1_5_2_Transcription factors	Transcription & transcription factors	Transcription	03_C_Nucleoplasm
ZNF469	0.000946435	ZNF469	1_5_2_Transcription factors	Transcription & transcription factors	Transcription	03_C_Nucleoplasm
ZPLD1	0.0453904	ZPLD1	3_10_Reproduction	Reproduction	Other	04_EXTRACELLULAR
AL645922.1	1	FLJ55673, highly similar to Complement factor B	#N/A			#N/A
AC126283.2	0.963711	Uncharacterized protein	#N/A			#N/A
AC009779.3	0.495323	Uncharacterized protein	#N/A			#N/A
MTRNR2L13	0.247491	Locus type: unknown	#N/A			#N/A
NDUFC2-KCTD14	0.125009	Locus type: Readthrough	#N/A			#N/A
PBX2P1	0.00708609	Locus type: Pseudogene	#N/A			#N/A
EXTL2P1	0.00328866	Locus type: Pseudogene	#N/A			#N/A
CCDC26	0.00177528	Locus type: RNA, long non-coding	#N/A			#N/A
TCL6	0.00151659	Locus type: RNA, long non-coding	#N/A			#N/A
HCP5	0.00145582	Locus type: RNA, long non-coding	#N/A			#N/A
ZNF788P	0.00133209	Locus type: Pseudogene	#N/A			#N/A
RNF5P1	0.000394878	Locus type: Pseudogene	#N/A			#N/A
UGT1A10	0.000355209	Locus type: Complex locus constituent	#N/A			#N/A
CDKN2B-AS1	0.000150876	Locus type: RNA, long non-coding	#N/A			#N/A
DIRC3	0.00012091	Locus type: RNA, long non-coding	#N/A			#N/A
ZNRD1ASP	8.63248e-06	Locus type: Pseudogene	#N/A			#N/A
