# Supplementary material for: Combining Gene–Disease Associations with Single-Cell Gene Expression Data Provides Anatomy-Specific Subnetworks in Age-Related Macular Degeneration
Source: Netw Syst Med. 2020 Aug 3;3(1):105–21. doi: 10.1089/nsm.2020.0005 (PMC7416628; doi:10.1089/nsm.2020.0005)
Supplement: Supplemental data [file Supp_Table3.xlsx]

## Sheet: Sheet1
Supplementary Table S3. Genes associated to other (not age-related) choroidal and retinal degenerations.
Open Targets Platform			HGNC 28.12.2019
Disease	target.gene_info.symbol	association_score.overall	Gene symbol
Retinitis pigmentosa	ERCC8	1	ERCC8
Retinitis pigmentosa	BBS7	1	BBS7
Retinitis pigmentosa	BBS1	1	BBS1
Retinitis pigmentosa	BBS2	1	BBS2
Retinitis pigmentosa	MKKS	1	MKKS
Retinitis pigmentosa	BBS4	1	BBS4
Retinitis pigmentosa	BBS10	1	BBS10
Retinitis pigmentosa	CRB1	1	CRB1
Retinitis pigmentosa	ERCC6	1	ERCC6
Retinitis pigmentosa	BBS12	1	BBS12
Retinitis pigmentosa	ERCC2	1	ERCC2
Retinitis pigmentosa	PCARE	1	PCARE
Retinitis pigmentosa	IFT140	1	IFT140
Retinitis pigmentosa	MYO7A	1	MYO7A
Retinitis pigmentosa	CEP290	1	CEP290
Retinitis pigmentosa	RDH12	1	RDH12
Retinitis pigmentosa	ARL6	1	ARL6
Retinitis pigmentosa	CDH23	1	CDH23
Retinitis pigmentosa	ERCC5	1	ERCC5
Retinitis pigmentosa	BBS5	1	BBS5
Retinitis pigmentosa	MKS1	1	MKS1
Retinitis pigmentosa	RPGR	1	RPGR
Retinitis pigmentosa	PANK2	1	PANK2
Retinitis pigmentosa	RHO	1	RHO
Retinitis pigmentosa	ALMS1	1	ALMS1
Retinitis pigmentosa	PDE6B	1	PDE6B
Retinitis pigmentosa	RPE65	1	RPE65
Retinitis pigmentosa	PDE6A	1	PDE6A
Retinitis pigmentosa	FAM161A	1	FAM161A
Retinitis pigmentosa	TTC8	1	TTC8
Retinitis pigmentosa	CC2D2A	1	CC2D2A
Retinitis pigmentosa	TULP1	1	TULP1
Retinitis pigmentosa	ERCC4	1	ERCC4
Retinitis pigmentosa	POMGNT1	1	POMGNT1
Retinitis pigmentosa	RP1	1	RP1
Retinitis pigmentosa	IFT172	1	IFT172
Retinitis pigmentosa	AHI1	1	AHI1
Retinitis pigmentosa	DHDDS	1	DHDDS
Retinitis pigmentosa	RP2	1	RP2
Retinitis pigmentosa	C8orf37	1	C8orf37
Retinitis pigmentosa	NRL	1	NRL
Retinitis pigmentosa	PRPF31	1	PRPF31
Retinitis pigmentosa	BBS9	1	BBS9
Retinitis pigmentosa	USH2A	1	USH2A
Retinitis pigmentosa	CLRN1	1	CLRN1
Retinitis pigmentosa	PCDH15	1	PCDH15
Retinitis pigmentosa	VPS13B	1	VPS13B
Retinitis pigmentosa	USH1G	1	USH1G
Retinitis pigmentosa	EYS	1	EYS
Retinitis pigmentosa	ADGRV1	1	ADGRV1
Retinitis pigmentosa	TMEM216	1	TMEM216
Retinitis pigmentosa	MAK	1	MAK
Retinitis pigmentosa	PRPF8	1	PRPF8
Retinitis pigmentosa	ABHD12	1	ABHD12
Retinitis pigmentosa	ERCC3	1	ERCC3
Retinitis pigmentosa	WDPCP	1	WDPCP
Retinitis pigmentosa	LZTFL1	1	LZTFL1
Retinitis pigmentosa	HGSNAT	1	HGSNAT
Retinitis pigmentosa	SNRNP200	1	SNRNP200
Retinitis pigmentosa	CNGA1	1	CNGA1
Retinitis pigmentosa	CERKL	1	CERKL
Retinitis pigmentosa	CA4	1	CA4
Retinitis pigmentosa	TRIM32	1	TRIM32
Retinitis pigmentosa	PRCD	1	PRCD
Retinitis pigmentosa	HARS1	1	HARS1
Retinitis pigmentosa	AGBL5	1	AGBL5
Retinitis pigmentosa	ARL2BP	1	ARL2BP
Retinitis pigmentosa	PRPF4	1	PRPF4
Retinitis pigmentosa	USH1C	1	USH1C
Retinitis pigmentosa	SDCCAG8	1	SDCCAG8
Retinitis pigmentosa	PRPH2	1	PRPH2
Retinitis pigmentosa	PROM1	1	PROM1
Retinitis pigmentosa	TMEM67	1	TMEM67
Retinitis pigmentosa	CDHR1	1	CDHR1
Retinitis pigmentosa	RLBP1	1	RLBP1
Retinitis pigmentosa	MERTK	1	MERTK
Retinitis pigmentosa	IMPG2	1	IMPG2
Retinitis pigmentosa	PDE6G	1	PDE6G
Retinitis pigmentosa	LRAT	1	LRAT
Retinitis pigmentosa	CEP41	1	CEP41
Retinitis pigmentosa	TMEM237	1	TMEM237
Retinitis pigmentosa	TOPORS	1	TOPORS
Retinitis pigmentosa	REEP6	1	REEP6
Retinitis pigmentosa	BEST1	1	BEST1
Retinitis pigmentosa	AIPL1	1	AIPL1
Retinitis pigmentosa	NR2E3	1	NR2E3
Retinitis pigmentosa	CNGB1	1	CNGB1
Retinitis pigmentosa	TMEM231	1	TMEM231
Retinitis pigmentosa	CRX	1	CRX
Retinitis pigmentosa	IMPDH1	1	IMPDH1
Retinitis pigmentosa	SAG	1	SAG
Retinitis pigmentosa	KLHL7	1	KLHL7
Retinitis pigmentosa	ARHGEF18	1	ARHGEF18
Retinitis pigmentosa	PRPF3	1	PRPF3
Retinitis pigmentosa	SEMA4A	1	SEMA4A
Retinitis pigmentosa	CIB2	1	CIB2
Retinitis pigmentosa	TMEM107	1	TMEM107
Retinitis pigmentosa	ABCA4	1	ABCA4
Retinitis pigmentosa	RP9	1	RP9
Retinitis pigmentosa	CLN3	1	CLN3
Retinitis pigmentosa	WHRN	1	WHRN
Retinitis pigmentosa	SPATA7	1	SPATA7
Retinitis pigmentosa	TMEM138	1	TMEM138
Retinitis pigmentosa	ZNF423	1	ZNF423
Retinitis pigmentosa	BBIP1	1	BBIP1
Retinitis pigmentosa	RBP3	1	RBP3
Retinitis pigmentosa	IDH3B	1	IDH3B
Retinitis pigmentosa	IFT74	1	IFT74
Retinitis pigmentosa	KIZ	1	KIZ
Retinitis pigmentosa	ERCC1	1	ERCC1
Retinitis pigmentosa	FSCN2	1	FSCN2
Retinitis pigmentosa	RPGRIP1	1	RPGRIP1
Retinitis pigmentosa	TUB	1	TUB
Retinitis pigmentosa	PNPLA6	1	PNPLA6
Retinitis pigmentosa	PRPF6	1	PRPF6
Retinitis pigmentosa	GUCA1B	1	GUCA1B
Retinitis pigmentosa	SLC7A14	1	SLC7A14
Retinitis pigmentosa	OFD1	1	OFD1
Retinitis pigmentosa	RGR	1	RGR
Retinitis pigmentosa	PDZD7	1	PDZD7
Retinitis pigmentosa	NEK2	1	NEK2
Retinitis pigmentosa	CYP4V2	1	CYP4V2
Retinitis pigmentosa	ROM1	1	ROM1
Retinitis pigmentosa	GUCY2D	1	GUCY2D
Retinitis pigmentosa	CHM	1	CHM
Retinitis pigmentosa	C1QTNF5	1	C1QTNF5
Retinitis pigmentosa	IFT27	1	IFT27
Retinitis pigmentosa	CCDC28B	1	CCDC28B
Retinitis pigmentosa	FLVCR1	1	FLVCR1
Retinitis pigmentosa	RBP4	1	RBP4
Retinitis pigmentosa	BIVM-ERCC5	1	#N/A
Retinitis pigmentosa	AP002748.5	1	#N/A
Retinitis pigmentosa	AC093899.2	1	#N/A
Retinitis pigmentosa	COL11A1	1	COL11A1
Retinitis pigmentosa	ZNF408	0.966278	ZNF408
Retinitis pigmentosa	AC008878.3	0.955364	#N/A
Retinitis pigmentosa	RDH5	0.928962	RDH5
Retinitis pigmentosa	SLC24A1	0.913668	SLC24A1
Retinitis pigmentosa	HK1	0.887967	HK1
Retinitis pigmentosa	COL18A1	0.88125	COL18A1
Retinitis pigmentosa	RP1L1	0.845611	RP1L1
Retinitis pigmentosa	ZDHHC24	0.83125	ZDHHC24
Retinitis pigmentosa	IFT43	0.8225	IFT43
Retinitis pigmentosa	CFAP410	0.7875	CFAP410
Retinitis pigmentosa	PHF3	0.7875	PHF3
Retinitis pigmentosa	CEP19	0.749805	CEP19
Retinitis pigmentosa	AHR	0.746731	AHR
Retinitis pigmentosa	VSX2	0.74513	VSX2
Retinitis pigmentosa	ZNF513	0.7075	ZNF513
Retinitis pigmentosa	RCBTB1	0.697569	RCBTB1
Retinitis pigmentosa	SCAPER	0.679047	SCAPER
Retinitis pigmentosa	AC019117.3	0.665	#N/A
Retinitis pigmentosa	TTLL5	0.665	TTLL5
Retinitis pigmentosa	KIF7	0.600465	KIF7
Retinitis pigmentosa	GUCA1A	0.544791	GUCA1A
Retinitis pigmentosa	ESPN	0.5004	ESPN
Retinitis pigmentosa	DHX38	0.49905	DHX38
Retinitis pigmentosa	PHYH	0.4984	PHYH
Retinitis pigmentosa	AL096814.2	0.49	#N/A
Retinitis pigmentosa	AC138894.1	0.49	#N/A
Retinitis pigmentosa	TRAPPC3	0.49	TRAPPC3
Retinitis pigmentosa	AF241726.2	0.455	#N/A
Usher syndrome	MYO7A	1	MYO7A
Usher syndrome	CDH23	1	CDH23
Usher syndrome	USH2A	1	USH2A
Usher syndrome	CLRN1	1	CLRN1
Usher syndrome	PCDH15	1	PCDH15
Usher syndrome	USH1G	1	USH1G
Usher syndrome	ADGRV1	1	ADGRV1
Usher syndrome	HARS1	1	HARS1
Usher syndrome	USH1C	1	USH1C
Usher syndrome	CIB2	1	CIB2
Usher syndrome	WHRN	1	WHRN
Usher syndrome	PDZD7	1	PDZD7
Usher syndrome	AIPL1	1	AIPL1
Usher syndrome	PRPF8	1	PRPF8
Usher syndrome	PRPF3	1	PRPF3
Usher syndrome	PRPF31	1	PRPF31
Usher syndrome	RP1	1	RP1
Usher syndrome	CRX	1	CRX
Usher syndrome	KLHL7	1	KLHL7
Usher syndrome	TOPORS	1	TOPORS
Usher syndrome	CA4	1	CA4
Usher syndrome	RP9	1	RP9
Usher syndrome	SNRNP200	1	SNRNP200
Usher syndrome	NRL	1	NRL
Usher syndrome	GUCA1B	1	GUCA1B
Usher syndrome	IMPDH1	1	IMPDH1
Usher syndrome	PRPF6	1	PRPF6
Usher syndrome	PROM1	0.744532	PROM1
Usher syndrome	ESPN	0.5004	ESPN
Bardet-Biedl syndrome	BBS7	1	BBS7
Bardet-Biedl syndrome	BBS1	1	BBS1
Bardet-Biedl syndrome	MKKS	1	MKKS
Bardet-Biedl syndrome	BBS4	1	BBS4
Bardet-Biedl syndrome	BBS2	1	BBS2
Bardet-Biedl syndrome	BBS10	1	BBS10
Bardet-Biedl syndrome	BBS12	1	BBS12
Bardet-Biedl syndrome	ARL6	1	ARL6
Bardet-Biedl syndrome	BBS5	1	BBS5
Bardet-Biedl syndrome	CEP290	1	CEP290
Bardet-Biedl syndrome	TTC8	1	TTC8
Bardet-Biedl syndrome	BBS9	1	BBS9
Bardet-Biedl syndrome	MKS1	1	MKS1
Bardet-Biedl syndrome	WDPCP	1	WDPCP
Bardet-Biedl syndrome	LZTFL1	1	LZTFL1
Bardet-Biedl syndrome	TRIM32	1	TRIM32
Bardet-Biedl syndrome	SDCCAG8	1	SDCCAG8
Bardet-Biedl syndrome	TMEM67	1	TMEM67
Bardet-Biedl syndrome	C8orf37	1	C8orf37
Bardet-Biedl syndrome	BBIP1	1	BBIP1
Bardet-Biedl syndrome	IFT74	1	IFT74
Bardet-Biedl syndrome	ALMS1	1	ALMS1
Bardet-Biedl syndrome	IFT27	1	IFT27
Bardet-Biedl syndrome	CCDC28B	1	CCDC28B
Bardet-Biedl syndrome	AP002748.5	1	#N/A
Bardet-Biedl syndrome	AC093899.2	1	#N/A
Bardet-Biedl syndrome	ZDHHC24	0.83125	ZDHHC24
Bardet-Biedl syndrome	CEP19	0.749805	CEP19
Bardet-Biedl syndrome	KIF7	0.599644	KIF7
Bardet-Biedl syndrome	TRAPPC3	0.49	TRAPPC3
Congenital stationary night blindness	SLC24A1	1	SLC24A1
Congenital stationary night blindness	TRPM1	1	TRPM1
Congenital stationary night blindness	GRM6	1	GRM6
Congenital stationary night blindness	NYX	1	NYX
Congenital stationary night blindness	LRIT3	1	LRIT3
Congenital stationary night blindness	CACNA1F	1	CACNA1F
Congenital stationary night blindness	GPR179	1	GPR179
Congenital stationary night blindness	RHO	1	RHO
Congenital stationary night blindness	GRK1	1	GRK1
Congenital stationary night blindness	GNAT1	1	GNAT1
Congenital stationary night blindness	SAG	1	SAG
Congenital stationary night blindness	CABP4	1	CABP4
Congenital stationary night blindness	PDE6B	1	PDE6B
Congenital stationary night blindness	GNB3	1	GNB3
Congenital stationary night blindness	RDH5	1	RDH5
Congenital stationary night blindness	RBP4	1	RBP4
Congenital stationary night blindness	ABCA4	0.856996	ABCA4
Congenital stationary night blindness	RPE65	0.735173	RPE65
Congenital stationary night blindness	RPGR	0.726312	RPGR
Congenital stationary night blindness	USH2A	0.665	USH2A
Congenital stationary night blindness	RBP3	0.49	RBP3
Cone rod dystrophy	C8orf37	1	C8orf37
Cone rod dystrophy	AIPL1	1	AIPL1
Cone rod dystrophy	CRX	1	CRX
Cone rod dystrophy	RPGRIP1	1	RPGRIP1
Cone rod dystrophy	ABCA4	1	ABCA4
Cone rod dystrophy	GUCA1A	1	GUCA1A
Cone rod dystrophy	PDE6C	1	PDE6C
Cone rod dystrophy	OPN1MW	1	OPN1MW
Cone rod dystrophy	RPGR	1	RPGR
Cone rod dystrophy	GUCY2D	1	GUCY2D
Cone rod dystrophy	ADAM9	1	ADAM9
Cone rod dystrophy	RAB28	1	RAB28
Cone rod dystrophy	PROM1	1	PROM1
Cone rod dystrophy	CDHR1	1	CDHR1
Cone rod dystrophy	OPN1LW	1	OPN1LW
Cone rod dystrophy	SEMA4A	1	SEMA4A
Cone rod dystrophy	RAX2	1	RAX2
Cone rod dystrophy	CACNA1F	1	CACNA1F
Cone rod dystrophy	CEP78	1	CEP78
Cone rod dystrophy	DRAM2	1	DRAM2
Cone rod dystrophy	CACNA2D4	1	CACNA2D4
Cone rod dystrophy	TTLL5	1	TTLL5
Cone rod dystrophy	POC1B	0.967489	POC1B
Cone rod dystrophy	CABP4	0.947224	CABP4
Cone rod dystrophy	CERKL	0.945371	CERKL
Cone rod dystrophy	USH2A	0.919919	USH2A
Cone rod dystrophy	NR2E3	0.896066	NR2E3
Cone rod dystrophy	SCAPER	0.841944	SCAPER
Cone rod dystrophy	NMNAT1	0.738935	NMNAT1
Cone rod dystrophy	CEP290	0.727299	CEP290
Cone rod dystrophy	AL096814.2	0.717169	#N/A
Cone rod dystrophy	FAM161A	0.712295	FAM161A
Cone rod dystrophy	PITPNM3	0.7088	PITPNM3
Cone rod dystrophy	PRPH2	0.696163	PRPH2
Cone rod dystrophy	RHO	0.69538	RHO
Cone rod dystrophy	CNGB3	0.6699	CNGB3
Cone rod dystrophy	ABHD12	0.6686	ABHD12
Cone rod dystrophy	PANK2	0.665	PANK2
Cone rod dystrophy	CNGA3	0.664828	CNGA3
Cone rod dystrophy	AC093899.2	0.6125	#N/A
Cone rod dystrophy	BBS5	0.6125	BBS5
Cone rod dystrophy	RIMS1	0.584072	RIMS1
Cone rod dystrophy	CFAP410	0.4993	CFAP410
Cone rod dystrophy	CNGA1	0.49	CNGA1
Leber congenital amaurosis	LRAT	1	LRAT
Leber congenital amaurosis	CRB1	1	CRB1
Leber congenital amaurosis	RPE65	1	RPE65
Leber congenital amaurosis	RDH12	1	RDH12
Leber congenital amaurosis	NMNAT1	1	NMNAT1
Leber congenital amaurosis	CRX	1	CRX
Leber congenital amaurosis	RPGRIP1	1	RPGRIP1
Leber congenital amaurosis	CEP290	1	CEP290
Leber congenital amaurosis	GUCY2D	1	GUCY2D
Leber congenital amaurosis	TULP1	1	TULP1
Leber congenital amaurosis	AIPL1	1	AIPL1
Leber congenital amaurosis	LCA5	1	LCA5
Leber congenital amaurosis	SPATA7	1	SPATA7
Leber congenital amaurosis	RD3	1	RD3
Leber congenital amaurosis	IMPDH1	1	IMPDH1
Leber congenital amaurosis	KCNJ13	1	KCNJ13
Leber congenital amaurosis	IQCB1	1	IQCB1
Leber congenital amaurosis	GDF6	1	GDF6
Leber congenital amaurosis	MERTK	1	MERTK
Leber congenital amaurosis	TUBB4B	1	TUBB4B
Leber congenital amaurosis	RP2	0.964258	RP2
Leber congenital amaurosis	ABCA4	0.946659	ABCA4
Leber congenital amaurosis	CNGB3	0.915064	CNGB3
Leber congenital amaurosis	PDE6A	0.731334	PDE6A
Leber congenital amaurosis	NR2E3	0.723081	NR2E3
Leber congenital amaurosis	CDHR1	0.716822	CDHR1
Leber congenital amaurosis	AHI1	0.675675	AHI1
Leber congenital amaurosis	USH2A	0.672169	USH2A
Leber congenital amaurosis	SLC38A8	0.665	SLC38A8
Leber congenital amaurosis	GRM6	0.665	GRM6
Leber congenital amaurosis	MKS1	0.538665	MKS1
Leber congenital amaurosis	CLUAP1	0.498825	CLUAP1
Leber congenital amaurosis	RGS9	0.49	RGS9
Infantile Refsum disease	PEX1	1	PEX1
Infantile Refsum disease	PEX26	1	PEX26
Infantile Refsum disease	PEX6	1	PEX6
Infantile Refsum disease	PEX14	1	PEX14
Infantile Refsum disease	PEX11B	1	PEX11B
Infantile Refsum disease	PEX2	1	PEX2
Infantile Refsum disease	PEX12	1	PEX12
Infantile Refsum disease	PEX13	1	PEX13
Infantile Refsum disease	PEX10	1	PEX10
Infantile Refsum disease	PEX5	1	PEX5
Infantile Refsum disease	PEX16	1	PEX16
Stargardt disease	ABCA4	1	ABCA4
Stargardt disease	ELOVL4	1	ELOVL4
Stargardt disease	CNGB3	1	CNGB3
Stargardt disease	PROM1	1	PROM1
Stargardt disease	CRX	0.83699	CRX
Stargardt disease	BEST1	0.79195	BEST1
Stargardt disease	CRB1	0.677391	CRB1
Stargardt disease	KCNV2	0.665	KCNV2
Stargardt disease	FLVCR1	0.665	FLVCR1
Joubert syndrome	TMEM67	1	TMEM67
Joubert syndrome	RPGRIP1L	1	RPGRIP1L
Joubert syndrome	CPLANE1	1	CPLANE1
Joubert syndrome	KIAA0586	1	KIAA0586
Joubert syndrome	OFD1	1	OFD1
Joubert syndrome	CEP104	1	CEP104
Joubert syndrome	ARL13B	1	ARL13B
Joubert syndrome	AHI1	1	AHI1
Joubert syndrome	INPP5E	1	INPP5E
Joubert syndrome	CSPP1	1	CSPP1
Joubert syndrome	NPHP1	1	NPHP1
Joubert syndrome	TMEM237	1	TMEM237
Joubert syndrome	ARMC9	1	ARMC9
Joubert syndrome	TCTN2	1	TCTN2
Joubert syndrome	TCTN1	1	TCTN1
Joubert syndrome	CEP120	1	CEP120
Joubert syndrome	B9D2	1	B9D2
Joubert syndrome	CEP41	1	CEP41
Joubert syndrome	TCTN3	1	TCTN3
Joubert syndrome	MKS1	1	MKS1
Joubert syndrome	CC2D2A	1	CC2D2A
Joubert syndrome	PMPCA	1	PMPCA
Joubert syndrome	ARL3	1	ARL3
Joubert syndrome	KIAA0556	1	KIAA0556
Joubert syndrome	TMEM231	1	TMEM231
Joubert syndrome	PDE6D	1	PDE6D
Joubert syndrome	PIBF1	1	PIBF1
Joubert syndrome	TMEM138	1	TMEM138
Joubert syndrome	B9D1	1	B9D1
Joubert syndrome	SUFU	1	SUFU
Joubert syndrome	CEP290	1	CEP290
Joubert syndrome	TMEM216	1	TMEM216
Joubert syndrome	HYLS1	1	HYLS1
Joubert syndrome	TRIM37	1	TRIM37
Joubert syndrome	KIF7	0.978296	KIF7
Joubert syndrome	KIAA0753	0.915581	KIAA0753
Joubert syndrome	C2CD3	0.887894	C2CD3
Joubert syndrome	CLUAP1	0.7913	CLUAP1
Joubert syndrome	LRRCC1	0.665	LRRCC1
Joubert syndrome	RCOR1	0.665	RCOR1
Joubert syndrome	DDX59	0.6125	DDX59
Joubert syndrome	MICALL2	0.49	MICALL2
Joubert syndrome	SLC30A7	0.49	SLC30A7
Joubert syndrome	IFT172	0.49	IFT172
Alport syndrome	COL4A3	1	COL4A3
Alport syndrome	COL4A4	1	COL4A4
Alport syndrome	COL4A5	1	COL4A5
Cockayne syndrome	ERCC8	1	ERCC8
Cockayne syndrome	ERCC6	1	ERCC6
Cockayne syndrome	ERCC5	1	ERCC5
Cockayne syndrome	ERCC2	1	ERCC2
Cockayne syndrome	ERCC1	1	ERCC1
Cockayne syndrome	BIVM-ERCC5	1	#N/A
Cockayne syndrome	ERCC4	0.860194	ERCC4
