# Supplementary material for: Combining Gene–Disease Associations with Single-Cell Gene Expression Data Provides Anatomy-Specific Subnetworks in Age-Related Macular Degeneration
Source: Netw Syst Med. 2020 Aug 3;3(1):105–21. doi: 10.1089/nsm.2020.0005 (PMC7416628; doi:10.1089/nsm.2020.0005)
Supplement: Supplemental data [file Supp_Table4.xlsx]

## Sheet: Sheet1
Supplementary Table S4. Genes associated to other age-related diseases.
Open Targets Platform			HGNC 28.12.2019
Disease	target.gene_info.symbol	association_score.overall	Gene symbol
Coronary heart disease	APOE	1
Coronary heart disease	PCSK9	1
Coronary heart disease	PLG	1
Coronary heart disease	CD36	1
Coronary heart disease	CETP	1
Coronary heart disease	PLA2G7	1
Coronary heart disease	PDE3A	1
Coronary heart disease	HMGCR	1
Coronary heart disease	HNF1A	1
Coronary heart disease	LPA	1
Coronary heart disease	PHACTR1	1
Coronary heart disease	NOS3	1
Coronary heart disease	SCARB1	1
Coronary heart disease	ESR1	1
Coronary heart disease	ZC3HC1	1
Coronary heart disease	MMP3	1
Coronary heart disease	PLPP3	1
Coronary heart disease	LDLR	1
Coronary heart disease	KALRN	1
Coronary heart disease	CELSR2	1
Coronary heart disease	TERT	1
Coronary heart disease	GABRB1	1
Coronary heart disease	GUCY1A1	1
Coronary heart disease	GRIN3A	1
Coronary heart disease	LIPA	1
Coronary heart disease	GABRB3	1
Coronary heart disease	GRIN2B	1
Coronary heart disease	TGFB1	0.992878
Coronary heart disease	ATXN2	0.989681
Coronary heart disease	ABO	0.98625
Coronary heart disease	MORF4L1	0.982424
Coronary heart disease	SMAD3	0.979265
Coronary heart disease	MIA3	0.977426
Coronary heart disease	JCAD	0.972678
Coronary heart disease	MRAS	0.968672
Coronary heart disease	CDH13	0.959221
Coronary heart disease	ZPR1	0.950951
Coronary heart disease	COL4A1	0.950776
Coronary heart disease	COL4A2	0.948359
Coronary heart disease	SMARCA4	0.947732
Coronary heart disease	APOC3	0.946885
Coronary heart disease	IL6R	0.937685
Coronary heart disease	CFDP1	0.926097
Coronary heart disease	ARHGAP26	0.917185
Coronary heart disease	ATP2B1	0.914037
Coronary heart disease	LPL	0.911268
Coronary heart disease	SMG6	0.902078
Coronary heart disease	PSRC1	0.898093
Coronary heart disease	NBEAL1	0.894242
Coronary heart disease	EDNRA	0.894063
Coronary heart disease	FURIN	0.891832
Coronary heart disease	FES	0.877424
Coronary heart disease	SH2B3	0.862884
Coronary heart disease	FN1	0.859499
Coronary heart disease	CDKN2B	0.847381
Coronary heart disease	UMPS	0.837832
Coronary heart disease	TCF21	0.82658
Coronary heart disease	SEMA5B	0.8125
Coronary heart disease	TCF7L2	0.804179
Coronary heart disease	ARHGEF26	0.80328
Coronary heart disease	ITPK1	0.802162
Coronary heart disease	HHIPL1	0.789976
Coronary heart disease	AS3MT	0.787233
Coronary heart disease	TNS1	0.784711
Coronary heart disease	GPR149	0.774469
Coronary heart disease	STAG1	0.773566
Coronary heart disease	TRIM5	0.769502
Coronary heart disease	MAT2A	0.768069
Coronary heart disease	KCNE2	0.767492
Coronary heart disease	C5	0.767403
Coronary heart disease	CST3	0.764787
Coronary heart disease	ABCG8	0.763307
Coronary heart disease	C10orf142	0.761665
Coronary heart disease	TRIB1	0.758638
Coronary heart disease	APOC1	0.758293
Coronary heart disease	ALDH2	0.755894
Coronary heart disease	FRMD5	0.75346
Coronary heart disease	CYP46A1	0.75
Coronary heart disease	DDI1	0.740573
Coronary heart disease	TWIST1	0.739251
Coronary heart disease	PROCR	0.735161
Coronary heart disease	ZNF652	0.734447
Coronary heart disease	SLC22A3	0.734417
Coronary heart disease	ANGPTL4	0.733768
Coronary heart disease	APOB	0.731042
Coronary heart disease	SWAP70	0.727662
Coronary heart disease	TTC32	0.726963
Coronary heart disease	ADAMTS7	0.717733
Coronary heart disease	VEGFA	0.710747
Coronary heart disease	C2	0.702533
Coronary heart disease	KCNK5	0.701666
Coronary heart disease	ATP1B1	0.700636
Coronary heart disease	VAMP5	0.7
Coronary heart disease	FLT1	0.695378
Coronary heart disease	PLCG2	0.690997
Coronary heart disease	SEMA5A	0.683082
Coronary heart disease	MAD2L1	0.67643
Coronary heart disease	GCKR	0.675537
Coronary heart disease	CNNM2	0.672897
Coronary heart disease	FGF5	0.667345
Coronary heart disease	FTO	0.662839
Coronary heart disease	FADS1	0.662602
Coronary heart disease	FADS2	0.662313
Coronary heart disease	APOA5	0.659887
Coronary heart disease	THSD7A	0.65875
Coronary heart disease	GGCX	0.65835
Coronary heart disease	MEF2A	0.653525
Coronary heart disease	DHX38	0.652194
Coronary heart disease	AC009163.5	0.65
Coronary heart disease	CARF	0.65
Coronary heart disease	IGF2R	0.649931
Coronary heart disease	BMP1	0.649046
Coronary heart disease	LMOD1	0.646525
Coronary heart disease	FGD5	0.641531
Coronary heart disease	FGD6	0.640845
Coronary heart disease	TDRKH	0.63981
Coronary heart disease	MCF2L	0.637446
Coronary heart disease	TSPAN14	0.626226
Coronary heart disease	RAB12	0.625
Coronary heart disease	PCNX3	0.616138
Coronary heart disease	SERPINH1	0.608567
Coronary heart disease	CCDC97	0.606667
Coronary heart disease	SMUG1	0.605031
Coronary heart disease	PPM1G	0.6
Coronary heart disease	HDGFL1	0.598198
Coronary heart disease	TDRD15	0.597491
Coronary heart disease	ARHGAP42	0.595204
Coronary heart disease	MYL2	0.584177
Coronary heart disease	PLEKHG1	0.583833
Coronary heart disease	ILRUN	0.583656
Coronary heart disease	STK32B	0.583128
Coronary heart disease	BCAS3	0.573844
Coronary heart disease	HTRA1	0.572799
Coronary heart disease	SLC22A4	0.570971
Coronary heart disease	RASGEF1B	0.569533
Coronary heart disease	SHROOM3	0.568749
Coronary heart disease	ZFHX3	0.568189
Coronary heart disease	MAP1S	0.563333
Coronary heart disease	PARP12	0.56073
Coronary heart disease	FNDC3B	0.547603
Coronary heart disease	PRDM16	0.54575
Coronary heart disease	WDR12	0.542916
Coronary heart disease	GOSR2	0.540818
Coronary heart disease	TENT5A	0.540603
Coronary heart disease	CFB	0.535288
Coronary heart disease	RHOA	0.53273
Coronary heart disease	DHX58	0.531419
Coronary heart disease	PECAM1	0.5288
Coronary heart disease	SLC18A1	0.527992
Coronary heart disease	FCHO1	0.523876
Coronary heart disease	N4BP2L2	0.523379
Coronary heart disease	KLF4	0.522474
Coronary heart disease	BCL3	0.52
Coronary heart disease	MAP3K7CL	0.511501
Coronary heart disease	ARNTL	0.505933
Coronary heart disease	C1S	0.497113
Coronary heart disease	UHRF1BP1	0.495072
Coronary heart disease	ELL	0.493911
Coronary heart disease	DAB2IP	0.493543
Coronary heart disease	PRIM2	0.492429
Coronary heart disease	NOA1	0.49022
Coronary heart disease	RAI1	0.489984
Coronary heart disease	CCDC92	0.48735
Coronary heart disease	FIGN	0.483273
Coronary heart disease	STN1	0.481891
Coronary heart disease	MLXIPL	0.480351
Coronary heart disease	SPECC1L	0.476562
Coronary heart disease	SERPINA1	0.476202
Coronary heart disease	ZEB2	0.47545
Coronary heart disease	MACROD2	0.472083
Coronary heart disease	ZNF831	0.469428
Coronary heart disease	SF3A3	0.467467
Coronary heart disease	MAD1L1	0.467108
Coronary heart disease	HECTD4	0.465822
Coronary heart disease	ZFPM2	0.461983
Coronary heart disease	ZNF335	0.460302
Coronary heart disease	SVEP1	0.459336
Coronary heart disease	UGT2B7	0.458759
Coronary heart disease	ZHX3	0.457725
Coronary heart disease	SUGP1	0.457202
Coronary heart disease	BCAP29	0.455431
Coronary heart disease	GIP	0.453715
Coronary heart disease	ABHD2	0.453302
Coronary heart disease	SETD1B	0.453284
Coronary heart disease	CENPW	0.452809
Coronary heart disease	PALLD	0.447711
Coronary heart disease	KCNJ13	0.446501
Coronary heart disease	ACAD10	0.446378
Coronary heart disease	EHBP1L1	0.444401
Coronary heart disease	CDC25A	0.444323
Coronary heart disease	PRKCE	0.438583
Coronary heart disease	NAA25	0.437533
Coronary heart disease	ARHGEF12	0.435433
Coronary heart disease	EXOC3L2	0.433333
Coronary heart disease	TOMM5	0.433333
Coronary heart disease	PHOSPHO1	0.433333
Coronary heart disease	R3HDM2	0.427972
Coronary heart disease	RAB23	0.427509
Coronary heart disease	NCOA6	0.426955
Coronary heart disease	CCM2	0.425267
Coronary heart disease	SCML4	0.424793
Coronary heart disease	TRPA1	0.422434
Coronary heart disease	CYP3A43	0.420336
Coronary heart disease	DNAJC13	0.417905
Coronary heart disease	MAP9	0.416667
Coronary heart disease	TSPAN2	0.412866
Coronary heart disease	ANKRD13B	0.412658
Coronary heart disease	KCNAB1	0.412658
Coronary heart disease	LOX	0.411001
Coronary heart disease	TMEM106B	0.407489
Coronary heart disease	TP53BP1	0.407489
Coronary heart disease	ANKS1A	0.405337
Coronary heart disease	DAGLB	0.403622
Coronary heart disease	CYP17A1	0.40145
Coronary heart disease	CORO6	0.399613
Coronary heart disease	ABCA1	0.399342
Coronary heart disease	TEX2	0.398213
Coronary heart disease	CDKN1A	0.398163
Coronary heart disease	DCLK2	0.394199
Coronary heart disease	SLC30A3	0.394199
Coronary heart disease	MTAP	0.394191
Coronary heart disease	SIK3	0.390563
Coronary heart disease	SHOC1	0.39
Coronary heart disease	PDS5B	0.39
Coronary heart disease	ASZ1	0.385577
Coronary heart disease	ST3GAL4	0.383176
Coronary heart disease	FOXC1	0.381938
Coronary heart disease	NAT2	0.380883
Coronary heart disease	AGT	0.37768
Coronary heart disease	KSR2	0.376955
Coronary heart disease	SRFBP1	0.376402
Coronary heart disease	MC4R	0.375681
Coronary heart disease	DDX59	0.375113
Coronary heart disease	PLEKHA7	0.375046
Coronary heart disease	ACAA2	0.375
Coronary heart disease	CASC4	0.375
Coronary heart disease	CYP3A7-CYP3A51P	0.374793
Coronary heart disease	CYP3A7	0.374793
Coronary heart disease	TMPRSS2	0.373979
Coronary heart disease	MX1	0.373979
Coronary heart disease	ARHGAP15	0.370011
Coronary heart disease	CORO1C	0.369325
Coronary heart disease	SLC2A12	0.368333
Coronary heart disease	BSX	0.365859
Coronary heart disease	AC004922.1	0.365002
Coronary heart disease	ARPC1A	0.365002
Coronary heart disease	HJV	0.361678
Coronary heart disease	CALCRL	0.360994
Coronary heart disease	FHL3	0.36
Coronary heart disease	LIPG	0.359431
Coronary heart disease	KANK2	0.359285
Coronary heart disease	MAP3K1	0.358248
Coronary heart disease	OAZ2	0.358225
Coronary heart disease	QRICH1	0.35628
Coronary heart disease	HSP90B1	0.35512
Coronary heart disease	IRS1	0.353406
Coronary heart disease	KAT2A	0.353379
Coronary heart disease	MAST4	0.352028
Coronary heart disease	UNC5C	0.350866
Coronary heart disease	MSL2	0.346667
Coronary heart disease	FOXA3	0.346667
Coronary heart disease	FBRSL1	0.346667
Coronary heart disease	RSPH6A	0.346667
Coronary heart disease	REST	0.346667
Coronary heart disease	GALNT2	0.346228
Coronary heart disease	HGFAC	0.345237
Coronary heart disease	GCK	0.343171
Coronary heart disease	FHL5	0.342137
Coronary heart disease	CSK	0.340622
Coronary heart disease	HDAC9	0.338781
Coronary heart disease	MYH11	0.33854
Coronary heart disease	SOX6	0.338122
Coronary heart disease	MTHFD1L	0.337043
Coronary heart disease	TSPAN9	0.336932
Coronary heart disease	OR13C9	0.33524
Coronary heart disease	CERT1	0.333622
Coronary heart disease	TRPM3	0.332616
Coronary heart disease	NPC1	0.332376
Coronary heart disease	MRTFA	0.331816
Coronary heart disease	COPRS	0.330825
Coronary heart disease	CFTR	0.329714
Coronary heart disease	GRHL1	0.329445
Coronary heart disease	CCNL1	0.329357
Coronary heart disease	CWF19L2	0.328802
Coronary heart disease	PLCL1	0.326899
Coronary heart disease	FBF1	0.326667
Coronary heart disease	CD300LF	0.326667
Coronary heart disease	PDLIM5	0.326667
Coronary heart disease	SUSD2	0.326667
Coronary heart disease	CDKN2A	0.326578
Coronary heart disease	LRP1	0.326228
Coronary heart disease	POLK	0.325991
Coronary heart disease	SMAD7	0.32589
Coronary heart disease	HSD17B12	0.325
Coronary heart disease	FNDC1	0.321627
Coronary heart disease	EML1	0.320577
Coronary heart disease	ARID4A	0.320577
Coronary heart disease	PTK7	0.320347
Coronary heart disease	CTR9	0.319529
Coronary heart disease	IAPP	0.317089
Coronary heart disease	C12orf43	0.316859
Coronary heart disease	MAML3	0.316378
Coronary heart disease	FKBP5	0.316378
Coronary heart disease	KIAA1217	0.315046
Coronary heart disease	EDN1	0.314004
Coronary heart disease	BMPR1B	0.312947
Coronary heart disease	OSM	0.311045
Coronary heart disease	MYO9B	0.310046
Coronary heart disease	HHAT	0.309477
Coronary heart disease	PDIA3	0.308248
Coronary heart disease	NUDT5	0.307395
Coronary heart disease	ZNF827	0.305316
Coronary heart disease	COL6A3	0.304079
Coronary heart disease	CDK18	0.303718
Coronary heart disease	MAP1B	0.3037
Coronary heart disease	KCNH7	0.303333
Coronary heart disease	GIPR	0.303215
Coronary heart disease	SNRPD2	0.300915
Coronary heart disease	ABI1	0.300808
Coronary heart disease	POU5F1	0.3
Coronary heart disease	TFPI	0.298333
Coronary heart disease	ARL15	0.295907
Coronary heart disease	CASTOR3	0.294222
Coronary heart disease	TUB	0.290303
Coronary heart disease	RRP1B	0.290289
Coronary heart disease	SCAF11	0.290289
Coronary heart disease	SELENOI	0.290289
Coronary heart disease	NUP210	0.290289
Coronary heart disease	GGT7	0.290289
Coronary heart disease	TEK	0.290289
Coronary heart disease	PRKG1	0.290201
Coronary heart disease	CHRNB4	0.290187
Coronary heart disease	GUCY1A2	0.288497
Coronary heart disease	BDNF	0.285835
Coronary heart disease	RAC1	0.2854
Coronary heart disease	TBX20	0.282658
Coronary heart disease	CENPO	0.282658
Coronary heart disease	EIF2B2	0.279931
Coronary heart disease	NME7	0.277244
Coronary heart disease	NEDD9	0.277244
Coronary heart disease	RSBN1	0.27628
Coronary heart disease	FAM189A2	0.275412
Coronary heart disease	THADA	0.275072
Coronary heart disease	AKAP13	0.273213
Coronary heart disease	DNAJC5B	0.273045
Coronary heart disease	HNRNPM	0.273045
Coronary heart disease	PAX5	0.269613
Coronary heart disease	VAT1	0.269613
Coronary heart disease	C5orf67	0.267959
Coronary heart disease	ACTRT2	0.267959
Coronary heart disease	SKI	0.267959
Coronary heart disease	DYNC2LI1	0.267959
Coronary heart disease	ITPKA	0.267959
Coronary heart disease	PLCG1	0.266712
Coronary heart disease	STOML1	0.266712
Coronary heart disease	PRDM6	0.266712
Coronary heart disease	FAM240A	0.266667
Coronary heart disease	ARL4C	0.266667
Coronary heart disease	BNC2	0.266667
Coronary heart disease	NR2C1	0.266667
Coronary heart disease	ZCCHC8	0.264199
Coronary heart disease	NYAP1	0.263282
Coronary heart disease	COG5	0.262779
Coronary heart disease	FERD3L	0.262543
Coronary heart disease	NFKB1	0.262237
Coronary heart disease	CHRDL1	0.261983
Coronary heart disease	CUX2	0.2615
Coronary heart disease	CTAGE1	0.260756
Coronary heart disease	IGF2BP1	0.26
Coronary heart disease	DOK3	0.26
Coronary heart disease	RRBP1	0.26
Coronary heart disease	ABCC10	0.26
Coronary heart disease	TENT4A	0.26
Coronary heart disease	HIVEP2	0.26
Coronary heart disease	INHBC	0.257734
Coronary heart disease	PREX1	0.257632
Coronary heart disease	C1GALT1	0.257566
Coronary heart disease	CDKN2B-AS1	0.256772
Coronary heart disease	CCDC68	0.256632
Coronary heart disease	SETD9	0.256632
Coronary heart disease	SAYSD1	0.256632
Coronary heart disease	SMAD2	0.253236
Coronary heart disease	MIR4788	0.252041
Coronary heart disease	APOH	0.250908
Coronary heart disease	GIGYF2	0.246955
Coronary heart disease	CNPY4	0.246955
Coronary heart disease	LRFN2	0.246955
Coronary heart disease	DOCK5	0.246955
Coronary heart disease	VWDE	0.246955
Coronary heart disease	ABCA8	0.246955
Coronary heart disease	PPHLN1	0.246955
Coronary heart disease	ZBTB46	0.246955
Coronary heart disease	SMAD9	0.246955
Coronary heart disease	PKN2	0.246955
Coronary heart disease	ANKRD50	0.246769
Coronary heart disease	IL1F10	0.245768
Coronary heart disease	GUK1	0.243876
Coronary heart disease	CARS2	0.243368
Coronary heart disease	OGFRL1	0.243368
Coronary heart disease	PKD2L1	0.241025
Coronary heart disease	CEP120	0.240728
Coronary heart disease	ETV1	0.240525
Coronary heart disease	FMN2	0.240238
Coronary heart disease	SPATA2	0.24
Coronary heart disease	AC058822.1	0.239325
Coronary heart disease	PKD1L3	0.239325
Coronary heart disease	TTC39B	0.239325
Coronary heart disease	POC5	0.239325
Coronary heart disease	LOXL1	0.239325
Coronary heart disease	AHDC1	0.239325
Coronary heart disease	NRP1	0.239325
Coronary heart disease	PITX2	0.238289
Coronary heart disease	ASIC2	0.23828
Coronary heart disease	GJC3	0.235136
Coronary heart disease	SUMO4	0.234157
Coronary heart disease	EFCAB13	0.233911
Coronary heart disease	USP43	0.233911
Coronary heart disease	NFIB	0.233911
Coronary heart disease	ABCA12	0.233911
Coronary heart disease	ZNF787	0.233911
Coronary heart disease	EXOC6	0.233911
Coronary heart disease	WDR33	0.233911
Coronary heart disease	EHBP1	0.233911
Coronary heart disease	FBXL20	0.233911
Coronary heart disease	LYRM2	0.233911
Coronary heart disease	TBXAS1	0.233911
Coronary heart disease	HSF2BP	0.233311
Coronary heart disease	INPP5D	0.230679
Coronary heart disease	SEZ6L	0.230448
Coronary heart disease	XKR4	0.229711
Coronary heart disease	DNAH2	0.229711
Coronary heart disease	C4orf50	0.229711
Coronary heart disease	JAKMIP1	0.229711
Coronary heart disease	APLN	0.228608
Coronary heart disease	PPFIA1	0.227959
Coronary heart disease	AKAP12	0.227959
Coronary heart disease	IGF2BP2	0.22728
Coronary heart disease	MAP4	0.227199
Coronary heart disease	BUD13	0.227008
Coronary heart disease	MALRD1	0.22628
Coronary heart disease	DPYD	0.22628
Coronary heart disease	DENND5A	0.22628
Coronary heart disease	KCNB2	0.22628
Coronary heart disease	GDPD5	0.22628
Coronary heart disease	GALNT13	0.22628
Coronary heart disease	PGPEP1	0.22628
Coronary heart disease	SLC27A6	0.22628
Coronary heart disease	ANP32B	0.224107
Coronary heart disease	SLC25A21	0.223379
Coronary heart disease	COL4A4	0.223379
Coronary heart disease	CARMIL1	0.223379
Coronary heart disease	NREP	0.223299
Coronary heart disease	MPDZ	0.223299
Coronary heart disease	TRPC4AP	0.223299
Coronary heart disease	CXCR4	0.221158
Coronary heart disease	MERTK	0.220915
Coronary heart disease	MPHOSPH10	0.220915
Coronary heart disease	IFT140	0.220866
Coronary heart disease	CSNK1G2	0.220866
Coronary heart disease	TMEM204	0.220866
Coronary heart disease	PRKD2	0.220866
Coronary heart disease	HLA-DQB1	0.219903
Coronary heart disease	MMP13	0.219748
Coronary heart disease	GEM	0.219184
Coronary heart disease	BTBD11	0.218649
Coronary heart disease	RAPGEF2	0.218649
Coronary heart disease	GRK3	0.218649
Coronary heart disease	TET2	0.218098
Coronary heart disease	ZFP36L2	0.217429
Coronary heart disease	INO80	0.217429
Coronary heart disease	TULP1	0.217429
Coronary heart disease	EFNA5	0.213265
Coronary heart disease	NR1H3	0.210356
Coronary heart disease	CEP63	0.210034
Coronary heart disease	WDR11	0.210034
Coronary heart disease	MAP3K4	0.210034
Coronary heart disease	TTC29	0.205163
Coronary heart disease	FOXL1	0.20323
Coronary heart disease	ACTR2	0.20323
Coronary heart disease	SSTR1	0.202203
Coronary heart disease	PPP2R2A	0.201525
Coronary heart disease	MTRNR2L7	0.2
Coronary heart disease	WDR86	0.2
Coronary heart disease	PKHD1	0.2
Coronary heart disease	FDX1	0.2
Coronary heart disease	ZC3H12A	0.198566
Coronary heart disease	PLCE1	0.196966
Coronary heart disease	C12orf42	0.196047
Coronary heart disease	PIK3CG	0.195915
Coronary heart disease	CKB	0.193566
Coronary heart disease	KLF14	0.189966
Coronary heart disease	MDFIC2	0.189966
Coronary heart disease	ZBTB20	0.189966
Coronary heart disease	SOX11	0.189966
Coronary heart disease	HNRNPA3	0.189966
Coronary heart disease	CD3D	0.189966
Coronary heart disease	CYP1A2	0.187796
Coronary heart disease	FHIT	0.186575
Coronary heart disease	AC119674.2	0.184096
Coronary heart disease	SPNS3	0.184096
Coronary heart disease	SLC46A3	0.184096
Coronary heart disease	UBE2W	0.184096
Coronary heart disease	JMJD1C	0.182756
Coronary heart disease	SPRY4	0.179931
Coronary heart disease	MACC1	0.179931
Coronary heart disease	TOPAZ1	0.179931
Coronary heart disease	MCTP2	0.179931
Coronary heart disease	KHDRBS2	0.179931
Coronary heart disease	PSAP	0.174062
Coronary heart disease	GPC5	0.174062
Coronary heart disease	ADAMTS9	0.174062
Coronary heart disease	OTUD7B	0.17183
Coronary heart disease	LIN9	0.17183
Coronary heart disease	ERG	0.17183
Coronary heart disease	BCL11A	0.17183
Coronary heart disease	CLTCL1	0.17183
Coronary heart disease	TRIM64C	0.169897
Coronary heart disease	ROPN1L	0.169897
Coronary heart disease	TNFRSF11B	0.168588
Coronary heart disease	LDLRAD2	0.168192
Coronary heart disease	CXCL12	0.147234
Coronary heart disease	ANO3	0.135539
Coronary heart disease	IL2RA	0.101852
Coronary heart disease	KCNH2	0.101417
Coronary heart disease	RNF39	0.0834901
Coronary heart disease	CYP1A1	0.0723843
Coronary heart disease	SLC22A2	0.0668745
Coronary heart disease	RYR2	0.0658246
Coronary heart disease	SREBF1	0.0633718
Coronary heart disease	PCSK5	0.0627971
Coronary heart disease	PHLPP1	0.0606919
Coronary heart disease	GRK5	0.0560608
Coronary heart disease	TF	0.0557682
Coronary heart disease	GLI2	0.0529966
Coronary heart disease	TNFSF18	0.0517873
Coronary heart disease	LIPF	0.0516603
Coronary heart disease	IGF2	0.0511148
Coronary heart disease	IL23R	0.0502573
Coronary heart disease	IL5	0.0494944
Coronary heart disease	CR1	0.0491285
Coronary heart disease	KITLG	0.0490717
Coronary heart disease	CDK5RAP1	0.0490618
Coronary heart disease	CD86	0.0486547
Coronary heart disease	FOXO3	0.047839
Coronary heart disease	ARG1	0.0477413
Coronary heart disease	TMEM231	0.0453289
Coronary heart disease	KLKB1	0.0422677
Coronary heart disease	RAB37	0.0397982
Coronary heart disease	CTLA4	0.0381553
Coronary heart disease	TIFAB	0.0353706
Coronary heart disease	NFKBIZ	0.0350137
Coronary heart disease	MMRN1	0.0329259
Coronary heart disease	KCNMA1	0.0302605
Coronary heart disease	CHST9	0.02964
Coronary heart disease	STIM2	0.0294524
Coronary heart disease	DISC1	0.0282041
Coronary heart disease	AXDND1	0.0281822
Coronary heart disease	ATP10D	0.0271713
Coronary heart disease	ILKAP	0.0271252
Coronary heart disease	SPATA7	0.0265716
Coronary heart disease	CDKAL1	0.0246577
Coronary heart disease	KIAA1109	0.0244576
Coronary heart disease	KCNN2	0.024221
Coronary heart disease	OSBPL1A	0.0234797
Coronary heart disease	RAD50	0.0233836
Coronary heart disease	RGS6	0.0220273
Coronary heart disease	IKZF1	0.0219933
Coronary heart disease	PTPRD	0.0219241
Coronary heart disease	PBX1	0.0214423
Coronary heart disease	PRKCZ	0.0209373
Coronary heart disease	HLA-DRB1	0.0202646
Coronary heart disease	CTNNBL1	0.0201523
Coronary heart disease	DNAH11	0.0188525
Coronary heart disease	FAM114A1	0.0187291
Coronary heart disease	FOXB2	0.0179403
Coronary heart disease	WTAP	0.0178815
Coronary heart disease	ASB18	0.0176662
Coronary heart disease	GLCCI1	0.0172775
Coronary heart disease	TFAP2B	0.0171775
Coronary heart disease	BTD	0.0169906
Coronary heart disease	CNTN4	0.0166893
Coronary heart disease	CLEC14A	0.0165654
Coronary heart disease	FGFR2	0.0164076
Coronary heart disease	ZNF746	0.0161431
Coronary heart disease	ACSS3	0.0159995
Coronary heart disease	TMEM38B	0.0159297
Coronary heart disease	BRMS1L	0.0157123
Coronary heart disease	PLEK	0.0152363
Coronary heart disease	MANSC1	0.0151106
Coronary heart disease	PALB2	0.013923
Coronary heart disease	PICALM	0.0136707
Coronary heart disease	GABRR1	0.0131758
Coronary heart disease	IRF6	0.0129469
Coronary heart disease	NRXN3	0.0127299
Coronary heart disease	SNX10	0.0115043
Coronary heart disease	NEBL	0.0110961
Coronary heart disease	CAMK2B	0.0105644
Coronary heart disease	TUBA3C	0.0101697
Coronary heart disease	PTPRG	0.00976512
Coronary heart disease	SETBP1	0.00965653
Coronary heart disease	MYH9	0.00959457
Coronary heart disease	FAT4	0.00934613
Coronary heart disease	SLC14A2	0.00934064
Coronary heart disease	ZNF618	0.00911507
Coronary heart disease	SP140	0.00902832
Coronary heart disease	MDGA1	0.00870546
Coronary heart disease	MESP2	0.00837477
Coronary heart disease	MYO3B	0.00809286
Coronary heart disease	RAD21L1	0.00809148
Coronary heart disease	CENPF	0.00802542
Coronary heart disease	NAV2	0.00795994
Coronary heart disease	COL24A1	0.0077544
Coronary heart disease	CPNE4	0.0075148
Coronary heart disease	CSMD1	0.0075148
Coronary heart disease	TMTC2	0.0075148
Coronary heart disease	CAMK1D	0.00721293
Coronary heart disease	CSMD2	0.00721293
Coronary heart disease	SH3GL2	0.00706945
Coronary heart disease	TSHZ2	0.0070141
Coronary heart disease	CCDC197	0.0069352
Coronary heart disease	CD226	0.00692625
Coronary heart disease	ADK	0.00688727
Coronary heart disease	UNC13A	0.00688344
Coronary heart disease	POLR3G	0.00677555
Coronary heart disease	TRHDE	0.00659265
Coronary heart disease	ZFP36L1	0.00651438
Coronary heart disease	WDR64	0.00604858
Coronary heart disease	ZNF157	0.00596743
Coronary heart disease	CTNND2	0.00582801
Coronary heart disease	FBN2	0.00569944
Coronary heart disease	GRAMD1B	0.00533287
Coronary heart disease	PPP1R12B	0.00531397
Coronary heart disease	WWOX	0.00526398
Coronary heart disease	ZFP90	0.0051925
Coronary heart disease	PRNP	0.0051003
Coronary heart disease	DEPDC5	0.00493492
Coronary heart disease	NOTCH4	0.00455555
Coronary heart disease	TSHZ3	0.00454943
Coronary heart disease	RTF1	0.00452589
Coronary heart disease	DAP	0.00449521
Coronary heart disease	CRACR2A	0.00445213
Coronary heart disease	BIN1	0.00436672
Coronary heart disease	CCDC63	0.00413173
Coronary heart disease	ZSCAN2	0.00408767
Coronary heart disease	COL5A1	0.00401594
Coronary heart disease	CCT7P2	0.00380412
Coronary heart disease	DACH1	0.00370256
Coronary heart disease	DGKH	0.00369208
Coronary heart disease	IL12B	0.0036256
Coronary heart disease	ADAMTS12	0.00338281
Coronary heart disease	CADPS2	0.00337066
Coronary heart disease	TBX3	0.00333152
Coronary heart disease	MEIS1	0.00319694
Coronary heart disease	FAM162B	0.00315419
Coronary heart disease	CASC15	0.00315304
Coronary heart disease	REV3L	0.00304855
Coronary heart disease	LRP2	0.00303019
Coronary heart disease	HIKESHI	0.00270869
Coronary heart disease	PLA2G12A	0.00253464
Coronary heart disease	SLC26A9	0.00251375
Coronary heart disease	FUBP3	0.00245714
Coronary heart disease	SLC25A43	0.00239266
Coronary heart disease	EPC2	0.00227916
Coronary heart disease	HS3ST3A1	0.00219881
Coronary heart disease	TRIM4	0.00214785
Coronary heart disease	C9orf72	0.00211469
Coronary heart disease	PDZRN4	0.00205246
Coronary heart disease	FASTKD2	0.00202849
Coronary heart disease	IL17REL	0.00184786
Coronary heart disease	SUSD1	0.00173235
Coronary heart disease	LRP4	0.00162046
Coronary heart disease	PHF19	0.00161709
Coronary heart disease	GNA12	0.00154252
Coronary heart disease	BLK	0.00147009
Coronary heart disease	EGR2	0.00139641
Coronary heart disease	PPP2R5E	0.00137878
Coronary heart disease	CDC42EP3	0.00134056
Coronary heart disease	SPATA13	0.00129475
Coronary heart disease	SKIV2L	0.00128724
Coronary heart disease	HERPUD1	0.00125329
Coronary heart disease	NUMB	0.00125115
Coronary heart disease	AP3S2	0.00123975
Coronary heart disease	SDK1	0.0012358
Coronary heart disease	COL27A1	0.00116535
Coronary heart disease	FAM126A	0.00113975
Coronary heart disease	BATF	0.00109558
Coronary heart disease	PLEKHA1	0.00109479
Coronary heart disease	LYPLAL1	0.00101808
Coronary heart disease	SLC9A9	0.000993326
Coronary heart disease	ARL6	0.000939736
Coronary heart disease	LRRC18	0.000845186
Coronary heart disease	HDAC11	0.000809347
Coronary heart disease	ADGRG6	0.000804155
Coronary heart disease	MINPP1	0.000765562
Coronary heart disease	LRRC58	0.000754249
Coronary heart disease	PALM2AKAP2	0.000750494
Coronary heart disease	RIPK2	0.000729721
Coronary heart disease	PABPC4	0.00069564
Coronary heart disease	SLTM	0.000600667
Coronary heart disease	RFTN1	0.000552662
Coronary heart disease	MYRIP	0.000509208
Coronary heart disease	MMP24	0.000446203
Coronary heart disease	MS4A4A	0.000420097
Coronary heart disease	ATP8B1	0.000376331
Coronary heart disease	LRP1B	0.000363016
Coronary heart disease	PCSK2	0.000347186
Coronary heart disease	BICDL1	0.000303535
Coronary heart disease	PRDM15	0.000247253
Coronary heart disease	SCGN	0.000223442
Coronary heart disease	ATP13A2	0.000213471
Coronary heart disease	MST1	0.00017956
Coronary heart disease	SOCS6	0.000171856
Coronary heart disease	ARL5B	0.000145161
Coronary heart disease	EXOC2	0.000145161
Coronary heart disease	ITGA6	8.27127e-05
Coronary heart disease	TMEM258	8.23477e-05
Coronary heart disease	ZNF492	6.70827e-05
Coronary heart disease	MAP2K5	4.30052e-05
Coronary heart disease	RNF43	2.4192e-05
Diabetes mellitus	ABCC8	1
Diabetes mellitus	KCNJ11	1
Diabetes mellitus	HNF1B	1
Diabetes mellitus	HNF4A	1
Diabetes mellitus	INS	1
Diabetes mellitus	WFS1	1
Diabetes mellitus	INSR	1
Diabetes mellitus	GCK	1
Diabetes mellitus	PIK3R1	1
Diabetes mellitus	IL2RA	1
Diabetes mellitus	ALMS1	1
Diabetes mellitus	SPINK1	1
Diabetes mellitus	HNF1A	1
Diabetes mellitus	GATA6	1
Diabetes mellitus	SLC29A3	1
Diabetes mellitus	DCAF17	1
Diabetes mellitus	ZFP57	1
Diabetes mellitus	SLC19A2	1
Diabetes mellitus	PPARG	1
Diabetes mellitus	EIF2AK3	1
Diabetes mellitus	BSCL2	1
Diabetes mellitus	NEUROD1	1
Diabetes mellitus	PRSS1	1
Diabetes mellitus	PAX4	1
Diabetes mellitus	PTF1A	1
Diabetes mellitus	CISD2	1
Diabetes mellitus	TRMT10A	1
Diabetes mellitus	CAVIN1	1
Diabetes mellitus	PDX1	1
Diabetes mellitus	CAV1	1
Diabetes mellitus	ANG	1
Diabetes mellitus	CTRC	1
Diabetes mellitus	PTPN22	1
Diabetes mellitus	IER3IP1	1
Diabetes mellitus	TCF7L2	1
Diabetes mellitus	SLC2A2	1
Diabetes mellitus	KCNQ1	1
Diabetes mellitus	CFTR	1
Diabetes mellitus	CDKAL1	1
Diabetes mellitus	PLIN1	1
Diabetes mellitus	AGPAT2	1
Diabetes mellitus	INS-IGF2	1
Diabetes mellitus	SLC30A8	1
Diabetes mellitus	AKT2	1
Diabetes mellitus	CLEC16A	1
Diabetes mellitus	SH2B3	1
Diabetes mellitus	CTLA4	1
Diabetes mellitus	SLC16A11	1
Diabetes mellitus	TBC1D4	1
Diabetes mellitus	GLP1R	1
Diabetes mellitus	CEL	1
Diabetes mellitus	GCGR	1
Diabetes mellitus	GPD2	1
Diabetes mellitus	DMXL2	1
Diabetes mellitus	FOXP3	1
Diabetes mellitus	SLC16A13	1
Diabetes mellitus	MT-ND1	1
Diabetes mellitus	BLK	1
Diabetes mellitus	PPARA	1
Diabetes mellitus	MNX1	1
Diabetes mellitus	FTO	1
Diabetes mellitus	HMGCR	1
Diabetes mellitus	GCKR	1
Diabetes mellitus	PAM	1
Diabetes mellitus	HTR1A	1
Diabetes mellitus	CXCR4	1
Diabetes mellitus	PLAGL1	1
Diabetes mellitus	ENPP1	1
Diabetes mellitus	CACNA1S	1
Diabetes mellitus	CCR5	1
Diabetes mellitus	GPSM1	1
Diabetes mellitus	MTNR1B	1
Diabetes mellitus	JAZF1	1
Diabetes mellitus	KLF11	1
Diabetes mellitus	IGF2BP2	1
Diabetes mellitus	CAPN10	1
Diabetes mellitus	THADA	1
Diabetes mellitus	COBLL1	1
Diabetes mellitus	GLIS3	1
Diabetes mellitus	PDE3A	1
Diabetes mellitus	ERBB3	1
Diabetes mellitus	ADCY5	1
Diabetes mellitus	RREB1	1
Diabetes mellitus	ARAP1	1
Diabetes mellitus	XRCC4	1
Diabetes mellitus	APPL1	1
Diabetes mellitus	MT-TL1	1
Diabetes mellitus	TM6SF2	0.981575
Diabetes mellitus	UBE2E2	0.981322
Diabetes mellitus	IFIH1	0.977708
Diabetes mellitus	CDKN2B	0.97324
Diabetes mellitus	ZMIZ1	0.971479
Diabetes mellitus	MACF1	0.956201
Diabetes mellitus	C5orf67	0.934376
Diabetes mellitus	DGKB	0.932865
Diabetes mellitus	GIPR	0.919394
Diabetes mellitus	TYK2	0.914845
Diabetes mellitus	CCND2	0.914178
Diabetes mellitus	IRS1	0.914124
Diabetes mellitus	HMG20A	0.904999
Diabetes mellitus	IGF2	0.897069
Diabetes mellitus	PTPN2	0.889496
Diabetes mellitus	NAA25	0.88621
Diabetes mellitus	POC5	0.882486
Diabetes mellitus	PRKAG2	0.874987
Diabetes mellitus	MC4R	0.869787
Diabetes mellitus	DUSP9	0.864479
Diabetes mellitus	PHTF1	0.863214
Diabetes mellitus	HHEX	0.857772
Diabetes mellitus	HLA-DQA1	0.849283
Diabetes mellitus	UMOD	0.847361
Diabetes mellitus	HECTD4	0.84317
Diabetes mellitus	BACH2	0.82898
Diabetes mellitus	ANK1	0.828253
Diabetes mellitus	HLA-DQB1	0.826107
Diabetes mellitus	SINHCAF	0.82485
Diabetes mellitus	LPL	0.814908
Diabetes mellitus	CTSH	0.814623
Diabetes mellitus	UBASH3A	0.813886
Diabetes mellitus	SEMA5B	0.8125
Diabetes mellitus	ZZEF1	0.807495
Diabetes mellitus	ITPK1	0.802162
Diabetes mellitus	CTRB1	0.794681
Diabetes mellitus	PPP1R3A	0.789454
Diabetes mellitus	MAEA	0.786469
Diabetes mellitus	ANKH	0.776551
Diabetes mellitus	FBXW7	0.772427
Diabetes mellitus	RNLS	0.768686
Diabetes mellitus	APOC1	0.765257
Diabetes mellitus	ASCC2	0.765237
Diabetes mellitus	CTRB2	0.765091
Diabetes mellitus	PLEKHA1	0.762608
Diabetes mellitus	SPRY2	0.759979
Diabetes mellitus	IKZF4	0.756071
Diabetes mellitus	HMGA2	0.753132
Diabetes mellitus	NUDT5	0.750833
Diabetes mellitus	AC022414.1	0.749338
Diabetes mellitus	WRN	0.749017
Diabetes mellitus	EXOC6	0.742028
Diabetes mellitus	GRB14	0.741836
Diabetes mellitus	AC132217.2	0.740978
Diabetes mellitus	MEN1	0.736831
Diabetes mellitus	HLA-B	0.735658
Diabetes mellitus	TH	0.733181
Diabetes mellitus	C2CD4A	0.728702
Diabetes mellitus	PNPLA3	0.726858
Diabetes mellitus	KL	0.72651
Diabetes mellitus	ATXN2	0.724126
Diabetes mellitus	GATM	0.712464
Diabetes mellitus	BCL11A	0.705303
Diabetes mellitus	KLHL42	0.704259
Diabetes mellitus	LMNA	0.7013
Diabetes mellitus	ANGPTL8	0.697758
Diabetes mellitus	AUTS2	0.697505
Diabetes mellitus	KIAA1109	0.696997
Diabetes mellitus	MTMR3	0.691662
Diabetes mellitus	LEP	0.690406
Diabetes mellitus	FUT2	0.689627
Diabetes mellitus	EML2	0.686449
Diabetes mellitus	MRPS35	0.676684
Diabetes mellitus	CDC123	0.676509
Diabetes mellitus	FADS2	0.673129
Diabetes mellitus	FADS1	0.670533
Diabetes mellitus	CUBN	0.668468
Diabetes mellitus	CMIP	0.667923
Diabetes mellitus	CCDC9B	0.667125
Diabetes mellitus	SUGP1	0.663486
Diabetes mellitus	HLA-DRA	0.662445
Diabetes mellitus	ABO	0.661776
Diabetes mellitus	ZPR1	0.659808
Diabetes mellitus	CELSR2	0.656694
Diabetes mellitus	AP3S2	0.656605
Diabetes mellitus	BCL2	0.654913
Diabetes mellitus	RASGRP1	0.650026
Diabetes mellitus	GIN1	0.65
Diabetes mellitus	FAF1	0.643035
Diabetes mellitus	DMRTA1	0.641197
Diabetes mellitus	ARL15	0.638207
Diabetes mellitus	TCF19	0.636469
Diabetes mellitus	TFAP2B	0.636144
Diabetes mellitus	PABPC4	0.633822
Diabetes mellitus	POU5F1	0.633124
Diabetes mellitus	NUPR1	0.632386
Diabetes mellitus	PDILT	0.630433
Diabetes mellitus	CD226	0.628533
Diabetes mellitus	ADAMTS9	0.626113
Diabetes mellitus	GATAD2A	0.625877
Diabetes mellitus	RAB12	0.625
Diabetes mellitus	RBMS1	0.619123
Diabetes mellitus	RBM17	0.616662
Diabetes mellitus	SSR1	0.613949
Diabetes mellitus	IL13RA1	0.613278
Diabetes mellitus	CDK8	0.611684
Diabetes mellitus	NDUFAF6	0.610009
Diabetes mellitus	HORMAD2	0.607162
Diabetes mellitus	CD81	0.606667
Diabetes mellitus	GSDMB	0.602405
Diabetes mellitus	HLA-C	0.600932
Diabetes mellitus	PPM1G	0.6
Diabetes mellitus	CEP76	0.596078
Diabetes mellitus	CTBP1	0.595997
Diabetes mellitus	SIRPG	0.594725
Diabetes mellitus	TP53INP1	0.59378
Diabetes mellitus	ACSL1	0.589723
Diabetes mellitus	NOTCH2	0.588557
Diabetes mellitus	CPS1	0.587252
Diabetes mellitus	UBE2Q2	0.585674
Diabetes mellitus	APOB	0.585455
Diabetes mellitus	NFKBIL1	0.584008
Diabetes mellitus	MAPK8IP1	0.583443
Diabetes mellitus	TRIB1	0.578414
Diabetes mellitus	HBB	0.572604
Diabetes mellitus	GP2	0.571814
Diabetes mellitus	CENPW	0.570573
Diabetes mellitus	LPP	0.56949
Diabetes mellitus	LPA	0.567925
Diabetes mellitus	BRAF	0.567133
Diabetes mellitus	INPPL1	0.567105
Diabetes mellitus	ZFHX3	0.561753
Diabetes mellitus	KLF14	0.561646
Diabetes mellitus	MLXIPL	0.560213
Diabetes mellitus	SLC9B2	0.559879
Diabetes mellitus	PRC1	0.559734
Diabetes mellitus	NEUROG3	0.557243
Diabetes mellitus	NFAT5	0.555303
Diabetes mellitus	SHROOM3	0.553336
Diabetes mellitus	CD69	0.55228
Diabetes mellitus	C12orf43	0.547959
Diabetes mellitus	ST6GAL1	0.542203
Diabetes mellitus	PRKD2	0.540551
Diabetes mellitus	VEGFA	0.53665
Diabetes mellitus	TPCN2	0.535151
Diabetes mellitus	CETP	0.534218
Diabetes mellitus	SPPL3	0.533785
Diabetes mellitus	SLC35D3	0.530417
Diabetes mellitus	NKX6-3	0.527491
Diabetes mellitus	RFLNA	0.526712
Diabetes mellitus	CEP68	0.526181
Diabetes mellitus	BCL3	0.5235
Diabetes mellitus	OASL	0.523
Diabetes mellitus	TLE4	0.522952
Diabetes mellitus	TRIM31	0.522618
Diabetes mellitus	IL19	0.520128
Diabetes mellitus	YTHDC2	0.519517
Diabetes mellitus	RAI1	0.517623
Diabetes mellitus	KCNK16	0.517402
Diabetes mellitus	LIF	0.516665
Diabetes mellitus	FAM234A	0.515473
Diabetes mellitus	WSCD2	0.508798
Diabetes mellitus	MCF2L2	0.5085
Diabetes mellitus	PPP1R15B	0.508387
Diabetes mellitus	ANKRD55	0.508054
Diabetes mellitus	TSPAN8	0.505311
Diabetes mellitus	SMAD3	0.504452
Diabetes mellitus	MPPED2	0.504021
Diabetes mellitus	SLC22A3	0.501253
Diabetes mellitus	UBE3C	0.501214
Diabetes mellitus	ZC3H11B	0.500489
Diabetes mellitus	TDRD15	0.5
Diabetes mellitus	FAP	0.5
Diabetes mellitus	SLC22A2	0.499808
Diabetes mellitus	CLN3	0.4992
Diabetes mellitus	ABCB10	0.494308
Diabetes mellitus	SLC34A1	0.49319
Diabetes mellitus	TMEM18	0.493172
Diabetes mellitus	MAP3K1	0.491227
Diabetes mellitus	FSCN3	0.491189
Diabetes mellitus	C2	0.489711
Diabetes mellitus	LMO7	0.489177
Diabetes mellitus	IL23R	0.489089
Diabetes mellitus	SENP2	0.488148
Diabetes mellitus	DDR1	0.486054
Diabetes mellitus	FGFR3	0.477911
Diabetes mellitus	OR11A1	0.476667
Diabetes mellitus	SPHKAP	0.476449
Diabetes mellitus	MINDY1	0.476025
Diabetes mellitus	ASCL2	0.471816
Diabetes mellitus	ZFP36L1	0.467959
Diabetes mellitus	RMI2	0.467075
Diabetes mellitus	FAM167A	0.466782
Diabetes mellitus	MBNL1	0.466519
Diabetes mellitus	INAFM2	0.464949
Diabetes mellitus	CPA1	0.464319
Diabetes mellitus	SIK3	0.462509
Diabetes mellitus	CAMK1D	0.462228
Diabetes mellitus	PEPD	0.461665
Diabetes mellitus	NRXN3	0.460361
Diabetes mellitus	UBE2Z	0.45948
Diabetes mellitus	RTL1	0.458575
Diabetes mellitus	NKX6-1	0.454415
Diabetes mellitus	CLEC2D	0.453243
Diabetes mellitus	LAMA1	0.452842
Diabetes mellitus	MYL7	0.452041
Diabetes mellitus	PIM3	0.450121
Diabetes mellitus	SLC2A4	0.447296
Diabetes mellitus	EHMT2	0.446501
Diabetes mellitus	PRELID3A	0.446402
Diabetes mellitus	ZNF257	0.446378
Diabetes mellitus	PTPRD	0.446321
Diabetes mellitus	DAG1	0.445608
Diabetes mellitus	GFI1	0.44549
Diabetes mellitus	ARG1	0.444412
Diabetes mellitus	NUS1	0.443876
Diabetes mellitus	ATG16L1	0.441333
Diabetes mellitus	HLA-DOB	0.440046
Diabetes mellitus	WDR11	0.440009
Diabetes mellitus	CASR	0.439398
Diabetes mellitus	C1orf141	0.437533
Diabetes mellitus	ANKRD30A	0.437533
Diabetes mellitus	NKD1	0.437533
Diabetes mellitus	ADGRL2	0.437533
Diabetes mellitus	ZHX3	0.435923
Diabetes mellitus	ARPIN-AP3S2	0.435433
Diabetes mellitus	EYA2	0.434383
Diabetes mellitus	SBNO1	0.432244
Diabetes mellitus	ZFAND3	0.430326
Diabetes mellitus	SCTR	0.429958
Diabetes mellitus	RSPO3	0.428612
Diabetes mellitus	YKT6	0.427381
Diabetes mellitus	PHLDA2	0.426948
Diabetes mellitus	OAS1	0.42592
Diabetes mellitus	JADE2	0.425895
Diabetes mellitus	MLX	0.425773
Diabetes mellitus	ETS1	0.423605
Diabetes mellitus	KCNU1	0.417622
Diabetes mellitus	XIRP2	0.416952
Diabetes mellitus	SAMM50	0.416258
Diabetes mellitus	CALCOCO2	0.415501
Diabetes mellitus	SGCG	0.415478
Diabetes mellitus	GLI2	0.414921
Diabetes mellitus	USP3	0.412658
Diabetes mellitus	CTTNBP2	0.412658
Diabetes mellitus	SKAP2	0.411007
Diabetes mellitus	ATP8B2	0.409783
Diabetes mellitus	MYL2	0.40905
Diabetes mellitus	TRDN	0.408595
Diabetes mellitus	SCD5	0.408281
Diabetes mellitus	HSD17B12	0.407244
Diabetes mellitus	STAT3	0.406483
Diabetes mellitus	IRS2	0.402805
Diabetes mellitus	KSR2	0.402769
Diabetes mellitus	NKX2-3	0.40183
Diabetes mellitus	TNFSF15	0.401394
Diabetes mellitus	SLC30A3	0.400324
Diabetes mellitus	PTPRR	0.40026
Diabetes mellitus	TRAPPC10	0.4
Diabetes mellitus	PINX1	0.399613
Diabetes mellitus	PINX1	0.399613
Diabetes mellitus	C17orf58	0.398474
Diabetes mellitus	SGCD	0.398271
Diabetes mellitus	TPPP	0.398268
Diabetes mellitus	ARF5	0.397725
Diabetes mellitus	IL12B	0.397263
Diabetes mellitus	HPN	0.396833
Diabetes mellitus	CHUK	0.396625
Diabetes mellitus	TTLL6	0.394803
Diabetes mellitus	CCHCR1	0.394199
Diabetes mellitus	ATXN2L	0.39405
Diabetes mellitus	SOCS2	0.39363
Diabetes mellitus	SRR	0.390404
Diabetes mellitus	UBAP2	0.39
Diabetes mellitus	PLCB3	0.387332
Diabetes mellitus	DGKD	0.386074
Diabetes mellitus	PTGER4	0.385546
Diabetes mellitus	FGFR4	0.385382
Diabetes mellitus	BHLHE41	0.385281
Diabetes mellitus	NFATC2	0.383672
Diabetes mellitus	GYS2	0.383595
Diabetes mellitus	MAP2K7	0.382155
Diabetes mellitus	PITPNM2	0.381955
Diabetes mellitus	WDR72	0.381555
Diabetes mellitus	MAPT	0.38084
Diabetes mellitus	INTS8	0.379167
Diabetes mellitus	FITM2	0.378417
Diabetes mellitus	AC116366.3	0.376955
Diabetes mellitus	CCNQ	0.376955
Diabetes mellitus	LRMDA	0.376955
Diabetes mellitus	USP48	0.376955
Diabetes mellitus	AC058822.1	0.375299
Diabetes mellitus	IL7R	0.37494
Diabetes mellitus	TMPRSS2	0.373979
Diabetes mellitus	MX1	0.373979
Diabetes mellitus	OR2B2	0.373333
Diabetes mellitus	PPARD	0.372878
Diabetes mellitus	PURG	0.369325
Diabetes mellitus	MIR4686	0.368874
Diabetes mellitus	ABCB9	0.368711
Diabetes mellitus	BDNF	0.367093
Diabetes mellitus	XYLT1	0.367011
Diabetes mellitus	C1orf185	0.366667
Diabetes mellitus	GRK5	0.365933
Diabetes mellitus	EFR3B	0.365911
Diabetes mellitus	BSX	0.365859
Diabetes mellitus	OPRM1	0.36515
Diabetes mellitus	BCL2L11	0.364382
Diabetes mellitus	NFATC1	0.363437
Diabetes mellitus	GPC5	0.363291
Diabetes mellitus	TUB	0.362073
Diabetes mellitus	TLL1	0.36158
Diabetes mellitus	MAPK14	0.360186
Diabetes mellitus	KCNK17	0.36
Diabetes mellitus	ATXN7	0.359711
Diabetes mellitus	ATXN7	0.359711
Diabetes mellitus	EPC2	0.359711
Diabetes mellitus	ETV1	0.359652
Diabetes mellitus	FAM241B	0.358938
Diabetes mellitus	ITGA1	0.35855
Diabetes mellitus	SMARCE1	0.358333
Diabetes mellitus	PTPN23	0.357894
Diabetes mellitus	COL4A1	0.357695
Diabetes mellitus	UNCX	0.357632
Diabetes mellitus	FOXA2	0.356472
Diabetes mellitus	ADCY7	0.35628
Diabetes mellitus	PIP5K1B	0.35628
Diabetes mellitus	CHMP4B	0.35628
Diabetes mellitus	RBPJ	0.356063
Diabetes mellitus	GRB10	0.355906
Diabetes mellitus	FOLH1	0.355706
Diabetes mellitus	M1AP	0.355289
Diabetes mellitus	GAB3	0.355241
Diabetes mellitus	MPHOSPH9	0.354617
Diabetes mellitus	CSMD1	0.353747
Diabetes mellitus	NECTIN2	0.353379
Diabetes mellitus	ZRANB3	0.353379
Diabetes mellitus	SLC1A2	0.353379
Diabetes mellitus	NOX4	0.353362
Diabetes mellitus	IKZF1	0.35319
Diabetes mellitus	ZFAND6	0.352659
Diabetes mellitus	SDHAF4	0.351068
Diabetes mellitus	FOXO1	0.350361
Diabetes mellitus	MAP1B	0.350266
Diabetes mellitus	PFKFB3	0.348116
Diabetes mellitus	AGTR2	0.347057
Diabetes mellitus	SND1	0.346667
Diabetes mellitus	RELN	0.346667
Diabetes mellitus	CFAP77	0.346667
Diabetes mellitus	GATA3	0.346286
Diabetes mellitus	PSMD6	0.346189
Diabetes mellitus	TACO1	0.345918
Diabetes mellitus	TRIM27	0.344515
Diabetes mellitus	ATP2B1	0.344399
Diabetes mellitus	CAMK2G	0.343747
Diabetes mellitus	POMC	0.343502
Diabetes mellitus	UNC5D	0.34302
Diabetes mellitus	PTH1R	0.342929
Diabetes mellitus	ADRA1B	0.341681
Diabetes mellitus	KIF9	0.340715
Diabetes mellitus	TGFB1	0.340677
Diabetes mellitus	RIMS2	0.340629
Diabetes mellitus	FOXD2	0.340138
Diabetes mellitus	KRTAP3-3	0.34
Diabetes mellitus	KITLG	0.339892
Diabetes mellitus	IL2RB	0.339481
Diabetes mellitus	TNFRSF11B	0.338913
Diabetes mellitus	GLP2R	0.338222
Diabetes mellitus	ABCA1	0.338213
Diabetes mellitus	PAX5	0.337605
Diabetes mellitus	ADO	0.336564
Diabetes mellitus	DCTD	0.336564
Diabetes mellitus	GRHL1	0.334445
Diabetes mellitus	FCRL3	0.3339
Diabetes mellitus	AC011195.2	0.333622
Diabetes mellitus	NUDT6	0.333622
Diabetes mellitus	PELO	0.333622
Diabetes mellitus	PTGFRN	0.333622
Diabetes mellitus	TEX14	0.333622
Diabetes mellitus	CERT1	0.333622
Diabetes mellitus	MED23	0.333622
Diabetes mellitus	PPP2R2C	0.333622
Diabetes mellitus	HIVEP2	0.333622
Diabetes mellitus	TSC22D2	0.333333
Diabetes mellitus	TMEM155	0.333138
Diabetes mellitus	CEBPB	0.333062
Diabetes mellitus	ZBTB20	0.332854
Diabetes mellitus	C2CD4B	0.332486
Diabetes mellitus	ABCA12	0.331661
Diabetes mellitus	DNAH2	0.330472
Diabetes mellitus	RTN4RL1	0.329863
Diabetes mellitus	CRHR2	0.327424
Diabetes mellitus	PRKCQ	0.326667
Diabetes mellitus	MRM3	0.326526
Diabetes mellitus	MIR5094	0.325991
Diabetes mellitus	CARD9	0.325991
Diabetes mellitus	KCNQ3	0.325991
Diabetes mellitus	CNKSR2	0.325991
Diabetes mellitus	FOXP2	0.325991
Diabetes mellitus	POLK	0.325991
Diabetes mellitus	PARP8	0.325722
Diabetes mellitus	VPS26A	0.325412
Diabetes mellitus	RAMP2	0.325377
Diabetes mellitus	LRP5	0.325376
Diabetes mellitus	CAMKK2	0.325211
Diabetes mellitus	HECW2	0.32519
Diabetes mellitus	GABRR1	0.324053
Diabetes mellitus	BSND	0.323784
Diabetes mellitus	AGMO	0.322799
Diabetes mellitus	IL21	0.322043
Diabetes mellitus	CARMIL1	0.321638
Diabetes mellitus	DNER	0.32071
Diabetes mellitus	KAZN	0.320577
Diabetes mellitus	ACOXL	0.320577
Diabetes mellitus	TPRKB	0.320577
Diabetes mellitus	CAMSAP2	0.320577
Diabetes mellitus	SSTR3	0.320507
Diabetes mellitus	IL17REL	0.319509
Diabetes mellitus	FAM185A	0.317429
Diabetes mellitus	DNAH5	0.317414
Diabetes mellitus	PITX2	0.317412
Diabetes mellitus	GPR158	0.317118
Diabetes mellitus	NTRK3	0.316712
Diabetes mellitus	MAML3	0.316378
Diabetes mellitus	OSBPL7	0.316378
Diabetes mellitus	ERAP2	0.315499
Diabetes mellitus	CD36	0.313434
Diabetes mellitus	DAB2	0.312947
Diabetes mellitus	IL25	0.312626
Diabetes mellitus	IL2	0.312429
Diabetes mellitus	NTRK2	0.311919
Diabetes mellitus	OCA2	0.310674
Diabetes mellitus	C1GALT1	0.310046
Diabetes mellitus	FAM120B	0.308303
Diabetes mellitus	NIPSNAP2	0.307959
Diabetes mellitus	DOCK4	0.307533
Diabetes mellitus	SCARB1	0.305915
Diabetes mellitus	ABI1	0.305808
Diabetes mellitus	GNPDA2	0.30498
Diabetes mellitus	CDKN1A	0.30432
Diabetes mellitus	SYK	0.30398
Diabetes mellitus	LURAP1L	0.303333
Diabetes mellitus	TSPAN3	0.303333
Diabetes mellitus	JAK2	0.302165
Diabetes mellitus	CDK18	0.301618
Diabetes mellitus	DEPDC5	0.29995
Diabetes mellitus	GPR35	0.299878
Diabetes mellitus	NFKB1	0.299115
Diabetes mellitus	YTHDF3	0.297647
Diabetes mellitus	ZSCAN20	0.297132
Diabetes mellitus	TSHZ3	0.296405
Diabetes mellitus	GPR26	0.296401
Diabetes mellitus	KCNK7	0.295918
Diabetes mellitus	ADAD1	0.295431
Diabetes mellitus	USP25	0.295242
Diabetes mellitus	EIF4E3	0.295023
Diabetes mellitus	NCOA1	0.294484
Diabetes mellitus	MAF	0.294028
Diabetes mellitus	PDSS2	0.293803
Diabetes mellitus	MAGI2	0.293214
Diabetes mellitus	UBA7	0.292066
Diabetes mellitus	GRIN2B	0.29194
Diabetes mellitus	HS6ST1	0.290977
Diabetes mellitus	SOX11	0.290728
Diabetes mellitus	ACHE	0.290626
Diabetes mellitus	CRB1	0.290289
Diabetes mellitus	NUP210	0.290289
Diabetes mellitus	LMO3	0.289966
Diabetes mellitus	CTH	0.288201
Diabetes mellitus	CCL13	0.288185
Diabetes mellitus	NTF3	0.28747
Diabetes mellitus	PGM1	0.287456
Diabetes mellitus	NEGR1	0.285701
Diabetes mellitus	PRPF31	0.284544
Diabetes mellitus	ASB3	0.284188
Diabetes mellitus	ALK	0.284146
Diabetes mellitus	MOB1B	0.284096
Diabetes mellitus	SORBS1	0.283967
Diabetes mellitus	TERT	0.283931
Diabetes mellitus	ARNT2	0.281948
Diabetes mellitus	NME9	0.28183
Diabetes mellitus	PPP1R3B	0.281246
Diabetes mellitus	NPIPB6	0.279931
Diabetes mellitus	MCC	0.278812
Diabetes mellitus	JAG1	0.278674
Diabetes mellitus	SLC26A9	0.277807
Diabetes mellitus	THSD7B	0.277244
Diabetes mellitus	PCNX2	0.277244
Diabetes mellitus	JAKMIP1	0.277216
Diabetes mellitus	PLCG1	0.277212
Diabetes mellitus	RBL1	0.277075
Diabetes mellitus	STX8	0.27688
Diabetes mellitus	DLEU7	0.276701
Diabetes mellitus	SPIN2A	0.276701
Diabetes mellitus	PQBP1	0.276701
Diabetes mellitus	GLRA3	0.276499
Diabetes mellitus	ZNRD2	0.274062
Diabetes mellitus	CR2	0.273847
Diabetes mellitus	FAM189A2	0.273312
Diabetes mellitus	CRHR1	0.272418
Diabetes mellitus	RND3	0.27183
Diabetes mellitus	CDH2	0.271798
Diabetes mellitus	TSPAN9	0.27079
Diabetes mellitus	SLCO4C1	0.269613
Diabetes mellitus	C16orf74	0.269613
Diabetes mellitus	RAI14	0.268192
Diabetes mellitus	CELSR1	0.267187
Diabetes mellitus	FNBP1	0.266712
Diabetes mellitus	SNX18	0.266667
Diabetes mellitus	ZNF169	0.266667
Diabetes mellitus	VGLL1	0.266667
Diabetes mellitus	EYS	0.266141
Diabetes mellitus	MMP19	0.265919
Diabetes mellitus	ZPBP2	0.264921
Diabetes mellitus	GABRG3	0.26434
Diabetes mellitus	HPSE2	0.264199
Diabetes mellitus	ZCCHC8	0.264199
Diabetes mellitus	GFRA2	0.263848
Diabetes mellitus	FERD3L	0.262543
Diabetes mellitus	LRP12	0.261995
Diabetes mellitus	NR2F2	0.261232
Diabetes mellitus	DLK1	0.260558
Diabetes mellitus	RGS7	0.26
Diabetes mellitus	ATOH7	0.259663
Diabetes mellitus	GIP	0.259355
Diabetes mellitus	AP5B1	0.257632
Diabetes mellitus	SMAD2	0.257093
Diabetes mellitus	SPATA18	0.256632
Diabetes mellitus	RNASEH2B	0.256632
Diabetes mellitus	FANCL	0.256632
Diabetes mellitus	EDA	0.256609
Diabetes mellitus	ELFN1	0.255574
Diabetes mellitus	TLE1	0.253586
Diabetes mellitus	ITGA2	0.253179
Diabetes mellitus	FREM1	0.253167
Diabetes mellitus	PSD3	0.253102
Diabetes mellitus	PSMG1	0.252862
Diabetes mellitus	MACROD2	0.252543
Diabetes mellitus	DACH1	0.252419
Diabetes mellitus	CAPSL	0.25107
Diabetes mellitus	SFTA3	0.250763
Diabetes mellitus	B4GALNT3	0.250763
Diabetes mellitus	TM9SF2	0.250763
Diabetes mellitus	BTN3A3	0.250763
Diabetes mellitus	TGFBR3	0.250468
Diabetes mellitus	DYNC1H1	0.250091
Diabetes mellitus	PEX5L	0.250041
Diabetes mellitus	EFNB2	0.249553
Diabetes mellitus	TRIM77	0.248853
Diabetes mellitus	SLC19A3	0.247889
Diabetes mellitus	CCRL2	0.247868
Diabetes mellitus	NAALADL2	0.246955
Diabetes mellitus	LPAR3	0.246955
Diabetes mellitus	RHOU	0.246955
Diabetes mellitus	ATRNL1	0.246955
Diabetes mellitus	CDCA7	0.246598
Diabetes mellitus	RXFP2	0.246598
Diabetes mellitus	UNC5C	0.245541
Diabetes mellitus	DLG2	0.244806
Diabetes mellitus	PRAG1	0.243368
Diabetes mellitus	HUNK	0.243367
Diabetes mellitus	STARD10	0.243225
Diabetes mellitus	CRYBB2	0.242944
Diabetes mellitus	STMN3	0.24183
Diabetes mellitus	RBMX	0.240728
Diabetes mellitus	DCD	0.23963
Diabetes mellitus	DCDC2C	0.239325
Diabetes mellitus	GALNT17	0.239325
Diabetes mellitus	PALM2AKAP2	0.239325
Diabetes mellitus	ATXN7L1	0.239325
Diabetes mellitus	SLC26A8	0.239133
Diabetes mellitus	BCO1	0.236811
Diabetes mellitus	ARHGAP39	0.236564
Diabetes mellitus	SEC16B	0.236119
Diabetes mellitus	MARCHF1	0.235274
Diabetes mellitus	SLC9A4	0.234859
Diabetes mellitus	TCERG1L	0.234361
Diabetes mellitus	BICC1	0.234221
Diabetes mellitus	AL358113.1	0.233911
Diabetes mellitus	TRMT9B	0.233911
Diabetes mellitus	RCCD1	0.233911
Diabetes mellitus	TJP2	0.233911
Diabetes mellitus	HECW1	0.233911
Diabetes mellitus	CYTL1	0.233333
Diabetes mellitus	LONRF2	0.233333
Diabetes mellitus	DIAPH3	0.233333
Diabetes mellitus	CWH43	0.233333
Diabetes mellitus	F3	0.232088
Diabetes mellitus	PROX1	0.231525
Diabetes mellitus	CADM1	0.23152
Diabetes mellitus	LRRC4C	0.231484
Diabetes mellitus	JMJD1C	0.230675
Diabetes mellitus	LPIN2	0.230429
Diabetes mellitus	C4orf50	0.229711
Diabetes mellitus	IMPA2	0.229711
Diabetes mellitus	NPHP4	0.229711
Diabetes mellitus	TBC1D5	0.229711
Diabetes mellitus	HSF1	0.22952
Diabetes mellitus	MALRD1	0.22838
Diabetes mellitus	PCBD2	0.227959
Diabetes mellitus	KCNB2	0.22628
Diabetes mellitus	GALNT13	0.22628
Diabetes mellitus	NPY	0.22597
Diabetes mellitus	CPA6	0.225849
Diabetes mellitus	FSTL4	0.225163
Diabetes mellitus	LHPP	0.224466
Diabetes mellitus	MYT1L	0.224113
Diabetes mellitus	ATP8A1	0.223794
Diabetes mellitus	TNFSF18	0.22364
Diabetes mellitus	CTSC	0.223435
Diabetes mellitus	TMEM175	0.223379
Diabetes mellitus	GTF2A1	0.223299
Diabetes mellitus	CAPN13	0.223299
Diabetes mellitus	EIPR1	0.223299
Diabetes mellitus	KEAP1	0.221883
Diabetes mellitus	CLN8	0.221819
Diabetes mellitus	PBX1	0.221372
Diabetes mellitus	ZPLD1	0.220915
Diabetes mellitus	AC099489.1	0.220866
Diabetes mellitus	RBFOX1	0.220866
Diabetes mellitus	BTNL2	0.220188
Diabetes mellitus	GRK3	0.219649
Diabetes mellitus	NXN	0.219518
Diabetes mellitus	TNRC6A	0.219191
Diabetes mellitus	ACP7	0.218649
Diabetes mellitus	PXK	0.218649
Diabetes mellitus	PLS1	0.218649
Diabetes mellitus	STAT6	0.217892
Diabetes mellitus	INSYN1	0.217429
Diabetes mellitus	RIT2	0.217429
Diabetes mellitus	TMEM45B	0.217429
Diabetes mellitus	THRB	0.217334
Diabetes mellitus	CTAGE6	0.217307
Diabetes mellitus	HIGD1C	0.217214
Diabetes mellitus	DSG3	0.216564
Diabetes mellitus	AC097634.4	0.216268
Diabetes mellitus	ABL1	0.215713
Diabetes mellitus	NANOS2	0.215641
Diabetes mellitus	MICA	0.215281
Diabetes mellitus	ZNF648	0.214955
Diabetes mellitus	RASGRF1	0.214889
Diabetes mellitus	SULT4A1	0.214885
Diabetes mellitus	FOXB1	0.214788
Diabetes mellitus	CCN4	0.213973
Diabetes mellitus	C5orf30	0.213265
Diabetes mellitus	GRIK1	0.211795
Diabetes mellitus	MTSS1	0.211262
Diabetes mellitus	FOSL2	0.21113
Diabetes mellitus	CACNA2D1	0.210137
Diabetes mellitus	JADE1	0.210034
Diabetes mellitus	CRTAC1	0.209641
Diabetes mellitus	GRIK2	0.208728
Diabetes mellitus	PTEN	0.20864
Diabetes mellitus	AL669918.1	0.20774
Diabetes mellitus	TAP2	0.20774
Diabetes mellitus	GABRA4	0.206409
Diabetes mellitus	TMEM161B	0.205163
Diabetes mellitus	CETN3	0.205163
Diabetes mellitus	CCND1	0.204175
Diabetes mellitus	PRKCZ	0.203883
Diabetes mellitus	TAF12	0.203362
Diabetes mellitus	SPTB	0.203359
Diabetes mellitus	CDKN2A	0.202444
Diabetes mellitus	LINGO2	0.202044
Diabetes mellitus	NRXN1	0.200884
Diabetes mellitus	FYB2	0.199711
Diabetes mellitus	ST18	0.199711
Diabetes mellitus	MUSK	0.199365
Diabetes mellitus	TREML2	0.198187
Diabetes mellitus	SLITRK5	0.197818
Diabetes mellitus	IGF2R	0.197808
Diabetes mellitus	CHRNA3	0.196819
Diabetes mellitus	KIF11	0.196604
Diabetes mellitus	WNT5A	0.195661
Diabetes mellitus	TRIB2	0.194766
Diabetes mellitus	RAD23B	0.194273
Diabetes mellitus	KATNAL1	0.194136
Diabetes mellitus	SALL1	0.193866
Diabetes mellitus	KLF6	0.192642
Diabetes mellitus	LRRC32	0.192064
Diabetes mellitus	ANO4	0.192021
Diabetes mellitus	AP3B1	0.192021
Diabetes mellitus	ACOT13	0.191707
Diabetes mellitus	OPTN	0.191683
Diabetes mellitus	P2RX1	0.191233
Diabetes mellitus	ZNF462	0.190842
Diabetes mellitus	SH2B2	0.190094
Diabetes mellitus	FGF4	0.190046
Diabetes mellitus	CSNK2A3	0.189966
Diabetes mellitus	PCDH18	0.189966
Diabetes mellitus	HNRNPA3	0.189966
Diabetes mellitus	ENPP6	0.189966
Diabetes mellitus	SMARCAD1	0.189966
Diabetes mellitus	RBM38	0.189966
Diabetes mellitus	NUFIP2	0.189966
Diabetes mellitus	CYP24A1	0.189033
Diabetes mellitus	BHLHE40	0.188678
Diabetes mellitus	QKI	0.185616
Diabetes mellitus	SOX17	0.185149
Diabetes mellitus	SPNS3	0.184096
Diabetes mellitus	SOCS6	0.184096
Diabetes mellitus	E2F7	0.184096
Diabetes mellitus	LLPH	0.184096
Diabetes mellitus	NDFIP2	0.184096
Diabetes mellitus	HELQ	0.182814
Diabetes mellitus	LMCD1	0.181941
Diabetes mellitus	ID2	0.18179
Diabetes mellitus	AFF3	0.18109
Diabetes mellitus	VAV2	0.180886
Diabetes mellitus	TTC28	0.180683
Diabetes mellitus	USP29	0.179931
Diabetes mellitus	RNASET2	0.179931
Diabetes mellitus	TRIM40	0.178738
Diabetes mellitus	GADL1	0.176701
Diabetes mellitus	ANXA10	0.176701
Diabetes mellitus	HDAC9	0.176344
Diabetes mellitus	GPR45	0.175642
Diabetes mellitus	TTC34	0.174062
Diabetes mellitus	PMP2	0.174062
Diabetes mellitus	DSC3	0.17388
Diabetes mellitus	ABRA	0.171567
Diabetes mellitus	OSBPL1A	0.170872
Diabetes mellitus	ROPN1L	0.169897
Diabetes mellitus	CDH18	0.169167
Diabetes mellitus	LY86	0.16893
Diabetes mellitus	CLEC14A	0.167217
Diabetes mellitus	CRP	0.166546
Diabetes mellitus	AGR2	0.16609
Diabetes mellitus	DAOA	0.165489
Diabetes mellitus	HDGFL1	0.165156
Diabetes mellitus	NCR3	0.1634
Diabetes mellitus	RBMS3	0.163172
Diabetes mellitus	TNFAIP6	0.162062
Diabetes mellitus	STX16	0.161753
Diabetes mellitus	ROR2	0.160098
Diabetes mellitus	TMPO	0.160053
Diabetes mellitus	TMEM132D	0.15948
Diabetes mellitus	SHB	0.15948
Diabetes mellitus	FMO4	0.15948
Diabetes mellitus	LIMS2	0.157284
Diabetes mellitus	AVPR1A	0.156583
Diabetes mellitus	MARCHF10	0.156432
Diabetes mellitus	ADAMTS18	0.154278
Diabetes mellitus	OR7C2	0.153624
Diabetes mellitus	DAAM1	0.152666
Diabetes mellitus	STIMATE-MUSTN1	0.150587
Diabetes mellitus	STIMATE	0.150587
Diabetes mellitus	AK5	0.150587
Diabetes mellitus	BCL2L15	0.150274
Diabetes mellitus	DEPDC1	0.149389
Diabetes mellitus	PON2	0.149306
Diabetes mellitus	AL357075.5	0.149075
Diabetes mellitus	IPCEF1	0.149075
Diabetes mellitus	TAFA5	0.146226
Diabetes mellitus	LRP2	0.143852
Diabetes mellitus	PLK2	0.140659
Diabetes mellitus	UBR5	0.139239
Diabetes mellitus	BDKRB2	0.13228
Diabetes mellitus	PCSK6	0.129912
Diabetes mellitus	TXNL4B	0.129547
Diabetes mellitus	DCHS2	0.122677
Diabetes mellitus	PTPRN2	0.120914
Diabetes mellitus	ZNF217	0.120475
Diabetes mellitus	SLCO6A1	0.114575
Diabetes mellitus	ZIC4	0.114495
Diabetes mellitus	TTC39C	0.114283
Diabetes mellitus	PTGFR	0.11364
Diabetes mellitus	C6orf118	0.111495
Diabetes mellitus	KCNRG	0.109806
Diabetes mellitus	USP7	0.107259
Diabetes mellitus	HLA-DRB1	0.105924
Diabetes mellitus	QRFPR	0.102219
Diabetes mellitus	CFH	0.100147
Diabetes mellitus	CHCHD6	0.0983102
Diabetes mellitus	FGF14	0.0942045
Diabetes mellitus	SLC22A1	0.0931029
Diabetes mellitus	GRB2	0.0925355
Diabetes mellitus	TLR1	0.0921125
Diabetes mellitus	PLEKHH2	0.0913078
Diabetes mellitus	MRPL12	0.091249
Diabetes mellitus	AC139530.2	0.091249
Diabetes mellitus	MAGI3	0.0905072
Diabetes mellitus	AKTIP	0.0894142
Diabetes mellitus	SGK1	0.0877564
Diabetes mellitus	MSH3	0.0876373
Diabetes mellitus	PRRX1	0.0859129
Diabetes mellitus	BCL9	0.0858135
Diabetes mellitus	LRFN2	0.0843397
Diabetes mellitus	SCGN	0.0843126
Diabetes mellitus	AIRE	0.0832946
Diabetes mellitus	TRIQK	0.0817486
Diabetes mellitus	RHOBTB1	0.079532
Diabetes mellitus	CEP162	0.07944
Diabetes mellitus	POU2F1	0.0788997
Diabetes mellitus	RPGRIP1L	0.0777239
Diabetes mellitus	MASP1	0.0774622
Diabetes mellitus	SELP	0.074745
Diabetes mellitus	MARCKS	0.0745589
Diabetes mellitus	SCNN1B	0.074484
Diabetes mellitus	ZNF775	0.073385
Diabetes mellitus	FOXP1	0.0727355
Diabetes mellitus	CCL23	0.07196
Diabetes mellitus	CCDC149	0.071456
Diabetes mellitus	ZGPAT	0.0712272
Diabetes mellitus	PRKD1	0.0711491
Diabetes mellitus	SLC6A15	0.0705625
Diabetes mellitus	RBM19	0.0700873
Diabetes mellitus	TIMP2	0.069864
Diabetes mellitus	ST6GALNAC3	0.069428
Diabetes mellitus	FBXL7	0.0690257
Diabetes mellitus	PBX4	0.0681583
Diabetes mellitus	TRIOBP	0.0674249
Diabetes mellitus	NAAA	0.0673689
Diabetes mellitus	GIMAP5	0.0670089
Diabetes mellitus	SNX7	0.0667896
Diabetes mellitus	TTLL8	0.0667896
Diabetes mellitus	DARS1	0.0667896
Diabetes mellitus	LRP1B	0.0664199
Diabetes mellitus	BEST3	0.0662293
Diabetes mellitus	MCM6	0.0662293
Diabetes mellitus	P2RX3	0.0661919
Diabetes mellitus	BAK1	0.0657938
Diabetes mellitus	NLGN1	0.065728
Diabetes mellitus	TMEFF2	0.0656241
Diabetes mellitus	DNAJA2	0.0648767
Diabetes mellitus	MSRA	0.0633214
Diabetes mellitus	PRRC2A	0.0630405
Diabetes mellitus	CPT1A	0.0629726
Diabetes mellitus	INSIG1	0.0612859
Diabetes mellitus	IL1RAP	0.0612067
Diabetes mellitus	FRY	0.0610083
Diabetes mellitus	SERTM1	0.0608561
Diabetes mellitus	CHD1	0.0605345
Diabetes mellitus	KLKB1	0.0603955
Diabetes mellitus	LGALS8	0.060292
Diabetes mellitus	MEF2C	0.0594973
Diabetes mellitus	HLA-DPB1	0.0590966
Diabetes mellitus	MAP1LC3B2	0.0589867
Diabetes mellitus	SLC7A5	0.0587717
Diabetes mellitus	GPR55	0.0583381
Diabetes mellitus	MICB	0.0576244
Diabetes mellitus	ALDH7A1	0.0575296
Diabetes mellitus	ARL9	0.0565994
Diabetes mellitus	FAM90A26	0.05645
Diabetes mellitus	OR4F15	0.05645
Diabetes mellitus	RALGAPB	0.05645
Diabetes mellitus	MYH9	0.055235
Diabetes mellitus	VSNL1	0.0551099
Diabetes mellitus	PICALM	0.0550232
Diabetes mellitus	HMHB1	0.0549661
Diabetes mellitus	WNT9A	0.0549661
Diabetes mellitus	ZNF800	0.0546929
Diabetes mellitus	REV3L	0.0543768
Diabetes mellitus	ATXN1	0.0543573
Diabetes mellitus	NSG1	0.0541523
Diabetes mellitus	OLA1	0.0541492
Diabetes mellitus	RPS26	0.0536553
Diabetes mellitus	CTSO	0.0530967
Diabetes mellitus	KCNH8	0.0530967
Diabetes mellitus	MICAL3	0.0528944
Diabetes mellitus	DIO2	0.0526489
Diabetes mellitus	PLSCR5	0.0518653
Diabetes mellitus	ATP23	0.0518653
Diabetes mellitus	FAM50B	0.0518653
Diabetes mellitus	ENPP5	0.0509456
Diabetes mellitus	NOTCH1	0.0508378
Diabetes mellitus	ALCAM	0.0506191
Diabetes mellitus	DSC1	0.0506119
Diabetes mellitus	PRKG2	0.05056
Diabetes mellitus	PTPRM	0.0504442
Diabetes mellitus	KLF5	0.0500909
Diabetes mellitus	ANKRD7	0.050019
Diabetes mellitus	METAP2	0.0499683
Diabetes mellitus	PTPN3	0.049825
Diabetes mellitus	STARD9	0.0496821
Diabetes mellitus	CDH4	0.0494688
Diabetes mellitus	PIEZO2	0.049244
Diabetes mellitus	NOG	0.0486131
Diabetes mellitus	CADM2	0.048213
Diabetes mellitus	CHEK2	0.0480566
Diabetes mellitus	FLI1	0.0479544
Diabetes mellitus	FREM2	0.0467733
Diabetes mellitus	ABI3BP	0.046592
Diabetes mellitus	ST3GAL3	0.046592
Diabetes mellitus	OSBPL3	0.046592
Diabetes mellitus	PLEK	0.0464045
Diabetes mellitus	VTA1	0.0455494
Diabetes mellitus	MERTK	0.0452594
Diabetes mellitus	EFCAB10	0.0451658
Diabetes mellitus	CNTLN	0.0448896
Diabetes mellitus	AGAP1	0.0442544
Diabetes mellitus	MYO1E	0.0442544
Diabetes mellitus	ELL2	0.0442544
Diabetes mellitus	NAV3	0.0442544
Diabetes mellitus	RNF4	0.0442544
Diabetes mellitus	XKR9	0.0439009
Diabetes mellitus	GRM5	0.043632
Diabetes mellitus	CAPN9	0.0436295
Diabetes mellitus	C5orf15	0.043538
Diabetes mellitus	ZNF665	0.0435073
Diabetes mellitus	RAD51B	0.0434109
Diabetes mellitus	HPCAL1	0.0432792
Diabetes mellitus	ANK3	0.0430074
Diabetes mellitus	ZBTB49	0.042887
Diabetes mellitus	STK32B	0.042887
Diabetes mellitus	BDP1	0.042887
Diabetes mellitus	MAPRE2	0.0422893
Diabetes mellitus	MYC	0.042039
Diabetes mellitus	GIMAP1-GIMAP5	0.0419168
Diabetes mellitus	GNG7	0.0419168
Diabetes mellitus	ANKFN1	0.0419168
Diabetes mellitus	ADAMTS17	0.0411643
Diabetes mellitus	IL36B	0.0411643
Diabetes mellitus	RBBP8NL	0.0411643
Diabetes mellitus	OR5AP2	0.0408502
Diabetes mellitus	GSC	0.0408137
Diabetes mellitus	EGFLAM	0.0405494
Diabetes mellitus	HLA-DQA2	0.0405467
Diabetes mellitus	AL031315.1	0.0400295
Diabetes mellitus	ERI3	0.0400295
Diabetes mellitus	MAPK1	0.03999
Diabetes mellitus	POFUT2	0.0395792
Diabetes mellitus	FSTL5	0.0395792
Diabetes mellitus	ARHGEF3	0.0395792
Diabetes mellitus	ASTN1	0.0395792
Diabetes mellitus	CABLES2	0.0395792
Diabetes mellitus	RSU1	0.0395792
Diabetes mellitus	RSL24D1	0.0395792
Diabetes mellitus	MINDY4	0.0395792
Diabetes mellitus	RAB11FIP3	0.0395792
Diabetes mellitus	MAGI1	0.039182
Diabetes mellitus	DTNA	0.039182
Diabetes mellitus	TRIM9	0.039182
Diabetes mellitus	KIF20B	0.0391619
Diabetes mellitus	IYD	0.0389633
Diabetes mellitus	RBM44	0.0386924
Diabetes mellitus	ZNF586	0.0386924
Diabetes mellitus	TOMM40	0.0385612
Diabetes mellitus	HTR1E	0.0385076
Diabetes mellitus	STMND1	0.0384402
Diabetes mellitus	TPT1	0.0383163
Diabetes mellitus	BTD	0.0382783
Diabetes mellitus	TNS3	0.0382305
Diabetes mellitus	CLIC6	0.038217
Diabetes mellitus	RASA1	0.0378421
Diabetes mellitus	NFATC4	0.0377496
Diabetes mellitus	SAP18	0.0376382
Diabetes mellitus	ETNK1	0.0376382
Diabetes mellitus	PNLIPRP1	0.0374302
Diabetes mellitus	FSIP2	0.0371652
Diabetes mellitus	TPK1	0.0370937
Diabetes mellitus	CLCA2	0.0369503
Diabetes mellitus	COQ2	0.03684
Diabetes mellitus	ASPDH	0.0365347
Diabetes mellitus	JOSD2	0.0365347
Diabetes mellitus	APOBEC3H	0.0365347
Diabetes mellitus	ZNF740	0.0364901
Diabetes mellitus	PROCR	0.0363508
Diabetes mellitus	TBC1D23	0.036168
Diabetes mellitus	ATP6V0E2	0.03584
Diabetes mellitus	ARRDC4	0.0350852
Diabetes mellitus	HPGD	0.0350205
Diabetes mellitus	CCDC102A	0.0348242
Diabetes mellitus	API5	0.0344808
Diabetes mellitus	ZSWIM2	0.0343648
Diabetes mellitus	MYLIP	0.0340648
Diabetes mellitus	DCBLD2	0.0340418
Diabetes mellitus	KCTD15	0.0337793
Diabetes mellitus	RAD51AP2	0.03299
Diabetes mellitus	MYRIP	0.03299
Diabetes mellitus	MED13L	0.03299
Diabetes mellitus	VRK1	0.03299
Diabetes mellitus	MRPL19	0.0329814
Diabetes mellitus	NPIPB11	0.0329673
Diabetes mellitus	ATP10B	0.0329673
Diabetes mellitus	LYPLAL1	0.0325154
Diabetes mellitus	HAO1	0.0324919
Diabetes mellitus	RNF213	0.0324767
Diabetes mellitus	GRM7	0.0322437
Diabetes mellitus	TEAD1	0.0322437
Diabetes mellitus	NAT1	0.0322437
Diabetes mellitus	CDH12	0.0322437
Diabetes mellitus	IGLL1	0.0322437
Diabetes mellitus	SLITRK3	0.0322437
Diabetes mellitus	TRABD2B	0.0321785
Diabetes mellitus	KIF16B	0.0321785
Diabetes mellitus	RGMB	0.0316648
Diabetes mellitus	ADAM29	0.0316648
Diabetes mellitus	FAXC	0.0316648
Diabetes mellitus	SHQ1	0.0316648
Diabetes mellitus	ZFHX4	0.0316648
Diabetes mellitus	CDH7	0.0316648
Diabetes mellitus	BTG1	0.0313904
Diabetes mellitus	MTURN	0.0311918
Diabetes mellitus	TRAM1L1	0.0311918
Diabetes mellitus	HSPA4	0.0311918
Diabetes mellitus	CHD1L	0.0311815
Diabetes mellitus	CFI	0.0310928
Diabetes mellitus	CCDC195	0.0307919
Diabetes mellitus	OR13A1	0.0307919
Diabetes mellitus	TDRD3	0.0307919
Diabetes mellitus	CRADD	0.0304455
Diabetes mellitus	BTBD3	0.0304455
Diabetes mellitus	PI4KA	0.0302009
Diabetes mellitus	DPP6	0.0301966
Diabetes mellitus	PSMD12	0.03014
Diabetes mellitus	KCND2	0.03014
Diabetes mellitus	LSM3	0.03014
Diabetes mellitus	CAVIN4	0.03014
Diabetes mellitus	PDCD6IP	0.03014
Diabetes mellitus	FAM204A	0.03014
Diabetes mellitus	SEC23A	0.03014
Diabetes mellitus	KIF26A	0.03014
Diabetes mellitus	F13B	0.0275952
Diabetes mellitus	PALLD	0.026737
Diabetes mellitus	RARB	0.0257167
Diabetes mellitus	PHACTR2	0.024701
Diabetes mellitus	OR9G1	0.0243919
Diabetes mellitus	ISCA2	0.0242197
Diabetes mellitus	SEC14L1	0.023929
Diabetes mellitus	ARL8B	0.0235331
Diabetes mellitus	PADI4	0.0234599
Diabetes mellitus	ZBTB38	0.0231655
Diabetes mellitus	ZNF385D	0.0223891
Diabetes mellitus	ZNF608	0.0217406
Diabetes mellitus	IL1RL1	0.0215684
Diabetes mellitus	SRBD1	0.020332
Diabetes mellitus	PDK1	0.0200604
Diabetes mellitus	TNXB	0.0200389
Diabetes mellitus	STIM2	0.0190207
Diabetes mellitus	ERAP1	0.0190115
Diabetes mellitus	DCLK3	0.0190007
Diabetes mellitus	CCDC170	0.0184633
Diabetes mellitus	ADH7	0.0180543
Diabetes mellitus	STXBP6	0.0177553
Diabetes mellitus	PKN2	0.0176761
Diabetes mellitus	AKAP12	0.017462
Diabetes mellitus	FO393400.1	0.0170984
Diabetes mellitus	COMMD7	0.0170984
Diabetes mellitus	PZP	0.0169173
Diabetes mellitus	CRACR2A	0.0168273
Diabetes mellitus	BCL6	0.0162553
Diabetes mellitus	HYKK	0.016167
Diabetes mellitus	MSH5	0.0161228
Diabetes mellitus	BAG6	0.0160689
Diabetes mellitus	MAP2K5	0.0160407
Diabetes mellitus	HS6ST3	0.0159661
Diabetes mellitus	FTCDNL1	0.0157593
Diabetes mellitus	OBI1-AS1	0.015578
Diabetes mellitus	ASIC2	0.0154167
Diabetes mellitus	DENND1A	0.0153881
Diabetes mellitus	IL18R1	0.0153687
Diabetes mellitus	SLC9A9	0.015181
Diabetes mellitus	ARPP21	0.0150798
Diabetes mellitus	MCTP2	0.0146714
Diabetes mellitus	OR5H2	0.0145547
Diabetes mellitus	SPTLC3	0.0144585
Diabetes mellitus	AKAIN1	0.0143963
Diabetes mellitus	PARD3B	0.0141838
Diabetes mellitus	TAB1	0.0141516
Diabetes mellitus	TTLL7	0.0141255
Diabetes mellitus	KBTBD8	0.0140706
Diabetes mellitus	NKX3-1	0.0135888
Diabetes mellitus	WNT3	0.0133091
Diabetes mellitus	CPPED1	0.0132859
Diabetes mellitus	ADAMTS20	0.0131526
Diabetes mellitus	PDXDC1	0.012425
Diabetes mellitus	BUD13	0.0121145
Diabetes mellitus	UGT1A10	0.0120275
Diabetes mellitus	LRP4	0.011467
Diabetes mellitus	MYH7B	0.0111631
Diabetes mellitus	RFTN1	0.00803278
Diabetes mellitus	SLITRK6	0.00802658
Diabetes mellitus	RNF186	0.00759633
Diabetes mellitus	LTBP4	0.00749179
Diabetes mellitus	SLC6A6	0.00726282
Diabetes mellitus	TSBP1	0.00701347
Diabetes mellitus	NDFIP1	0.00697485
Diabetes mellitus	LYRM4	0.00679616
Diabetes mellitus	RTEL1	0.00636047
Diabetes mellitus	ADGRA2	0.00573042
Diabetes mellitus	MPP2	0.00562244
Diabetes mellitus	AGBL1	0.0056187
Diabetes mellitus	MAGEC3	0.00541048
Diabetes mellitus	TRPM1	0.00534131
Diabetes mellitus	Z82190.2	0.00520091
Diabetes mellitus	CPED1	0.00520091
Diabetes mellitus	FBXL20	0.00514365
Diabetes mellitus	ADARB1	0.00496089
Diabetes mellitus	FGF5	0.00486443
Diabetes mellitus	PALD1	0.004784
Diabetes mellitus	LAMC2	0.00475367
Diabetes mellitus	SIPA1L1	0.00474292
Diabetes mellitus	FAM162B	0.00468035
Diabetes mellitus	MINAR1	0.0041087
Diabetes mellitus	CCDC42	0.00381607
Diabetes mellitus	IFNAR2	0.00381607
Diabetes mellitus	SDK1	0.00370806
Diabetes mellitus	TMEM114	0.00368
Diabetes mellitus	BET1L	0.00365317
Diabetes mellitus	EEFSEC	0.00346173
Diabetes mellitus	MSRB3	0.00315255
Diabetes mellitus	MYDGF	0.00309753
Diabetes mellitus	DUPD1	0.0030887
Diabetes mellitus	FRMD4A	0.00301277
Diabetes mellitus	RBBP6	0.00292331
Diabetes mellitus	CKAP5	0.00287381
Diabetes mellitus	CDKN2B-AS1	0.00286198
Diabetes mellitus	WDR66	0.00263698
Diabetes mellitus	SFPQ	0.00261725
Diabetes mellitus	FAT4	0.00257505
Diabetes mellitus	STX17	0.00257417
Diabetes mellitus	UBXN4	0.00257117
Diabetes mellitus	ZNF644	0.00255848
Diabetes mellitus	SPIB	0.00253143
Diabetes mellitus	PEX14	0.00246164
Diabetes mellitus	IRF2BPL	0.00244729
Diabetes mellitus	DOCK6	0.00242651
Diabetes mellitus	PAFAH1B2	0.00205521
Diabetes mellitus	HLA-DPB2	0.00196981
Diabetes mellitus	FARP2	0.00182053
Diabetes mellitus	ERCC4	0.00181602
Diabetes mellitus	LSM1	0.00172717
Diabetes mellitus	FGF12	0.00169117
Diabetes mellitus	L3MBTL3	0.00161597
Diabetes mellitus	WNT4	0.00159416
Diabetes mellitus	TRHDE	0.00151992
Diabetes mellitus	MMEL1	0.00151239
Diabetes mellitus	TOPBP1	0.00148635
Diabetes mellitus	ZNF536	0.00143611
Diabetes mellitus	ADGB	0.00140981
Diabetes mellitus	HERC1	0.0014006
Diabetes mellitus	DPEP3	0.00139146
Diabetes mellitus	NCAPD3	0.00134597
Diabetes mellitus	WDPCP	0.00127958
Diabetes mellitus	ANO6	0.0012643
Diabetes mellitus	NKAIN2	0.00124123
Diabetes mellitus	CABLES1	0.00123112
Diabetes mellitus	DDX39B	0.00121647
Diabetes mellitus	MLANA	0.00118638
Diabetes mellitus	HLA-DQB2	0.000966187
Diabetes mellitus	SIN3A	0.00090785
Diabetes mellitus	KCNC4	0.00080634
Diabetes mellitus	ARL14	0.000797703
Diabetes mellitus	FHIT	0.000784081
Diabetes mellitus	ZNF544	0.000774529
Diabetes mellitus	PKD2L1	0.00075836
Diabetes mellitus	RIN2	0.000647878
Diabetes mellitus	TIMMDC1	0.000323939
Diabetes mellitus	LMO1	0.00031919
Diabetes mellitus	C4BPB	0.000317073
Diabetes mellitus	QSOX2	0.000296712
Diabetes mellitus	TMTC1	0.000291556
Diabetes mellitus	GLYATL3	0.000267659
Diabetes mellitus	KIF21B	0.000266712
Diabetes mellitus	COL27A1	0.000242341
Diabetes mellitus	SLC41A1	0.000230634
Diabetes mellitus	NEURL1	0.00019167
Diabetes mellitus	UQCC1	0.000147807
Diabetes mellitus	RAD21L1	0.000136359
Diabetes mellitus	FOXP4	0.000106185
Diabetes mellitus	HCG9	4.88168e-05
Diabetes mellitus	SPEF2	3.295e-05
Diabetes mellitus	TBX3	2.6135e-05
Diabetes mellitus	ARL5B	2.56166e-07
Rheumatoid arthritis	PTPN22	1
Rheumatoid arthritis	TNF	1
Rheumatoid arthritis	IL6	1
Rheumatoid arthritis	TYK2	1
Rheumatoid arthritis	STAT4	1
Rheumatoid arthritis	IL6R	1
Rheumatoid arthritis	IRF5	1
Rheumatoid arthritis	MICA	1
Rheumatoid arthritis	IL12B	1
Rheumatoid arthritis	JAK2	1
Rheumatoid arthritis	PADI4	1
Rheumatoid arthritis	IL1R1	1
Rheumatoid arthritis	FCRL3	1
Rheumatoid arthritis	LTA	1
Rheumatoid arthritis	TNFSF11	1
Rheumatoid arthritis	MIF	1
Rheumatoid arthritis	ERAP1	1
Rheumatoid arthritis	CCR6	1
Rheumatoid arthritis	SLC22A4	1
Rheumatoid arthritis	IL23R	1
Rheumatoid arthritis	NOD2	1
Rheumatoid arthritis	NFKBIL1	1
Rheumatoid arthritis	MICB	1
Rheumatoid arthritis	NFKBIE	1
Rheumatoid arthritis	CARD9	1
Rheumatoid arthritis	MMEL1	1
[truncated: 3,724 more rows]
