# Supplementary material for: Combining Gene–Disease Associations with Single-Cell Gene Expression Data Provides Anatomy-Specific Subnetworks in Age-Related Macular Degeneration
Source: Netw Syst Med. 2020 Aug 3;3(1):105–21. doi: 10.1089/nsm.2020.0005 (PMC7416628; doi:10.1089/nsm.2020.0005)
Supplement: Supplemental data [file Supp_Table6.xlsx]

## Sheet: AL1
Supplementary Table S6. PPI networks of 22 AMD risk genes of group 1a.
Sheet 1: AL1 – Immune and other systemic influences
Risk gene	Interactor of risk gene	SysGO - class 2	Main location	Tissue specific expression	Expression CLASS (Schwann cells_1)	Expression CLASS (Schwann cells_2)	Expression CLASS (Melanocytes)	Expression CLASS (Endothelial cells)	Expression CLASS (Smooth muscle)	Expression CLASS (Fibroblasts)	Expression CLASS (RPE)	Expression CLASS (B cells)	Expression CLASS (T cells/NK cells)	Expression CLASS (monocytes and/or macrophages)	Expression CLASS (mast cells)	Expression CLASS (Rod photoreceptors)	Expression CLASS (Amacrine cells )	Expression CLASS (Bipolar cells )	Expression CLASS (Cone photoreceptors)	Expression CLASS (Horizontal cells )	Expression CLASS (Müller glial cells)	Expression CLASS (Retinal ganglion cells )
C6orf223	no
CD53	CD300A	Adaptive Immune System	02_B_Cell membrane	Detected in many	E	E	E	E	E	D	E	C	B	B	B	F	F	F	F	F	F	F
CD53	CD33	Adaptive Immune System	02_B_Cell membrane	Detected in many	E	D	D	D	E	D	D	C	D	B	B	F	F	F	F	F	F	F
CD53	CD36	Adaptive Immune System	02_B_Cell membrane	Detected in many	D	D	D	C	D	E	E	C	E	B	E	F	F	F	F	F	F	F
CD53	CD37	Adaptive Immune System	02_B_Cell membrane	Detected in many	D	D	D	D	C	D	C	A	B	B	B	F	F	F	F	F	F	F
CD53	LAIR1	Adaptive Immune System	02_B_Cell membrane	Detected in many	E	D	D	D	D	C	D	D	C	B	C	F	F	F	F	F	F	F
CD53	LILRB2	Adaptive Immune System	02_B_Cell membrane	Detected in many	E	E	E	E	E	D	E	D	E	B	E	F	F	F	F	F	F	F
CD53	NKG7	Adaptive Immune System	02_B_Cell membrane	Detected in many	E	E	E	D	D	D	D	D	A	C	E	F	F	F	F	F	F	F
CD53	CLDN19	Cell_cell_junctions_adhesion	02_A_Cell-cell-junctions	Detected in many	B	D	D	D	C	C	B	D	D	E	D	F	F	F	F	F	F	F
CD53	SMAGP	Cell_cell_junctions_adhesion	02_A_Cell-cell-junctions	Detected in many	D	D	C	B	C	C	C	C	C	C	C	F	F	F	F	F	F	F
CD53	ADAM8	ECM organisation	04_EXTRACELLULAR	Detected in many	E	D	C	E	E	D	D	C	B	C	B	D	D	C	D	D	D	D
CD53	ITGAL	ECM organisation	04_EXTRACELLULAR	Detected in many	E	D	D	E	E	D	E	C	B	C	E	D	D	D	D	D	D	D
CD53	ITGAM	ECM organisation	04_EXTRACELLULAR	Detected in many	E	E	E	D	D	C	D	C	C	B	C	F	F	F	F	F	F	F
CD53	ITGAX	ECM organisation	04_EXTRACELLULAR	Detected in many	E	E	E	C	D	D	C	C	C	B	B	F	F	F	F	F	F	F
CD53	PTAFR	Hemostasis	02_B_Cell membrane	Detected in many	E	D	D	D	D	D	D	E	E	B	B	D	E	E	E	E	D	E
CD53	C3AR1	Innate Immune System	02_B_Cell membrane	Detected in many	E	E	D	E	E	E	E	E	C	B	B	D	E	E	D	D	E	E
CD53	CLEC12A	Innate Immune System	02_B_Cell membrane	Detected in many	E	E	E	E	E	E	E	E	D	B	B	F	F	F	F	F	F	F
CD53	CLEC7A	Innate Immune System	02_B_Cell membrane	Detected in many	E	E	E	E	E	E	E	E	E	B	E	D	D	E	E	E	D	E
CD53	CMTM6	Innate Immune System	02_B_Cell membrane	Detected in many	B	B	B	B	C	B	B	B	B	B	B	C	C	C	C	B	B	C
CD53	OLR1	Innate Immune System	02_B_Cell membrane	Detected in many	E	E	E	E	E	E	E	E	E	B	E	D	D	D	D	D	D	D
CD53	ATP8B4	Lipid & FA metabolism	02_B_Cell membrane	Detected in many	E	E	D	E	B	C	D	E	C	C	B	F	F	F	F	F	F	F
CD53	TMEM97	Lipid & FA metabolism	02_B_Cell membrane	Detected in many	C	D	C	C	D	C	B	C	C	C	C	C	B	B	C	C	C	B
CD53	SLC11A1	Metabolism - Other	02_B_Cell membrane	Detected in many	E	C	D	E	C	D	D	E	D	B	E	C	D	D	D	D	C	D
CD53	TRPM2	Metabolism - Other	02_B_Cell membrane	Detected in many	E	E	E	E	E	E	C	D	D	C	E	C	D	D	D	C	C	B
CD53	SLC7A14	Metabolism of amino acids and derivatives	02_B_Cell membrane	Detected in many	E	D	E	D	E	D	E	D	D	D	E	C	B	B	C	B	C	B
CD53	KCNAB2	Neuronal System_synapses_channels	02_B_Cell membrane	Detected in many	D	D	B	C	D	C	C	C	B	B	D	B	B	B	C	C	C	B
CD53	SNAP25	Neuronal System_synapses_channels	02_B_Cell membrane	Detected in many	E	E	C	D	C	C	C	E	E	C	E	A	A	A	A	A	A	A
CD53	CYBC1	Unknown	02_B_Cell membrane	#N/A	F	C	C	C	C	C	C	C	C	B	D	C	C	C	C	C	C	C
CMTM7	ADTRP	Hemostasis	02_B_Cell membrane	Detected in many	E	D	D	C	D	D	B	C	D	D	E	F	F	F	F	F	F	F
CMTM7	CD79A	Adaptive Immune System	02_B_Cell membrane	Detected in many	E	D	D	D	D	D	D	A	D	D	E	F	F	F	F	F	F	F
GZMB	PRF1	Innate Immune System	04_EXTRACELLULAR	Detected in many	E	D	D	E	E	D	E	E	B	E	E	F	F	F	F	F	F	F
PLXNC1	SEMA7A	Developmental	02_B_Cell membrane	Detected in many	C	C	D	D	E	D	D	B	C	C	C	C	C	C	C	C	C	D
PLXNC1	PDC	Phototransduction & Retinoic cycle	01_B_9_Outer segments	Detected in some	F	F	F	F	F	F	F	F	F	F	F	A	B	B	A	B	B	B
TDRP	no
TSPAN11	ITGA7	ECM organisation	04_EXTRACELLULAR	Detected in many	C	D	D	D	B	C	C	D	E	C	E	D	C	D	D	D	C	C
TSPAN11	IGLL5	Adaptive Immune System	04_EXTRACELLULAR	Detected in many	E	E	E	E	E	E	E	B	E	E	E	F	F	F	F	F	F	F

## Sheet: AL2
Supplementary Table S6. PPI networks of 22 AMD risk genes of group 1a.
Sheet 2: AL2 – Tissue/ECM organisation
Risk gene	Interactor of risk gene	SysGO - class 2	Main location	Tissue specific expression	Expression CLASS (Schwann cells_1)	Expression CLASS (Schwann cells_2)	Expression CLASS (Melanocytes)	Expression CLASS (Endothelial cells)	Expression CLASS (Smooth muscle)	Expression CLASS (Fibroblasts)	Expression CLASS (RPE)	Expression CLASS (B cells)	Expression CLASS (T cells/NK cells)	Expression CLASS (monocytes and/or macrophages)	Expression CLASS (mast cells)	Expression CLASS (Rod photoreceptors)	Expression CLASS (Amacrine cells )	Expression CLASS (Bipolar cells )	Expression CLASS (Cone photoreceptors)	Expression CLASS (Horizontal cells )	Expression CLASS (Müller glial cells)	Expression CLASS (Retinal ganglion cells )
COL8A1	LUM	Carbohydrate metabolism	04_EXTRACELLULAR	Detected in many	E	D	D	E	C	B	D	E	D	E	E	C	D	C	C	D	C	C
COL8A1	ADAMTSL4	ECM organisation	04_EXTRACELLULAR	Detected in many	E	C	C	C	C	B	B	E	D	B	E	F	F	F	F	F	F	F
COL8A1	COL11A1	ECM organisation	04_EXTRACELLULAR	Detected in many	E	D	C	E	E	C	C	E	E	E	E	C	B	C	C	C	B	C
COL8A1	COL12A1	ECM organisation	04_EXTRACELLULAR	Detected in many	B	C	D	E	C	C	C	E	E	E	E	D	C	E	E	D	D	C
COL8A1	COL14A1	ECM organisation	04_EXTRACELLULAR	Detected in many	B	D	D	D	B	B	E	E	D	E	E	F	F	F	F	F	F	F
COL8A1	COL15A1	ECM organisation	04_EXTRACELLULAR	Detected in many	E	C	D	C	D	B	D	E	E	E	E	F	F	F	F	F	F	F
COL8A1	COL16A1	ECM organisation	04_EXTRACELLULAR	Detected in many	C	B	C	E	C	B	C	D	E	E	E	D	C	C	D	D	B	D
COL8A1	COL1A1	ECM organisation	04_EXTRACELLULAR	Detected in many	D	B	C	D	B	B	C	E	C	E	D	F	F	F	F	F	F	F
COL8A1	COL1A2	ECM organisation	04_EXTRACELLULAR	Detected in many	E	B	B	C	B	B	D	E	D	D	E	D	D	D	E	E	E	E
COL8A1	COL20A1	ECM organisation	04_EXTRACELLULAR	Detected in some	E	E	D	D	E	D	B	E	D	E	E	E	D	E	E	E	D	E
COL8A1	COL21A1	ECM organisation	04_EXTRACELLULAR	Detected in many	E	B	E	D	C	C	D	E	E	E	E	F	F	F	F	F	F	F
COL8A1	COL22A1	ECM organisation	04_EXTRACELLULAR	Detected in many	E	E	D	E	E	D	E	E	E	E	E	D	D	D	D	C	B	D
COL8A1	COL23A1	ECM organisation	04_EXTRACELLULAR	Detected in many	C	D	D	C	E	D	D	E	D	D	E	C	C	C	C	C	B	D
COL8A1	COL24A1	ECM organisation	04_EXTRACELLULAR	Detected in many	E	E	C	E	D	D	D	D	E	E	E	C	C	C	C	D	B	D
COL8A1	COL25A1	ECM organisation	04_EXTRACELLULAR	Detected in many	E	E	D	D	D	C	E	D	E	E	E	B	C	C	C	C	C	C
COL8A1	COL27A1	ECM organisation	04_EXTRACELLULAR	Detected in many	C	C	B	D	C	B	C	E	C	E	E	D	E	E	E	E	D	D
COL8A1	COL28A1	ECM organisation	04_EXTRACELLULAR	Detected in many	B	B	E	D	E	D	E	E	E	E	E	C	C	C	C	C	D	D
COL8A1	COL3A1	ECM organisation	04_EXTRACELLULAR	Detected in many	C	C	D	B	C	B	D	E	E	D	E	F	F	F	F	F	F	F
COL8A1	COL4A1	ECM organisation	04_EXTRACELLULAR	Detected in many	C	B	D	B	B	B	D	E	E	D	E	D	D	D	D	D	C	D
COL8A1	COL4A2	ECM organisation	04_EXTRACELLULAR	Detected in many	B	B	D	B	B	B	E	C	E	C	E	D	C	C	D	D	C	D
COL8A1	COL4A3	ECM organisation	04_EXTRACELLULAR	Detected in many	E	E	D	D	C	C	B	C	D	E	E	B	B	B	A	C	A	B
COL8A1	COL4A4	ECM organisation	04_EXTRACELLULAR	Detected in many	E	D	E	D	D	C	C	C	E	D	E	C	C	B	B	C	B	B
COL8A1	COL5A2	ECM organisation	04_EXTRACELLULAR	Detected in many	D	B	C	C	C	C	D	E	E	E	E	D	D	D	E	D	C	D
COL8A1	COL5A3	ECM organisation	04_EXTRACELLULAR	Detected in many	C	B	D	E	C	C	D	E	D	D	E	C	C	C	C	D	C	D
COL8A1	COL6A1	ECM organisation	04_EXTRACELLULAR	Detected in many	C	B	B	C	B	B	B	D	C	D	E	C	C	C	C	C	C	B
COL8A1	COL6A2	ECM organisation	04_EXTRACELLULAR	Detected in many	E	B	B	D	B	B	C	D	C	C	E	F	F	F	F	F	F	F
COL8A1	COL8A2	ECM organisation	04_EXTRACELLULAR	Detected in many	D	D	C	D	C	B	B	E	E	D	E	F	F	F	F	F	F	F
COL8A1	COL9A1	ECM organisation	04_EXTRACELLULAR	Detected in many	E	D	E	E	D	E	D	E	E	E	D	D	D	C	C	C	B	D
COL8A1	COL9A2	ECM organisation	04_EXTRACELLULAR	Detected in many	C	D	D	E	D	D	B	C	D	C	C	C	D	D	C	C	B	D
COL8A1	COL9A3	ECM organisation	04_EXTRACELLULAR	Detected in many	B	B	C	C	D	C	B	B	D	D	E	C	D	D	D	D	C	D
COL8A1	FBLN2	ECM organisation	04_EXTRACELLULAR	Detected in many	C	B	D	B	D	B	C	D	E	D	D	D	E	D	E	D	D	D
COL8A1	P3H2	ECM organisation	04_EXTRACELLULAR	Detected in many	C	C	E	C	D	C	D	D	E	D	E	C	C	C	D	C	B	C
COL8A1	P4HA2	ECM organisation	04_EXTRACELLULAR	Detected in many	C	B	C	C	C	C	C	D	D	D	D	C	C	C	C	C	C	C
COL8A1	PLOD2	ECM organisation	04_EXTRACELLULAR	Detected in many	E	C	C	B	C	B	B	D	D	D	E	B	B	B	B	C	B	B
COL8A1	CCN3	Signaling - Cell fates	04_EXTRACELLULAR	#N/A	F	B	C	D	D	C	E	E	E	C	B	D	D	D	D	D	D	D
TNR	BCAN	ECM organisation	04_EXTRACELLULAR	Detected in many	E	D	B	E	D	D	D	E	E	E	D	C	C	C	C	B	C	B
TNR	ITGA1	ECM organisation	04_EXTRACELLULAR	Detected in many	E	B	C	C	B	B	C	E	C	C	E	D	D	D	D	D	D	D
TNR	ITGA10	ECM organisation	04_EXTRACELLULAR	Detected in many	D	B	D	B	B	B	C	D	D	D	E	D	C	D	C	D	D	D
TNR	ITGA2	ECM organisation	04_EXTRACELLULAR	Detected in many	C	B	E	C	D	C	E	E	D	E	E	D	D	D	E	E	D	D
TNR	ITGA3	ECM organisation	04_EXTRACELLULAR	Detected in many	B	C	C	C	C	C	C	D	D	E	D	D	D	D	D	D	D	D
TNR	ITGA4	ECM organisation	04_EXTRACELLULAR	Detected in many	E	C	E	E	D	D	E	C	B	C	D	C	C	C	C	D	C	D
TNR	ITGA7	ECM organisation	04_EXTRACELLULAR	Detected in many	C	D	D	D	B	C	C	D	E	C	E	D	C	D	D	D	C	C
TNR	ITGA8	ECM organisation	04_EXTRACELLULAR	Detected in many	E	E	D	D	C	B	C	E	E	D	E	E	E	E	D	E	D	E
TNR	ITGB5	ECM organisation	04_EXTRACELLULAR	Detected in many	B	C	B	C	B	B	C	E	D	B	E	C	C	C	C	C	C	D
TNR	ITGB7	ECM organisation	04_EXTRACELLULAR	Detected in many	E	D	C	D	E	D	C	B	B	C	C	D	E	D	E	D	E	E
TNR	ITGB8	ECM organisation	04_EXTRACELLULAR	Detected in many	B	B	C	C	D	C	A	D	D	C	C	C	C	B	C	C	B	C

## Sheet: AL3
Supplementary Table S6. PPI networks of 22 AMD risk genes of group 1a.
Sheet 3: AL3 – Tissue/Cell-cell adhesion
Risk gene	Interactor of risk gene	SysGO - class 2	Main location	Tissue specific expression	Expression CLASS (Schwann cells_1)	Expression CLASS (Schwann cells_2)	Expression CLASS (Melanocytes)	Expression CLASS (Endothelial cells)	Expression CLASS (Smooth muscle)	Expression CLASS (Fibroblasts)	Expression CLASS (RPE)	Expression CLASS (B cells)	Expression CLASS (T cells/NK cells)	Expression CLASS (monocytes and/or macrophages)	Expression CLASS (mast cells)	Expression CLASS (Rod photoreceptors)	Expression CLASS (Amacrine cells )	Expression CLASS (Bipolar cells )	Expression CLASS (Cone photoreceptors)	Expression CLASS (Horizontal cells )	Expression CLASS (Müller glial cells)	Expression CLASS (Retinal ganglion cells )
ADGRL3	CD180	Adaptive Immune System	02_B_Cell membrane	Detected in many	E	E	D	D	E	D	E	B	E	C	E	F	F	F	F	F	F	F
ADGRL3	LUM	Carbohydrate metabolism	04_EXTRACELLULAR	Detected in many	E	D	D	E	C	B	D	E	D	E	E	C	D	C	C	D	C	C
ADGRL3	OMD	Carbohydrate metabolism	04_EXTRACELLULAR	Detected in many	E	E	D	D	D	B	D	E	E	E	E	D	D	D	D	E	D	D
ADGRL3	CHADL	Cell_cell_junctions_adhesion	02_A_Cell-cell-junctions	Detected in many	C	B	C	D	D	C	B	E	E	D	C	D	D	D	D	D	D	E
ADGRL3	FLRT2	Cell_cell_junctions_adhesion	02_A_Cell-cell-junctions	Detected in many	E	C	D	C	C	B	B	E	E	D	E	C	C	C	D	C	C	C
ADGRL3	FLRT3	Cell_cell_junctions_adhesion	02_A_Cell-cell-junctions	Detected in many	C	C	D	C	D	C	C	E	E	E	E	C	C	B	C	C	C	C
ADGRL3	ADGRA2	Cell_cell_junctions_adhesion	02_A_Cell-cell-junctions	Detected in many	D	C	C	C	B	B	D	D	D	E	E	D	D	D	E	D	C	D
ADGRL3	ISLR	Cell_cell_junctions_adhesion	02_A_Cell-cell-junctions	Detected in many	D	B	D	D	C	B	D	E	E	E	E	D	D	D	D	D	D	D
ADGRL3	LRRC4C	Developmental	02_B_Cell membrane	Detected in many	B	B	E	D	D	C	D	E	E	E	E	C	C	C	C	C	C	C
ADGRL3	BGN	ECM organisation	04_EXTRACELLULAR	Detected in many	E	C	D	B	B	B	C	E	D	D	D	F	F	F	F	F	F	F
ADGRL3	DCN	ECM organisation	04_EXTRACELLULAR	Detected in many	E	C	C	D	B	A	B	D	C	C	C	D	D	D	E	D	D	D
ADGRL3	ECM2	ECM organisation	04_EXTRACELLULAR	Detected in many	E	D	D	E	C	B	E	E	E	E	E	D	D	D	D	D	D	D
ADGRL3	FMOD	ECM organisation	04_EXTRACELLULAR	Detected in many	E	E	C	D	B	B	D	C	D	E	E	D	E	D	E	E	D	E
ADGRL3	OGN	ECM organisation	04_EXTRACELLULAR	Detected in many	E	E	D	D	C	B	C	E	D	D	E	E	E	E	E	E	D	E
ADGRL3	PODN	ECM organisation	04_EXTRACELLULAR	Detected in many	E	B	C	D	C	B	C	E	D	E	E	F	F	F	F	F	F	F
ADGRL3	LGR4	GPCR signaling	02_B_Cell membrane	Detected in many	D	B	C	C	D	C	C	D	E	D	E	B	B	B	B	B	B	C
ADGRL3	LPAR1	Inflammation	02_B_Cell membrane	Detected in many	C	B	D	C	C	B	D	E	D	C	E	F	F	F	F	F	F	F
ADGRL3	C3AR1	Innate Immune System	02_B_Cell membrane	Detected in many	E	E	D	E	E	E	E	E	C	B	B	D	E	E	D	D	E	E
ADGRL3	LRRC8B	Metabolism - Other	02_B_Cell membrane	Detected in many	B	B	C	C	C	C	C	C	C	C	C	C	B	B	B	C	C	B
ADGRL3	LRFN5	Neuronal System_synapses_channels	02_B_Cell membrane	Detected in many	D	D	D	E	E	C	D	D	D	E	E	C	C	C	C	C	C	B
ADGRL3	LRRN3	Neuronal System_synapses_channels	02_B_Cell membrane	Detected in many	E	C	D	D	D	D	D	E	D	E	E	C	B	C	C	C	C	C
ADGRL3	LRRTM2	Neuronal System_synapses_channels	02_B_Cell membrane	Detected in many	C	C	D	D	D	D	B	E	D	E	E	C	C	C	C	C	C	C
ADGRL3	LRTM1	Neuronal System_synapses_channels	02_B_Cell membrane	Detected in some	E	E	E	E	D	E	C	E	E	E	E	B	B	A	B	B	B	C
ADGRL3	SLIT2	Neuronal System_synapses_channels	04_EXTRACELLULAR	Detected in many	C	C	D	D	C	B	D	E	E	E	E	C	B	B	C	C	C	C
ADGRL3	SLIT3	Neuronal System_synapses_channels	04_EXTRACELLULAR	Detected in many	C	E	D	E	B	B	C	D	E	D	E	D	D	C	D	D	C	D
ADGRL3	LRG1	Signaling - Cell fates	04_EXTRACELLULAR	Detected in many	E	E	D	B	E	C	E	D	E	C	E	F	F	F	F	F	F	F
ADGRL3	VASN	Signaling - Cell fates	04_EXTRACELLULAR	Detected in many	B	B	B	C	B	B	B	D	C	C	E	D	D	D	D	D	C	D
ADGRL3	LRIG1	Signaling - Other	02_B_Cell membrane	Detected in many	D	C	C	C	C	B	C	D	B	D	C	C	C	C	C	C	B	C
ADGRL3	LRIT2	Signaling - Other	02_B_Cell membrane	Detected in some	E	D	E	E	E	E	D	E	E	E	E	B	C	C	B	C	C	C
ADGRL3	LRRC37A2	Signaling - Other	02_B_Cell membrane	Detected in some	E	C	C	D	D	C	C	D	C	D	E	C	C	C	B	C	C	B
CDH6	CDH1	Cell_cell_junctions_adhesion	02_A_Cell-cell-junctions	Detected in many	D	E	B	E	D	D	C	C	E	D	E	F	F	F	F	F	F	F
CDH6	CDH3	Cell_cell_junctions_adhesion	02_A_Cell-cell-junctions	Detected in many	E	E	C	E	D	D	B	E	D	E	E	D	D	D	E	D	D	D
CDH6	CDH1	Cell_cell_junctions_adhesion	02_A_Cell-cell-junctions	Detected in many	D	E	B	E	D	D	C	C	E	D	E	F	F	F	F	F	F	F
CDH6	CDH11	Cell_cell_junctions_adhesion	02_A_Cell-cell-junctions	Detected in many	D	C	D	B	B	B	D	E	E	D	D	C	C	C	C	D	C	D
CDH6	CDH12	Cell_cell_junctions_adhesion	02_A_Cell-cell-junctions	Detected in many	F	F	F	F	F	F	F	F	F	F	F	B	B	B	C	C	C	C
CDH6	CDH13	Cell_cell_junctions_adhesion	02_A_Cell-cell-junctions	Detected in many	E	E	E	B	D	D	E	E	E	E	E	D	C	D	D	C	D	D
CDH6	CDH2	Cell_cell_junctions_adhesion	02_A_Cell-cell-junctions	Detected in many	E	B	D	C	D	D	D	E	E	D	E	B	B	B	B	B	B	C
CDH6	CDH3	Cell_cell_junctions_adhesion	02_A_Cell-cell-junctions	Detected in many	E	E	C	E	D	D	B	E	D	E	E	D	D	D	E	D	D	D
CDH6	CDH5	Cell_cell_junctions_adhesion	02_A_Cell-cell-junctions	Detected in many	E	E	D	B	D	D	E	E	D	D	E	D	D	D	E	D	D	D
CDH6	CDH6	Cell_cell_junctions_adhesion	02_A_Cell-cell-junctions	Detected in many	C	C	D	E	B	C	E	E	E	E	E	D	C	C	C	D	D	C
CDH6	CDH7	Cell_cell_junctions_adhesion	02_A_Cell-cell-junctions	Detected in some	B	D	D	E	E	E	E	E	E	E	E	C	B	C	C	C	C	B
EMP2	no
ERC2	PPFIA2	Cell_cell_junctions_adhesion	02_A_Cell-cell-junctions	Detected in many	E	D	E	D	C	D	E	E	E	E	E	B	B	B	B	B	B	B
ERC2	PPFIA4	Cell_cell_junctions_adhesion	02_A_Cell-cell-junctions	Detected in many	E	D	D	E	E	D	D	E	D	E	E	C	C	C	C	C	C	B
POSTN	no

## Sheet: AL4
Supplementary Table S6. PPI networks of 22 AMD risk genes of group 1a.
Sheet 4: AL4 – Tissue/Cell signalling
Risk gene	Interactor of risk gene	SysGO - class 2	Main location	Tissue specific expression	Expression CLASS (Schwann cells_1)	Expression CLASS (Schwann cells_2)	Expression CLASS (Melanocytes)	Expression CLASS (Endothelial cells)	Expression CLASS (Smooth muscle)	Expression CLASS (Fibroblasts)	Expression CLASS (RPE)	Expression CLASS (B cells)	Expression CLASS (T cells/NK cells)	Expression CLASS (monocytes and/or macrophages)	Expression CLASS (mast cells)	Expression CLASS (Rod photoreceptors)	Expression CLASS (Amacrine cells )	Expression CLASS (Bipolar cells )	Expression CLASS (Cone photoreceptors)	Expression CLASS (Horizontal cells )	Expression CLASS (Müller glial cells)	Expression CLASS (Retinal ganglion cells )
EGFR	DCN	ECM organisation	04_EXTRACELLULAR	Detected in many	E	C	C	D	B	A	B	D	C	C	C	D	D	D	E	D	D	D
EGFR	TF	Hemostasis	04_EXTRACELLULAR	Detected in many	D	C	C	D	E	C	B	E	E	E	E	A	A	A	A	A	A	A
EGFR	LY86	Innate Immune System	04_EXTRACELLULAR	Detected in many	E	E	D	E	E	E	E	B	E	B	E	F	F	F	F	F	F	F
EGFR	ADRB2	Neuronal System_synapses_channels	02_B_Cell membrane	Detected in many	C	C	B	B	C	C	C	C	B	B	B	D	D	D	D	C	D	C
EGFR	NTRK2	Neuronal System_synapses_channels	02_B_Cell membrane	Detected in many	B	D	B	D	C	B	B	E	D	C	E	B	B	B	C	B	B	B
EGFR	EREG	Signaling - Cell fates	04_EXTRACELLULAR	Detected in many	E	D	D	E	E	D	D	E	E	B	E	F	F	F	F	F	F	F
EGFR	TFF3	Signaling - Cell fates	04_EXTRACELLULAR	Detected in many	E	E	C	B	E	C	E	E	E	E	E	F	F	F	F	F	F	F
PDGFRA	GPC6	Carbohydrate metabolism	04_EXTRACELLULAR	Detected in many	E	E	D	E	D	B	C	E	D	E	E	B	C	C	C	C	C	D
PDGFRA	SULF1	Carbohydrate metabolism	04_EXTRACELLULAR	Detected in many	C	D	D	C	C	B	B	D	D	D	E	B	C	B	B	B	B	C
PDGFRA	DIPK2A	Developmental	04_EXTRACELLULAR	#N/A	F	B	C	B	B	B	B	C	C	C	C	C	C	C	C	D	C	C
PDGFRA	SEMA3C	Developmental	04_EXTRACELLULAR	Detected in many	D	B	B	D	C	B	B	D	D	C	E	D	D	D	D	D	D	D
PDGFRA	ADAMTS1	ECM organisation	04_EXTRACELLULAR	Detected in many	B	B	B	B	B	B	B	E	C	C	C	C	C	C	C	C	B	C
PDGFRA	COL6A2	ECM organisation	04_EXTRACELLULAR	Detected in many	E	B	B	D	B	B	C	D	C	C	E	F	F	F	F	F	F	F
PDGFRA	CTSV	ECM organisation	04_EXTRACELLULAR	Detected in many	E	D	C	E	D	D	B	D	D	D	E	B	C	C	C	C	C	C
PDGFRA	ICAM4	ECM organisation	04_EXTRACELLULAR	Detected in many	E	C	C	B	C	B	D	D	D	C	C	F	F	F	F	F	F	F
PDGFRA	ITGA4	ECM organisation	04_EXTRACELLULAR	Detected in many	E	C	E	E	D	D	E	C	B	C	D	C	C	C	C	D	C	D
PDGFRA	ITGA7	ECM organisation	04_EXTRACELLULAR	Detected in many	C	D	D	D	B	C	C	D	E	C	E	D	C	D	D	D	C	C
PDGFRA	ITGA8	ECM organisation	04_EXTRACELLULAR	Detected in many	E	E	D	D	C	B	C	E	E	D	E	E	E	E	D	E	D	E
PDGFRA	LAMB1	ECM organisation	04_EXTRACELLULAR	Detected in many	B	B	C	B	C	B	C	D	C	D	D	C	B	C	C	C	C	C
PDGFRA	LAMB2	ECM organisation	04_EXTRACELLULAR	Detected in many	C	B	B	B	B	B	B	E	D	C	E	C	C	C	C	C	C	C
PDGFRA	SERPINE2	ECM organisation	04_EXTRACELLULAR	Detected in many	B	B	B	C	C	B	B	C	C	D	E	C	C	C	C	C	C	B
PDGFRA	SERPINF1	ECM organisation	04_EXTRACELLULAR	Detected in many	C	C	B	B	B	B	A	B	C	B	B	C	C	B	B	C	C	C
PDGFRA	TIMP3	ECM organisation	04_EXTRACELLULAR	Detected in many	A	A	B	A	A	A	A	C	C	C	B	C	C	C	C	C	B	B
PDGFRA	CRLF1	GPCR signaling	04_EXTRACELLULAR	Detected in many	E	B	D	E	C	C	E	E	D	E	E	F	F	F	F	F	F	F
PDGFRA	IFNG	GPCR signaling	04_EXTRACELLULAR	Detected in many	E	D	E	E	E	D	D	E	B	E	E	F	F	F	F	F	F	F
PDGFRA	IL10	GPCR signaling	04_EXTRACELLULAR	Detected in many	E	D	E	D	E	D	E	D	D	B	E	F	F	F	F	F	F	F
PDGFRA	IL11	GPCR signaling	04_EXTRACELLULAR	Detected in many	E	D	E	E	D	B	D	E	D	E	E	D	D	D	E	E	D	D
PDGFRA	IL6	GPCR signaling	04_EXTRACELLULAR	Detected in many	E	B	C	C	B	B	C	C	D	D	E	F	F	F	F	F	F	F
PDGFRA	LIF	GPCR signaling	04_EXTRACELLULAR	Detected in many	E	E	D	E	C	C	D	E	E	E	B	D	D	D	E	E	D	D
PDGFRA	OSM	GPCR signaling	04_EXTRACELLULAR	Detected in many	E	E	E	D	E	D	C	D	C	B	C	F	F	F	F	F	F	F
PDGFRA	PLAT	Hemostasis	04_EXTRACELLULAR	Detected in many	B	B	B	B	C	B	D	D	C	D	C	C	C	D	D	C	C	D
PDGFRA	ENPP1	Metabolism of vitamins and cofactors	04_EXTRACELLULAR	Detected in many	D	C	C	D	C	B	D	D	D	D	E	D	D	C	D	D	D	C
PDGFRA	CACNA2D2	Neuronal System_synapses_channels	02_B_Cell membrane	Detected in many	E	D	D	D	D	C	C	D	C	E	C	C	B	C	C	D	C	C
PDGFRA	SLIT2	Neuronal System_synapses_channels	04_EXTRACELLULAR	Detected in many	C	C	D	D	C	B	D	E	E	E	E	C	B	B	C	C	C	C
PDGFRA	ANGPT1	Signaling - Cell fates	04_EXTRACELLULAR	Detected in many	E	E	D	D	B	B	D	E	D	D	E	D	D	D	E	C	D	D
PDGFRA	BMP7	Signaling - Cell fates	04_EXTRACELLULAR	Detected in many	C	C	C	E	D	D	B	E	D	D	C	C	C	D	D	D	C	D
PDGFRA	CHRD	Signaling - Cell fates	04_EXTRACELLULAR	Detected in many	E	D	D	E	B	B	D	E	D	E	D	E	E	E	D	E	E	E
PDGFRA	EREG	Signaling - Cell fates	04_EXTRACELLULAR	Detected in many	E	D	D	E	E	D	D	E	E	B	E	F	F	F	F	F	F	F
PDGFRA	FGF1	Signaling - Cell fates	04_EXTRACELLULAR	Detected in many	B	D	D	D	C	D	D	E	E	E	E	C	C	C	C	C	B	C
PDGFRA	FGF2	Signaling - Cell fates	04_EXTRACELLULAR	Detected in many	D	B	C	B	B	B	B	E	C	D	E	C	C	D	C	D	C	D
PDGFRA	FGF7	Signaling - Cell fates	04_EXTRACELLULAR	Detected in many	B	C	C	E	B	B	C	E	D	D	E	D	D	D	D	E	E	D
PDGFRA	GDF15	Signaling - Cell fates	04_EXTRACELLULAR	Detected in many	D	D	B	B	D	B	C	E	E	C	E	D	E	D	E	E	E	E
PDGFRA	HGF	Signaling - Cell fates	04_EXTRACELLULAR	Detected in many	D	C	E	C	B	C	D	E	E	C	E	C	D	D	D	C	C	D
PDGFRA	IGF2	Signaling - Cell fates	04_EXTRACELLULAR	Detected in many	D	C	C	C	B	A	C	D	C	C	C	F	F	F	F	F	F	F
PDGFRA	KITLG	Signaling - Cell fates	04_EXTRACELLULAR	Detected in many	E	B	C	C	C	B	C	E	E	D	E	C	C	C	D	C	D	D
PDGFRA	NDNF	Signaling - Cell fates	04_EXTRACELLULAR	Detected in many	E	D	C	C	C	B	D	E	D	E	E	C	C	B	C	C	C	C
PDGFRA	PDGFB	Signaling - Cell fates	04_EXTRACELLULAR	Detected in many	E	B	E	C	D	D	E	D	D	C	E	F	F	F	F	F	F	F
PDGFRA	PDGFD	Signaling - Cell fates	04_EXTRACELLULAR	Detected in many	E	E	B	C	C	B	C	E	C	E	E	D	D	D	E	C	D	E
PDGFRA	PGF	Signaling - Cell fates	04_EXTRACELLULAR	Detected in many	C	B	C	C	B	B	C	D	C	D	E	D	D	D	D	D	D	D
PDGFRA	PROS1	Signaling - Cell fates	04_EXTRACELLULAR	Detected in many	C	B	C	B	C	B	D	D	E	C	C	C	C	C	C	D	C	C
PDGFRA	VEGFC	Signaling - Cell fates	04_EXTRACELLULAR	Detected in many	E	D	D	B	C	D	C	D	E	E	E	D	E	E	D	E	D	E
PDGFRA	WNT16	Signaling - Cell fates	04_EXTRACELLULAR	Detected in many	E	E	E	E	E	D	E	B	E	E	E	F	F	F	F	F	F	F
PDGFRA	PRXL2A	Signaling - ROS/hypoxia, heat stress	04_EXTRACELLULAR	#N/A	F	C	B	B	C	B	B	C	D	C	D	B	B	B	B	B	B	B
KCNJ2	KCNJ10	Neuronal System_synapses_channels	02_B_Cell membrane	Detected in many	D	E	E	E	E	D	E	E	E	E	E	C	C	C	C	C	B	C
KCNJ2	KCNJ14	Neuronal System_synapses_channels	02_B_Cell membrane	Detected in many	E	C	C	D	C	C	D	C	C	D	E	B	C	C	C	C	C	C
KCNJ2	KCNJ2	Neuronal System_synapses_channels	02_B_Cell membrane	Detected in many	E	D	C	C	D	C	D	E	E	D	E	C	C	B	C	B	C	C
KCNJ2	KCNQ3	Neuronal System_synapses_channels	02_B_Cell membrane	Detected in many	D	E	E	D	E	D	E	E	E	C	E	C	C	C	C	C	C	B
SLC1A7	no

## Sheet: AL5
Supplementary Table S6. PPI networks of 22 AMD risk genes of group 1a.
Sheet 5: AL5 – Tissue/Metabolism
Risk gene	Interactor of risk gene	SysGO - class 2	Main location	Tissue specific expression	Expression CLASS (Schwann cells_1)	Expression CLASS (Schwann cells_2)	Expression CLASS (Melanocytes)	Expression CLASS (Endothelial cells)	Expression CLASS (Smooth muscle)	Expression CLASS (Fibroblasts)	Expression CLASS (RPE)	Expression CLASS (B cells)	Expression CLASS (T cells/NK cells)	Expression CLASS (monocytes and/or macrophages)	Expression CLASS (mast cells)	Expression CLASS (Rod photoreceptors)	Expression CLASS (Amacrine cells )	Expression CLASS (Bipolar cells )	Expression CLASS (Cone photoreceptors)	Expression CLASS (Horizontal cells )	Expression CLASS (Müller glial cells)	Expression CLASS (Retinal ganglion cells )
CBS	no
SLC16A8	no

## Sheet: AL6
Supplementary Table S6. PPI networks of 22 AMD risk genes of group 1a.
Sheet 6: AL6 – Cell/signalling and nuclear
Risk gene	Interactor of risk gene	SysGO - class 2	Main location	Tissue specific expression	Expression CLASS (Schwann cells_1)	Expression CLASS (Schwann cells_2)	Expression CLASS (Melanocytes)	Expression CLASS (Endothelial cells)	Expression CLASS (Smooth muscle)	Expression CLASS (Fibroblasts)	Expression CLASS (RPE)	Expression CLASS (B cells)	Expression CLASS (T cells/NK cells)	Expression CLASS (monocytes and/or macrophages)	Expression CLASS (mast cells)	Expression CLASS (Rod photoreceptors)	Expression CLASS (Amacrine cells )	Expression CLASS (Bipolar cells )	Expression CLASS (Cone photoreceptors)	Expression CLASS (Horizontal cells )	Expression CLASS (Müller glial cells)	Expression CLASS (Retinal ganglion cells )
EGFR	EPS8	Cytoskeleton	01_D_1_Microfilaments (Actin)	Detected in many	C	C	B	B	B	B	C	D	D	B	E	B	B	B	B	B	B	B
EGFR	PIK3R3	Lipid & FA metabolism	01_A_Cytosol	Detected in many	C	B	C	B	C	B	B	C	C	C	E	B	B	B	B	B	B	C
EGFR	UCHL1	Post-translational protein modification	01_A_Cytosol	Detected in many	C	B	C	C	C	B	B	D	D	E	E	A	A	A	B	A	A	A
EGFR	ERRFI1	Signaling - Cell fates	01_A_Cytosol	Detected in many	B	B	B	B	B	B	B	C	C	C	C	C	B	C	C	C	B	C
EGFR	IGFBP3	Signaling - Cell fates	01_A_Cytosol	Detected in many	E	D	C	B	C	B	D	E	C	D	E	C	C	D	D	D	C	D
EGFR	S100A4	Signaling - Other	01_A_Cytosol	Detected in many	B	B	C	C	B	B	C	B	A	A	A	D	D	D	D	C	D	D
PDGFRA	SHC2	Adapters/scaffolds	01_A_Cytosol	Detected in many	E	C	B	C	C	B	C	E	E	C	D	C	C	C	C	C	C	C
PDGFRA	ERO1B	Endoplasmic Reticulum & Golgi	01_B_2_Endoplasmic reticulum	Detected in many	C	B	B	B	B	B	B	B	B	C	C	B	B	B	B	B	B	B
PDGFRA	POGLUT3	Endoplasmic Reticulum & Golgi	01_B_2_Endoplasmic reticulum	#N/A	F	C	C	C	C	B	C	E	C	C	E	D	D	C	D	D	D	D
PDGFRA	PIK3R3	Lipid & FA metabolism	01_A_Cytosol	Detected in many	C	B	C	B	C	B	B	C	C	C	E	B	B	B	B	B	B	C
PDGFRA	PAM	Protein folding & repair	01_B_3_Golgi apparatus	Detected in many	B	C	C	B	C	B	C	D	C	C	C	B	B	B	C	B	B	B
PDGFRA	GTPBP6	Signaling - Other	01_B_1_Mitochondria	Detected in many	C	C	B	B	B	B	C	B	B	C	C	F	F	F	F	F	F	F
KCNJ2	GABBR1	Neuronal System_synapses_channels	02_B_Cell membrane	Detected in many	D	B	B	C	C	C	C	C	C	C	C	B	B	B	C	B	B	B
KCNJ2	GABBR2	Neuronal System_synapses_channels	02_B_Cell membrane	Detected in many	D	E	D	E	E	D	D	E	E	E	E	B	B	B	C	C	B	B
KCNJ2	GNB3	Signaling - G protein	02_B_Cell membrane	Detected in many	E	D	C	D	D	C	B	E	E	E	E	A	B	A	A	B	B	B
KCNJ2	GNG3	Signaling - G protein	02_B_Cell membrane	Detected in many	E	E	D	D	E	E	E	E	E	E	E	B	B	B	B	B	B	B
KCNJ2	GNG7	Signaling - G protein	02_B_Cell membrane	Detected in many	C	C	C	C	C	C	C	B	D	C	C	C	B	C	C	B	B	C
KCNJ2	GNGT1	Signaling - G protein	02_B_Cell membrane	Detected in some	E	E	C	D	D	D	B	D	E	D	E	A	A	A	A	A	A	A
DPF3	H3-3B	Chromatin organization	03_D_Chromatin	#N/A	F	A	A	A	A	A	A	A	A	A	A	A	A	A	A	A	A	A
DPF3	NEUROD1	Developmental	03_A_Nucleus	Detected in some	F	F	F	F	F	F	F	F	F	F	F	A	B	B	A	B	B	B
PRRX2	no
