# Supplementary material for: Combining Gene–Disease Associations with Single-Cell Gene Expression Data Provides Anatomy-Specific Subnetworks in Age-Related Macular Degeneration
Source: Netw Syst Med. 2020 Aug 3;3(1):105–21. doi: 10.1089/nsm.2020.0005 (PMC7416628; doi:10.1089/nsm.2020.0005)
Supplement: Supplemental data [file Supp_Table5.xlsx]

## Sheet: all 307
Supplementary Table S5. Gene expression and SysGO classes of groups 1a, 1b, 2, and 3.
HGNC 28.12.2019	Gene expression (Voigt AP et al)										Gene expression (Liang et al, 2019)							Human Protein Atlas (06032020)	Table S4	SysGO
Gene symbol	Expression CLASS (Schwann cells_1_2)	Expression CLASS (Melanocytes)	Expression CLASS (Endothelial cells)	Expression CLASS (Smooth muscle)	Expression CLASS (Fibroblasts)	Expression CLASS (RPE)	Expression CLASS (B cells)	Expression CLASS (T cells/NK cells)	Expression CLASS (monocytes and/or macrophages)	Expression CLASS (mast cells)	Expression CLASS (Rod photoreceptors)	Expression CLASS (Amacrine cells )	Expression CLASS (Bipolar cells )	Expression CLASS (Cone photoreceptors)	Expression CLASS (Horizontal cells )	Expression CLASS (Müller glial cells)	Expression CLASS (Retinal ganglion cells )	Tissue specific expression	Total other age related diseases	SysGO - class 2	Cell specificity class
KSR2	D	E	E	E	D	C	E	E	E	E	C	C	C	C	C	C	C	Detected in many	4	Adapters/scaffolds	Group 1b
SPRY4	C	C	C	C	B	D	E	D	D	E	D	D	D	D	E	D	D	Detected in many	1	Adapters/scaffolds	Group 1b
TRIB2	C	B	C	B	C	C	C	C	D	D	B	B	B	B	B	B	C	Detected in all	2	Adapters/scaffolds	Group 3
CD53	D	E	D	D	D	D	B	B	B	B	F	F	F	F	F	F	F	Detected in many	0	Adaptive Immune System	Group 1a
MICB	D	E	C	E	C	C	C	C	C	C	D	D	D	D	E	D	E	Detected in many	4	Adaptive Immune System	Group 1b
HLA-DQB1	B	D	B	E	D	D	A	B	B	E	D	C	C	C	C	C	D	Detected in many	8	Adaptive Immune System	Group 1b
CD34	E	D	B	D	D	E	E	E	D	E	D	D	D	D	D	D	E	Detected in all	0	Adaptive Immune System	Group 2
PILRA	D	D	D	E	C	D	E	D	B	E	D	D	D	D	D	D	D	Detected in all	1	Adaptive Immune System	Group 2
CD276	C	B	C	B	B	B	D	D	C	C	C	C	C	C	C	C	C	Detected in many	0	Adaptive Immune System	Group 2
HLA-B	A	B	A	A	B	B	A	A	A	A	B	B	B	B	B	B	B	Detected in all	5	Adaptive Immune System	Group 3
HERC2	B	C	C	C	C	C	C	C	C	D	B	B	B	B	B	B	B	Detected in all	2	Adaptive Immune System	Group 3
HLA-DPA1	B	C	B	C	C	D	A	B	A	C	C	C	C	C	C	C	B	Detected in all	3	Adaptive Immune System	Group 3
HLA-DRA	A	C	B	C	C	D	A	B	A	D	C	C	C	C	C	C	C	Detected in all	8	Adaptive Immune System	Group 3
ERAP1	C	C	C	C	C	D	D	C	C	D	C	C	C	C	C	C	C	Detected in all	2	Adaptive Immune System	Group 3
ASAP2	B	C	C	C	C	C	E	D	D	E	C	C	B	C	C	C	B	Detected in many	5	ARF GTPases and regulators	Group 1b
HERC1	B	B	C	C	C	C	C	B	B	B	B	B	B	B	B	B	B	Detected in all	1	ARF GTPases and regulators	Group 3
SLC16A8	C	C	D	C	C	A	D	D	D	C	D	D	D	D	E	D	D	Detected in many	0	Carbohydrate metabolism	Group 1a
HS3ST4	E	E	E	E	E	D	E	E	E	E	D	D	C	D	D	D	D	Detected in some	0	Carbohydrate metabolism	Group 1a
B4GALT6	C	D	D	E	C	C	E	D	E	E	C	B	B	B	B	B	B	Detected in many	1	Carbohydrate metabolism	Group 1b
MANBA	C	C	C	C	C	C	C	C	B	C	C	C	C	C	C	C	B	Detected in all	1	Carbohydrate metabolism	Group 3
B3GLCT	C	C	D	D	C	C	C	C	D	D	C	C	C	C	C	C	C	Detected in all	0	Carbohydrate metabolism	Group 3
CARD9	E	D	E	D	C	E	E	D	C	E	F	F	F	F	F	F	F	Detected in many	2	Cell death	Group 1b
WWOX	C	C	C	C	C	C	D	C	C	E	C	C	C	C	C	C	C	Detected in all	3	Cell death	Group 2
POSTN	E	C	B	D	D	E	E	E	E	E	F	F	F	F	F	F	F	Detected in many	0	Cell_cell_junctions_adhesion	Group 1a
ADGRL3	B	E	E	D	C	D	E	E	E	E	C	B	C	C	C	B	C	Detected in many	0	Cell_cell_junctions_adhesion	Group 1a
CDH6	C	D	E	B	C	E	E	E	E	E	D	C	C	C	D	D	C	Detected in many	0	Cell_cell_junctions_adhesion	Group 1a
EMP2	A	C	B	B	B	B	D	D	C	D	C	D	C	D	D	C	E	Detected in many	0	Cell_cell_junctions_adhesion	Group 1a
DPT	E	E	E	E	C	E	E	E	E	E	F	F	F	F	F	F	F	Detected in many	3	Cell_cell_junctions_adhesion	Group 1b
CDH13	E	E	B	D	D	E	E	E	E	E	D	C	D	D	C	D	D	Detected in many	6	Cell_cell_junctions_adhesion	Group 1b
CGNL1	C	C	C	E	C	C	E	E	E	E	C	C	C	C	C	B	C	Detected in many	1	Cell_cell_junctions_adhesion	Group 1b
HMCN1	C	D	D	E	D	D	E	E	E	E	D	D	D	D	C	D	D	Detected in many	1	Cell_cell_junctions_adhesion	Group 1b
CNTN4	C	C	E	C	C	C	D	E	E	E	C	B	B	C	B	B	C	Detected in many	2	Cell_cell_junctions_adhesion	Group 1b
CELSR1	E	D	D	E	D	D	C	D	D	E	D	D	D	D	D	D	C	Detected in many	1	Cell_cell_junctions_adhesion	Group 1b
PCDH9	B	C	C	C	B	C	D	D	D	E	B	A	A	B	A	B	A	Detected in many	1	Cell_cell_junctions_adhesion	Group 1b
GJA1	B	C	B	D	C	B	D	E	D	D	C	D	C	D	D	D	D	Detected in many	2	Cell_cell_junctions_adhesion	Group 1b
AMIGO2	D	D	C	D	C	E	C	C	D	D	C	B	B	C	C	C	C	Detected in all	1	Cell_cell_junctions_adhesion	Group 2
NECTIN2	B	B	B	B	B	C	D	D	B	E	D	D	D	D	D	C	D	Detected in all	2	Cell_cell_junctions_adhesion	Group 2
CADM1	B	C	D	D	C	C	D	C	C	C	A	A	A	A	A	A	B	Detected in many	2	Cell_cell_junctions_adhesion	Group 2
LPP	B	B	B	B	B	C	B	B	B	D	C	C	C	C	C	B	B	Detected in all	5	Cell_cell_junctions_adhesion	Group 3
ANTXR2	B	C	C	C	C	D	B	C	B	B	C	C	C	B	D	C	D	Detected in all	2	Cell_cell_junctions_adhesion	Group 3
L3MBTL4	D	C	D	C	C	C	E	D	D	E	D	D	D	D	D	D	E	Detected in all	3	Chromatin organization	Group 2
SETD7	C	C	C	C	B	C	C	C	C	E	C	C	C	C	C	C	C	Detected in all	1	Chromatin organization	Group 2
JARID2	C	B	C	C	C	C	B	B	B	B	B	B	B	B	B	B	B	Detected in all	1	Chromatin organization	Group 3
REST	B	B	B	B	B	C	B	B	B	C	C	C	C	B	C	B	D	Detected in all	2	Chromatin organization	Group 3
SYN3	D	D	E	D	D	D	E	E	E	E	C	C	C	C	C	C	C	Detected in many	0	Cytoskeleton	Group 1a
PHACTR3	D	D	E	D	D	E	E	E	E	E	C	C	C	C	C	C	C	Detected in many	1	Cytoskeleton	Group 1b
DNAH11	D	E	D	D	D	D	E	E	E	E	D	D	D	E	C	D	D	Detected in many	2	Cytoskeleton	Group 1b
SGCD	B	B	C	D	C	D	E	D	E	E	C	C	C	B	C	D	D	Detected in many	2	Cytoskeleton	Group 1b
SNTB1	C	C	E	D	D	B	E	C	C	E	C	D	C	C	D	C	D	Detected in many	1	Cytoskeleton	Group 1b
EML6	D	D	D	C	D	C	E	D	D	E	C	C	C	B	C	C	C	Detected in many	1	Cytoskeleton	Group 1b
CDC42BPB	C	C	B	B	C	C	D	D	C	E	B	B	C	B	C	C	B	Detected in all	1	Cytoskeleton	Group 2
CEP152	C	C	D	D	C	C	D	C	C	E	C	D	D	C	D	C	C	Detected in all	1	Cytoskeleton	Group 2
CAMSAP2	B	C	B	C	B	B	D	D	C	D	B	B	B	B	B	B	B	Detected in many	1	Cytoskeleton	Group 2
CCSER2	B	B	B	C	B	B	C	B	C	C	B	B	B	B	B	B	B	Detected in all	0	Cytoskeleton	Group 3
CEP85L	B	C	C	B	C	C	C	C	C	C	C	C	C	C	B	C	B	Detected in all	2	Cytoskeleton	Group 3
PDLIM5	B	B	B	B	B	B	C	C	C	B	B	C	C	B	C	B	B	Detected in all	2	Cytoskeleton	Group 3
CDC42EP3	C	B	B	B	B	B	B	B	B	B	C	C	C	C	B	C	C	Detected in all	4	Cytoskeleton	Group 3
SPTBN1	B	B	B	B	B	B	B	B	C	C	A	A	A	A	A	A	A	Detected in all	0	Cytoskeleton	Group 3
KIF13A	C	B	B	C	C	B	C	D	C	D	C	C	C	C	C	C	C	Detected in all	0	Cytoskeleton	Group 3
POC5	C	C	D	D	C	D	C	C	C	C	B	C	C	C	C	C	C	Detected in all	3	Cytoskeleton	Group 3
CNN2	C	C	C	B	B	B	B	B	B	C	C	D	D	D	D	C	D	Detected in all	0	Cytoskeleton	Group 3
MYO1D	C	B	C	C	C	C	C	C	D	C	D	D	D	B	D	D	D	Detected in all	0	Cytoskeleton	Group 3
PLXNC1	D	B	E	D	B	C	C	C	C	C	D	C	C	D	C	D	C	Detected in many	0	Developmental	Group 1a
PLXDC2	B	D	C	E	B	C	E	D	B	C	C	C	C	C	C	C	C	Detected in all	0	Developmental	Group 2
RAD51B	D	C	D	D	D	C	E	C	C	E	D	D	D	D	D	D	D	Detected in all	4	DNA Repair	Group 2
BARD1	C	C	C	C	C	C	C	C	C	D	C	C	C	D	D	C	D	Detected in all	1	DNA Repair	Group 3
CDT1	D	C	D	E	D	D	E	D	D	E	D	E	D	D	D	D	D	Detected in many	2	DNA Replication	Group 1b
PRIM1	C	C	D	D	C	C	D	C	D	D	C	C	C	C	C	C	C	Detected in all	1	DNA Replication	Group 3
COL8A1	B	D	B	C	B	B	E	D	E	E	D	E	D	E	D	D	E	Detected in many	0	ECM organisation	Group 1a
TNR	E	E	D	E	E	D	D	D	E	E	D	D	D	D	B	C	D	Detected in many	0	ECM organisation	Group 1a
LAMA2	C	D	E	D	C	D	D	D	D	E	C	D	D	D	C	C	C	Detected in many	0	ECM organisation	Group 1a
COL10A1	E	E	E	D	C	E	E	D	E	E	D	D	D	E	C	D	D	Detected in some	0	ECM organisation	Group 1a
FBN2	E	E	E	D	C	E	E	E	D	E	D	E	D	E	D	C	E	Detected in many	2	ECM organisation	Group 1b
ADAMTS9	C	D	B	B	B	C	E	D	D	E	D	E	D	C	D	D	D	Detected in many	7	ECM organisation	Group 1b
HTRA1	B	C	B	B	B	B	E	C	C	E	B	B	B	B	A	B	C	Detected in many	1	ECM organisation	Group 1b
PZP	E	E	D	E	E	E	E	D	E	E	D	D	C	C	D	D	C	Detected in some	1	ECM organisation	Group 1b
FBLN5	B	D	C	C	B	B	E	C	D	E	F	F	F	F	F	F	F	Detected in all	0	ECM organisation	Group 2
TNXB	D	D	B	B	B	D	E	D	D	E	F	F	F	F	F	F	F	Detected in all	4	ECM organisation	Group 2
ITGA6	B	D	B	E	D	B	D	C	D	E	C	C	C	B	C	C	C	Detected in all	1	ECM organisation	Group 2
EFEMP1	C	C	B	B	A	B	C	C	C	D	C	C	C	C	C	B	C	Detected in many	2	ECM organisation	Group 2
ERC2	E	E	E	D	D	E	E	E	E	E	C	C	C	C	C	C	B	Detected in many	0	Endoplasmic Reticulum & Golgi	Group 1a
EXOC3L2	E	D	C	E	D	C	D	E	E	E	F	F	F	F	F	F	F	Detected in many	3	Endoplasmic Reticulum & Golgi	Group 1b
PCED1B	E	C	D	D	D	E	C	C	D	D	F	F	F	F	F	F	F	Detected in many	1	Endoplasmic Reticulum & Golgi	Group 1b
SEC16B	E	D	C	D	D	D	E	E	E	D	D	D	D	D	C	C	C	Detected in many	3	Endoplasmic Reticulum & Golgi	Group 1b
SNX7	C	C	C	C	C	D	E	E	D	E	D	C	D	D	D	C	C	Detected in many	1	Endoplasmic Reticulum & Golgi	Group 1b
GLG1	B	B	B	B	B	C	C	B	B	E	B	B	B	B	B	B	B	Detected in all	0	Endoplasmic Reticulum & Golgi	Group 2
EXOC5	C	C	C	C	C	C	C	C	C	C	B	B	B	B	B	B	B	Detected in all	0	Endoplasmic Reticulum & Golgi	Group 3
GOSR2	C	C	C	C	C	C	C	C	C	D	C	C	C	C	C	C	C	Detected in all	2	Endoplasmic Reticulum & Golgi	Group 3
CX3CR1	E	E	E	E	D	E	E	C	C	E	F	F	F	F	F	F	F	Detected in many	0	GPCR signaling	Group 1a
CMKLR1	E	E	C	C	C	E	D	D	C	E	F	F	F	F	F	F	F	Detected in many	0	GPCR signaling	Group 1a
IL2RA	E	E	E	E	D	E	C	C	C	E	F	F	F	F	F	F	F	Detected in many	8	GPCR signaling	Group 1b
GPR65	D	E	E	E	D	E	C	B	B	B	F	F	F	F	F	F	F	Detected in many	3	GPCR signaling	Group 1b
IRF8	C	E	C	D	C	C	B	C	B	E	F	F	F	F	F	F	F	Detected in many	3	GPCR signaling	Group 1b
LIF	E	D	E	C	C	D	E	E	E	B	D	D	D	E	E	D	D	Detected in many	1	GPCR signaling	Group 1b
STAT4	D	E	D	D	D	E	C	B	C	D	D	C	D	D	D	D	C	Detected in many	4	GPCR signaling	Group 1b
CIITA	C	E	D	E	D	D	C	E	C	E	F	F	F	F	F	F	F	Detected in all	0	GPCR signaling	Group 2
ACKR3	B	C	B	B	B	D	E	D	D	E	D	D	D	E	E	D	E	Detected in all	0	GPCR signaling	Group 2
IL1RAP	B	B	C	D	C	D	C	C	C	C	D	D	C	C	D	D	D	Detected in many	4	GPCR signaling	Group 2
HPR	C	E	E	E	E	E	E	E	E	E	F	F	F	F	F	F	F	Detected in some	0	Hemostasis	Group 1a
TF	C	C	D	E	C	B	E	E	E	E	A	A	A	A	A	A	A	Detected in many	3	Hemostasis	Group 1b
SELP	E	D	B	D	D	D	D	E	E	E	F	F	F	F	F	F	F	Detected in all	2	Hemostasis	Group 2
SCPEP1	B	B	C	B	B	C	B	C	B	D	C	C	C	C	C	C	C	Detected in all	0	Hormones	Group 3
C9	E	D	C	E	C	E	E	E	C	E	F	F	F	F	F	F	F	Detected in single	0	Innate Immune System	Group 1a
CFB	D	D	C	C	B	D	E	E	C	E	E	E	D	E	E	E	E	Detected in many	1	Innate Immune System	Group 1b
C2	D	C	D	D	B	D	E	D	B	E	F	F	F	F	F	F	F	Detected in many	2	Innate Immune System	Group 1b
CFI	C	D	B	D	B	B	E	D	D	E	C	C	C	C	C	B	D	Detected in many	2	Innate Immune System	Group 1b
C3	C	C	D	C	B	C	D	C	B	E	C	D	D	D	D	D	D	Detected in all	0	Innate Immune System	Group 2
CFH	C	B	B	B	B	B	D	C	C	C	D	C	D	D	D	C	D	Detected in many	4	Innate Immune System	Group 2
CST3	A	B	A	A	A	A	B	B	A	B	C	C	C	C	C	C	C	Detected in all	1	Innate Immune System	Group 3
CLIC5	E	E	D	D	D	E	E	D	E	E	C	C	C	D	C	C	D	Detected in many	0	Ion transporters	Group 1a
SCN5A	D	E	E	E	D	D	E	D	E	E	D	D	D	C	D	D	D	Detected in some	1	Ion transporters	Group 1b
LACC1	C	C	C	C	C	D	C	D	C	C	C	D	D	D	D	C	C	Detected in all	2	Ion transporters	Group 3
SOAT2	E	E	E	D	C	E	E	D	D	E	F	F	F	F	F	F	F	Detected in some	0	Lipid & FA metabolism	Group 1a
CETP	E	E	D	E	D	D	D	E	C	E	F	F	F	F	F	F	F	Detected in many	5	Lipid & FA metabolism	Group 1b
SLC44A4	D	D	D	D	C	D	E	D	E	E	F	F	F	F	F	F	F	Detected in many	3	Lipid & FA metabolism	Group 1b
LIPC	B	E	D	E	D	E	E	E	E	E	F	F	F	F	F	F	F	Detected in some	2	Lipid & FA metabolism	Group 1b
PLCB1	C	E	C	D	D	D	E	C	D	E	C	B	B	C	C	C	B	Detected in all	1	Lipid & FA metabolism	Group 2
ACAD10	C	C	D	D	C	C	E	D	D	E	C	C	C	C	C	C	C	Detected in all	1	Lipid & FA metabolism	Group 2
PGS1	C	C	C	C	C	C	D	C	B	E	C	C	C	C	C	C	C	Detected in all	0	Lipid & FA metabolism	Group 2
PLA2G6	C	C	D	D	C	C	D	C	D	E	D	D	D	D	D	D	C	Detected in all	1	Lipid & FA metabolism	Group 2
TMEM97	C	C	C	D	C	B	C	C	C	C	C	B	B	C	C	C	B	Detected in many	0	Lipid & FA metabolism	Group 2
PLA2G12A	C	C	C	C	B	B	C	C	C	C	B	C	B	B	B	B	B	Detected in all	2	Lipid & FA metabolism	Group 3
PLEKHA1	B	C	B	C	C	B	C	B	C	C	B	B	B	B	C	C	B	Detected in all	5	Lipid & FA metabolism	Group 3
LDLR	B	B	B	B	B	A	C	B	B	B	C	B	C	C	B	B	B	Detected in all	1	Lipid & FA metabolism	Group 3
ABHD2	C	C	C	B	B	B	D	C	B	B	C	B	C	C	C	C	B	Detected in all	1	Lipid & FA metabolism	Group 3
ABCA1	B	C	C	C	B	C	D	D	B	B	C	D	C	C	C	C	C	Detected in all	5	Lipid & FA metabolism	Group 3
MFSD8	C	C	C	C	C	C	C	C	D	C	C	C	C	C	C	C	C	Detected in all	0	Lysosomes	Group 3
CYP4B1	E	E	D	C	C	E	E	E	E	E	F	F	F	F	F	F	F	Detected in many	0	Metabolism - Other	Group 1a
SLC1A7	E	D	D	D	D	C	E	D	E	E	B	B	B	B	C	B	C	Detected in many	0	Metabolism - Other	Group 1a
ALDH1A2	D	D	C	C	B	D	E	E	D	E	D	D	C	C	D	C	D	Detected in many	1	Metabolism - Other	Group 1b
APOC1	B	B	D	C	C	C	D	E	B	E	C	C	C	C	C	C	C	Detected in many	3	Metabolism - Other	Group 1b
TRPM3	C	C	D	C	C	A	E	C	D	E	C	C	C	C	C	B	C	Detected in many	1	Metabolism - Other	Group 1b
APOE	B	A	D	B	B	B	C	C	B	C	C	C	C	C	C	C	D	Detected in many	3	Metabolism - Other	Group 2
CBS	B	C	D	C	C	C	D	D	D	E	C	C	C	C	C	C	C	Detected in many	0	Metabolism of amino acids and derivatives	Group 1a
TYR	E	B	E	E	D	D	E	D	D	E	F	F	F	F	F	F	F	Detected in some	1	Metabolism of amino acids and derivatives	Group 1b
IVD	C	C	B	B	C	B	C	C	D	C	C	C	C	C	C	C	C	Detected in all	1	Metabolism of amino acids and derivatives	Group 3
LARP6	C	C	B	B	B	C	D	D	D	E	C	C	C	D	C	C	C	Detected in all	1	Metabolism of mRNA & Translation	Group 2
WTAP	B	B	B	B	B	B	B	B	B	B	C	C	C	C	C	C	C	Detected in all	1	Metabolism of mRNA & Translation	Group 3
EIF3A	B	B	B	B	B	B	B	B	B	B	B	B	B	B	B	B	B	Detected in all	0	Metabolism of mRNA & Translation	Group 3
MBNL1	B	B	B	B	B	C	B	B	B	B	B	B	B	B	B	B	B	Detected in all	2	Metabolism of mRNA & Translation	Group 3
SKIV2L	C	C	C	C	C	C	C	C	C	D	C	C	C	C	C	C	C	Detected in all	1	Metabolism of mRNA & Translation	Group 3
NME9	E	E	D	E	D	E	E	E	E	E	C	C	C	C	C	C	C	Detected in many	2	Metabolism of nucleotides & phosphates	Group 1b
ADCY5	E	D	E	C	C	E	E	E	E	E	C	B	C	C	C	C	C	Detected in many	2	Metabolism of nucleotides & phosphates	Group 1b
NT5DC1	C	C	C	C	B	B	C	C	C	D	C	C	C	C	C	C	B	Detected in all	0	Metabolism of nucleotides & phosphates	Group 3
WDR12	C	C	C	C	C	C	C	C	D	E	C	C	C	C	C	C	C	Detected in all	2	Metabolism of rRNA	Group 2
LYAR	C	C	B	C	C	C	B	B	C	C	C	C	C	C	C	C	C	Detected in all	0	Metabolism of rRNA	Group 3
THADA	C	C	C	C	C	C	C	C	C	C	C	C	C	C	C	C	C	Detected in all	4	Metabolism of tRNA	Group 3
NMRK2	E	C	E	D	E	D	E	E	E	E	F	F	F	F	F	F	F	Detected in some	0	Metabolism of vitamins and cofactors	Group 1a
LRP2	E	E	E	E	D	B	E	E	E	E	B	C	C	B	C	B	C	Detected in some	4	Metabolism of vitamins and cofactors	Group 1b
NAPRT	C	C	C	C	C	C	C	C	B	C	C	D	D	C	C	D	D	Detected in all	1	Metabolism of vitamins and cofactors	Group 3
FAM110B	D	C	C	C	C	C	E	D	C	C	C	C	C	C	C	C	C	Detected in all	0	Mitochondria	Group 2
TOMM40	B	C	C	B	B	B	B	C	C	C	C	C	C	D	C	C	C	Detected in all	4	Mitochondria	Group 3
DMAC2	C	C	C	C	C	C	C	C	C	D	C	C	C	C	C	C	B	Detected in all	1	Mitochondria	Group 3
MCUB	D	D	B	D	C	C	C	B	B	B	C	D	C	C	C	C	D	Detected in all	0	Mitochondria	Group 3
ATP23	C	C	D	C	C	C	D	C	D	D	D	C	D	C	D	D	D	Detected in all	1	Mitochondria	Group 3
KCTD14	D	D	D	D	C	C	E	E	E	E	F	F	F	F	F	F	F	Detected in many	0	Neuronal System_synapses_channels	Group 1a
KCNJ3	E	D	D	D	D	E	E	E	E	E	D	C	C	C	C	D	C	Detected in many	0	Neuronal System_synapses_channels	Group 1a
KCNJ2	D	C	C	D	C	D	E	E	D	E	C	C	B	C	B	C	C	Detected in many	0	Neuronal System_synapses_channels	Group 1a
KCNT2	E	D	C	C	B	C	E	E	E	E	F	F	F	F	F	F	F	Detected in many	1	Neuronal System_synapses_channels	Group 1b
KCNQ1	E	E	E	E	D	D	C	C	B	C	F	F	F	F	F	F	F	Detected in many	5	Neuronal System_synapses_channels	Group 1b
APBB1IP	D	E	D	D	C	D	C	B	B	D	F	F	F	F	F	F	F	Detected in many	2	Neuronal System_synapses_channels	Group 1b
GRIK1	D	E	E	D	D	E	E	E	E	E	C	C	B	C	C	C	C	Detected in many	1	Neuronal System_synapses_channels	Group 1b
SEZ6L	D	E	E	E	D	E	E	E	D	E	C	C	C	C	B	C	C	Detected in many	2	Neuronal System_synapses_channels	Group 1b
KIRREL3	D	E	E	E	E	D	E	E	E	D	D	C	C	D	D	D	D	Detected in many	4	Neuronal System_synapses_channels	Group 1b
KCNIP4	E	E	C	D	D	D	E	E	E	E	B	B	B	C	C	B	B	Detected in many	3	Neuronal System_synapses_channels	Group 1b
KCNMA1	D	C	E	C	C	D	E	E	B	B	B	B	B	B	B	B	B	Detected in many	3	Neuronal System_synapses_channels	Group 1b
ADRB1	D	E	D	D	C	D	D	D	D	E	D	C	C	D	C	C	C	Detected in many	2	Neuronal System_synapses_channels	Group 1b
RGMB	B	C	C	C	C	C	C	D	C	E	C	D	C	D	D	C	D	Detected in many	3	Neuronal System_synapses_channels	Group 1b
KCNC4	D	D	D	D	C	D	D	D	D	E	C	C	D	C	C	D	C	Detected in many	2	Neuronal System_synapses_channels	Group 1b
GRM5	F	F	F	F	F	F	F	F	F	F	C	C	B	C	D	C	D	Detected in some	2	Neuronal System_synapses_channels	Group 1b
KCTD15	C	C	C	C	C	C	E	D	D	C	C	C	C	C	D	C	D	Detected in all	2	Neuronal System_synapses_channels	Group 2
DTNB	D	C	D	D	C	C	C	C	C	E	C	C	C	D	C	C	C	Detected in all	1	Neuronal System_synapses_channels	Group 2
MBP	A	B	C	C	C	B	B	B	B	B	C	C	C	D	C	C	C	Detected in many	0	Neuronal System_synapses_channels	Group 2
XPO7	C	C	C	C	C	C	C	C	C	C	C	B	B	C	B	B	B	Detected in all	0	Nucleus	Group 3
RORB	B	C	D	B	B	B	E	C	E	E	B	B	B	B	B	B	B	Detected in many	2	Phototransduction & Retinoic cycle	Group 1b
FUT6	C	D	D	E	C	D	E	D	D	E	C	D	D	D	D	D	D	Detected in many	0	Post-translational protein modification	Group 1a
ANK3	B	C	E	C	B	C	C	C	D	D	A	A	A	A	A	A	A	Detected in all	3	Post-translational protein modification	Group 2
PRMT6	C	C	D	D	C	D	C	C	D	D	C	C	C	E	C	C	D	Detected in all	0	Post-translational protein modification	Group 2
NPLOC4	C	C	C	C	C	B	C	C	C	C	C	C	C	C	C	B	B	Detected in all	0	Post-translational protein modification	Group 3
PARP1	B	C	C	C	C	B	B	B	C	C	B	B	B	B	B	B	B	Detected in all	0	Post-translational protein modification	Group 3
DCAF12	C	C	C	C	C	C	C	C	C	C	C	C	C	C	C	C	C	Detected in all	1	Post-translational protein modification	Group 3
USP25	C	C	C	C	C	C	C	C	C	C	C	C	C	C	C	C	C	Detected in all	3	Post-translational protein modification	Group 3
BET1L	C	C	C	C	C	C	C	C	C	C	C	C	C	C	C	C	C	Detected in all	2	Post-translational protein modification	Group 3
MGAT1	B	B	B	B	B	B	B	B	B	C	B	C	C	B	B	C	C	Detected in all	2	Post-translational protein modification	Group 3
COG5	C	C	C	C	C	C	C	C	C	D	C	C	C	C	C	C	C	Detected in all	1	Post-translational protein modification	Group 3
METTL4	C	C	C	C	C	C	C	C	C	D	C	C	C	D	C	D	C	Detected in all	0	Post-translational protein modification	Group 3
GZMB	E	D	E	E	D	C	B	B	C	E	F	F	F	F	F	F	F	Detected in many	0	Protein folding & repair	Group 1a
DPP6	E	E	E	D	D	E	E	E	E	E	B	B	B	C	B	B	B	Detected in many	4	Protein folding & repair	Group 1b
TRHDE	C	E	E	D	C	D	E	E	E	E	C	C	C	C	C	C	C	Detected in many	4	Protein folding & repair	Group 1b
MSRB3	C	D	B	B	B	C	D	D	D	D	C	C	C	C	C	C	C	Detected in many	2	Protein folding & repair	Group 2
PKN2	B	B	C	C	C	B	C	B	B	C	B	B	B	B	B	B	B	Detected in all	2	Protein kinases	Group 3
TYK2	C	C	C	C	C	C	C	C	C	C	C	C	C	C	C	C	C	Detected in all	5	Protein kinases	Group 3
PRKAG2	C	C	C	B	C	C	C	C	B	C	C	C	C	C	C	C	C	Detected in all	2	Protein kinases	Group 3
MARK4	C	C	C	C	C	C	C	C	C	D	C	C	C	C	C	C	C	Detected in all	1	Protein kinases	Group 3
LMTK2	C	C	C	C	C	C	D	C	D	C	C	C	C	C	C	C	C	Detected in all	0	Protein kinases	Group 3
STK19	C	C	C	B	C	C	C	C	C	D	D	D	C	D	D	C	D	Detected in all	0	Protein kinases	Group 3
PTPN22	D	E	E	E	D	E	B	B	C	B	D	E	E	D	E	D	E	Detected in many	3	Protein phosphatases	Group 1b
PPP2R2B	C	C	E	C	E	D	E	C	D	D	B	B	B	B	B	B	B	Detected in many	2	Protein phosphatases	Group 1b
DUSP14	B	C	B	B	B	C	B	C	C	B	C	C	C	C	C	C	C	Detected in many	1	Protein phosphatases	Group 2
UBXN4	B	B	B	B	B	B	B	B	B	B	B	B	B	A	B	B	B	Detected in all	1	Protein translation, folding, modification & degradation	Group 3
DENND1A	C	C	C	C	C	B	C	C	B	E	B	C	C	C	C	C	C	Detected in all	4	Rab GTPase and regulators	Group 2
RAB3GAP1	C	B	C	B	B	C	C	C	C	C	B	B	B	B	B	B	B	Detected in all	1	Rab GTPase and regulators	Group 3
RAB30	C	C	C	C	C	C	B	C	D	C	C	D	C	C	C	D	C	Detected in all	0	Rab GTPase and regulators	Group 3
TRAPPC9	D	C	C	C	C	C	D	D	D	C	C	C	C	C	C	C	C	Detected in all	0	Rab GTPase and regulators	Group 3
GARNL3	D	C	E	D	D	C	D	E	E	E	D	C	C	D	D	C	C	Detected in many	1	Ras GTPases and regulators	Group 1b
RASA1	C	C	C	C	C	B	C	C	C	D	B	B	B	B	B	B	B	Detected in all	1	Ras GTPases and regulators	Group 3
TDRP	C	C	C	C	C	B	E	D	D	E	C	D	C	C	C	D	D	Detected in many	0	Reproduction	Group 1a
SPEF2	C	C	C	C	C	C	E	D	D	E	C	C	C	B	C	C	C	Detected in many	2	Reproduction	Group 1b
ZPLD1	F	F	F	F	F	F	F	F	F	F	D	D	D	D	D	C	D	Detected in some	3	Reproduction	Group 1b
RHOD	D	C	C	D	C	C	C	D	E	E	F	F	F	F	F	F	F	Detected in many	2	Rho GTPase and regulators	Group 1b
PREX1	C	D	C	C	C	D	C	B	B	E	C	D	D	C	C	C	C	Detected in many	1	Rho GTPase and regulators	Group 1b
TAGAP	D	D	D	E	D	D	B	B	B	B	D	D	D	D	D	D	D	Detected in many	3	Rho GTPase and regulators	Group 1b
ARHGAP24	B	C	C	C	C	D	B	E	C	E	C	C	C	C	B	C	C	Detected in all	1	Rho GTPase and regulators	Group 2
FAM13A	C	B	C	C	C	B	D	C	C	E	B	B	C	B	C	B	B	Detected in all	1	Rho GTPase and regulators	Group 2
ARHGAP21	C	B	C	C	B	B	C	C	C	C	B	B	B	B	B	B	B	Detected in all	0	Rho GTPase and regulators	Group 3
ARAP1	C	C	C	C	C	C	D	C	B	C	C	D	C	C	C	C	C	Detected in all	1	Rho GTPase and regulators	Group 3
FGD6	D	C	B	D	C	C	C	C	C	D	C	C	D	C	C	D	D	Detected in all	1	Rho GTPase and regulators	Group 3
NRG1	D	E	D	E	D	D	E	E	C	E	C	C	C	C	C	C	C	Detected in many	0	Signaling - Cell fates	Group 1a
EGFR	E	D	C	C	B	C	E	E	D	E	C	C	C	C	D	B	C	Detected in many	0	Signaling - Cell fates	Group 1a
PDGFRA	D	D	D	C	B	C	E	E	E	E	D	C	D	C	C	C	D	Detected in many	0	Signaling - Cell fates	Group 1a
TNFRSF11A	E	E	D	D	D	D	E	D	C	E	F	F	F	F	F	F	F	Detected in many	2	Signaling - Cell fates	Group 1b
INHBB	C	E	C	C	C	D	E	D	E	E	D	D	D	D	D	D	D	Detected in many	1	Signaling - Cell fates	Group 1b
NOTCH4	C	C	B	C	C	C	D	D	C	E	C	C	C	C	C	C	C	Detected in many	3	Signaling - Cell fates	Group 1b
TNFRSF10A	E	E	C	E	D	E	C	C	C	C	F	F	F	F	F	F	F	Detected in all	0	Signaling - Cell fates	Group 2
CDK6	C	C	C	D	C	C	C	B	B	C	E	E	D	E	E	D	E	Detected in all	1	Signaling - Cell fates	Group 2
TNFRSF21	E	D	D	D	C	D	C	E	C	C	C	C	C	C	C	C	C	Detected in all	0	Signaling - Cell fates	Group 2
JAG1	B	C	B	B	B	C	D	D	C	E	B	C	C	B	C	C	D	Detected in all	1	Signaling - Cell fates	Group 2
VEGFA	B	C	C	B	B	B	C	C	B	B	B	B	B	B	A	A	B	Detected in all	3	Signaling - Cell fates	Group 3
CDKN1A	B	B	B	B	B	B	B	B	B	B	C	C	C	C	C	B	C	Detected in all	3	Signaling - Cell fates	Group 3
CHORDC1	B	B	B	B	B	B	B	B	B	B	C	B	B	B	B	B	B	Detected in all	0	Signaling - Cell fates	Group 3
C9orf72	C	C	C	C	C	C	C	C	B	C	B	B	B	B	C	B	B	Detected in all	3	Signaling - Cell fates	Group 3
TRAF3	C	C	C	C	C	C	B	C	C	C	C	C	B	C	C	C	C	Detected in all	3	Signaling - Cell fates	Group 3
CDK5RAP1	C	B	C	C	C	C	C	C	C	C	C	C	C	C	C	C	C	Detected in all	1	Signaling - Cell fates	Group 3
MYDGF	B	B	B	B	B	B	B	B	B	B	C	C	C	C	C	C	C	Detected in all	2	Signaling - Cell fates	Group 3
ILKAP	B	B	C	C	C	C	B	B	C	C	C	C	C	C	C	C	C	Detected in all	3	Signaling - Cell fates	Group 3
CLPTM1L	C	B	B	B	B	B	B	B	B	C	C	C	C	C	C	D	C	Detected in all	0	Signaling - Cell fates	Group 3
TGFBR1	C	C	C	C	C	C	C	C	C	C	C	C	C	D	D	C	C	Detected in all	0	Signaling - Cell fates	Group 3
TSPAN11	B	E	D	E	D	E	E	E	E	E	D	D	D	D	E	D	E	Detected in many	0	Signaling - Other	Group 1a
CMTM7	C	C	C	D	C	C	B	B	B	B	D	D	E	E	E	E	D	Detected in many	0	Signaling - Other	Group 1a
C2CD4A	C	D	D	D	C	D	D	D	E	E	F	F	F	F	F	F	F	Detected in many	1	Signaling - Other	Group 1b
SH3GL2	E	D	E	D	D	D	E	E	E	E	B	B	B	B	B	B	B	Detected in many	4	Signaling - Other	Group 1b
TMCC2	C	C	D	D	D	B	E	D	E	E	B	B	B	B	B	B	B	Detected in many	1	Signaling - Other	Group 1b
CADPS2	C	C	B	C	C	D	D	E	E	E	D	D	C	D	D	C	D	Detected in many	2	Signaling - Other	Group 1b
FRMD6	B	C	C	C	B	C	E	D	D	D	D	D	D	D	D	C	D	Detected in many	3	Signaling - Other	Group 1b
LRRC18	E	E	E	C	D	D	E	E	E	E	F	F	F	F	F	F	F	Detected in some	2	Signaling - Other	Group 1b
PKHD1	E	E	E	E	E	C	E	E	E	E	D	D	D	D	D	C	E	Detected in some	3	Signaling - Other	Group 1b
TMEM268	D	C	D	D	C	B	C	C	C	E	C	C	C	C	D	C	C	Detected in all	0	Signaling - Other	Group 2
SUSD1	E	D	D	D	C	D	C	C	C	D	D	D	D	D	D	D	D	Detected in all	1	Signaling - Other	Group 2
LRIG1	C	C	C	C	B	C	D	B	D	C	C	C	C	C	C	B	C	Detected in many	0	Signaling - Other	Group 2
CCDC167	C	C	C	C	C	C	C	B	C	C	C	C	C	C	C	C	C	Detected in all	2	Signaling - Other	Group 3
ANKS1A	C	C	C	C	C	C	D	C	C	C	B	B	B	B	B	B	B	Detected in all	3	Signaling - Other	Group 3
MT-ND6	B	B	B	B	B	B	B	B	B	C	F	F	F	F	F	F	F	Detected in many	1	TCA cycle and relectron transport chain	Group 1b
MT-ND5	A	A	A	A	A	A	A	A	A	A	F	F	F	F	F	F	F	Detected in all	0	TCA cycle and relectron transport chain	Group 2
UQCRFS1	B	B	B	B	B	B	B	B	B	B	B	B	B	B	B	B	B	Detected in all	0	TCA cycle and relectron transport chain	Group 3
PRRX2	E	D	D	C	B	D	E	D	E	E	F	F	F	F	F	F	F	Detected in many	0	Transcription & transcription factors	Group 1a
STOX2	C	C	C	D	C	C	D	E	E	E	C	C	C	C	C	C	C	Detected in many	0	Transcription & transcription factors	Group 1a
DPF3	D	D	C	D	D	D	E	D	E	E	C	C	C	B	C	C	C	Detected in many	0	Transcription & transcription factors	Group 1a
GLI2	E	D	E	D	C	D	E	E	E	E	F	F	F	F	F	F	F	Detected in many	3	Transcription & transcription factors	Group 1b
IKZF1	E	E	E	E	D	D	B	B	C	B	F	F	F	F	F	F	F	Detected in many	5	Transcription & transcription factors	Group 1b
ZNF469	E	D	D	E	D	E	D	D	C	D	F	F	F	F	F	F	F	Detected in many	1	Transcription & transcription factors	Group 1b
GATA3	D	E	C	C	B	D	D	B	D	E	F	F	F	F	F	F	F	Detected in many	3	Transcription & transcription factors	Group 1b
RUNX3	D	C	D	C	C	E	B	B	B	B	F	F	F	F	F	F	F	Detected in many	4	Transcription & transcription factors	Group 1b
SALL1	D	D	E	E	D	E	E	E	E	E	D	D	D	C	D	C	D	Detected in many	1	Transcription & transcription factors	Group 1b
ZNF385D	E	E	B	D	D	C	E	E	E	E	C	B	C	C	B	C	C	Detected in many	1	Transcription & transcription factors	Group 1b
TOX3	E	C	E	D	C	D	E	E	E	E	C	C	C	C	C	B	C	Detected in many	2	Transcription & transcription factors	Group 1b
GLI3	C	C	C	D	C	D	E	E	E	E	D	D	D	D	E	C	D	Detected in many	1	Transcription & transcription factors	Group 1b
PKNOX2	C	C	C	D	C	C	E	D	E	E	D	D	D	D	C	D	E	Detected in many	4	Transcription & transcription factors	Group 1b
TBX3	B	C	C	C	B	C	E	E	C	E	C	C	C	D	D	C	D	Detected in many	5	Transcription & transcription factors	Group 1b
LMX1B	E	E	E	D	C	D	E	E	E	E	F	F	F	F	F	F	F	Detected in some	1	Transcription & transcription factors	Group 1b
SALL3	F	F	F	F	F	F	F	F	F	F	D	E	D	D	C	D	E	Detected in some	2	Transcription & transcription factors	Group 1b
TFAP2B	C	E	E	D	D	E	E	E	E	E	B	B	C	C	B	C	C	Detected in some	5	Transcription & transcription factors	Group 1b
PRDM1	D	D	C	D	D	D	C	B	B	E	D	D	E	D	E	D	E	Detected in all	2	Transcription & transcription factors	Group 2
ETS1	B	B	B	B	B	D	C	B	D	E	D	D	D	D	D	D	E	Detected in all	8	Transcription & transcription factors	Group 2
RORA	C	C	B	C	B	B	C	B	C	E	B	B	B	A	B	B	B	Detected in all	4	Transcription & transcription factors	Group 2
ZFHX3	B	B	B	B	B	C	C	C	B	E	B	B	B	B	B	B	B	Detected in all	3	Transcription & transcription factors	Group 2
NELFE	B	B	B	B	B	C	B	B	B	C	C	C	C	C	C	C	C	Detected in all	0	Transcription & transcription factors	Group 3
TLE4	B	B	B	B	B	B	B	B	B	B	B	B	B	B	B	B	B	Detected in all	2	Transcription & transcription factors	Group 3
FOXK1	C	C	C	C	C	C	C	C	C	C	C	C	C	C	C	C	C	Detected in all	0	Transcription & transcription factors	Group 3
KLF6	B	B	B	B	B	B	A	A	A	A	B	B	B	B	B	B	B	Detected in all	2	Transcription & transcription factors	Group 3
RTF1	B	B	B	B	B	B	B	B	C	C	B	B	B	B	B	B	B	Detected in all	3	Transcription & transcription factors	Group 3
ZBTB38	B	C	B	B	B	B	C	B	C	B	B	B	B	B	B	B	B	Detected in all	4	Transcription & transcription factors	Group 3
NAB1	C	C	C	C	B	C	C	C	C	B	B	B	B	B	C	C	B	Detected in all	4	Transcription & transcription factors	Group 3
POU2F1	C	C	C	C	C	C	C	C	C	C	B	B	B	B	B	B	B	Detected in all	2	Transcription & transcription factors	Group 3
HIVEP2	C	B	C	B	B	C	B	B	C	D	C	B	C	B	C	C	C	Detected in all	2	Transcription & transcription factors	Group 3
PHF21A	C	C	C	C	C	C	C	C	C	D	C	C	C	C	C	C	C	Detected in all	0	Transcription & transcription factors	Group 3
ZNF335	B	B	B	C	C	C	C	B	C	C	C	D	C	D	C	C	C	Detected in all	2	Transcription & transcription factors	Group 3
RREB1	C	C	C	C	C	C	B	C	C	D	C	C	C	C	D	C	D	Detected in all	2	Transcription & transcription factors	Group 3
SMAD7	C	C	C	C	C	C	D	B	C	C	D	C	C	C	C	C	D	Detected in all	2	Transcription & transcription factors	Group 3
JAZF1	C	C	C	D	C	D	C	C	C	D	C	C	C	C	C	C	C	Detected in all	5	Transcription & transcription factors	Group 3
BAZ1A	B	B	B	B	B	C	B	B	B	B	D	C	D	C	D	C	D	Detected in all	0	Transcription & transcription factors	Group 3
PBX2	C	B	B	B	C	C	C	C	B	C	D	D	D	D	D	D	D	Detected in all	1	Transcription & transcription factors	Group 3
C6orf223	E	E	E	E	D	B	E	D	D	E	F	F	F	F	F	F	F	Detected in many	0	Unknown	Group 1a
PSORS1C1	E	D	D	E	C	E	E	E	E	E	F	F	F	F	F	F	F	Detected in many	3	Unknown	Group 1b
WDFY4	D	E	D	E	D	E	C	E	C	E	F	F	F	F	F	F	F	Detected in many	2	Unknown	Group 1b
NYNRIN	C	C	C	C	C	D	D	D	D	E	D	D	D	E	D	C	D	Detected in many	1	Unknown	Group 1b
MS4A4A	E	E	E	E	D	E	D	E	B	D	F	F	F	F	F	F	F	Detected in all	2	Unknown	Group 2
MS4A6A	D	D	D	D	D	E	C	D	B	E	F	F	F	F	F	F	F	Detected in all	1	Unknown	Group 2
TTC7B	C	C	C	C	C	C	E	E	D	C	C	C	C	C	C	C	B	Detected in all	0	Unknown	Group 2
DTWD2	D	D	D	D	D	C	E	D	D	E	C	C	C	C	C	C	C	Detected in all	1	Unknown	Group 2
LRATD2	C	C	C	D	C	B	C	C	E	E	C	C	C	B	C	B	C	#N/A	1	Unknown	Group 2
LHFPL6	C	C	B	B	B	B	D	D	D	C	C	B	C	C	B	C	C	Detected in many	0	Unknown	Group 2
WDR7	C	C	C	C	C	C	D	C	C	D	B	B	B	B	B	B	B	Detected in all	1	Unknown	Group 3
KIAA0319	E	E	E	E	D	E	E	E	E	E	D	D	C	C	C	D	C	Detected in many	0	Vesicle transport	Group 1a
STXBP6	D	C	D	D	D	E	D	D	E	B	D	D	D	E	E	D	E	Detected in many	2	Vesicle transport	Group 1b
LHFPL3	E	D	E	D	E	D	E	E	E	E	C	C	C	C	C	C	C	Detected in some	2	Vesicle transport	Group 1b
HIP1	B	C	C	B	B	C	C	C	C	E	C	D	C	C	C	C	C	Detected in all	1	Vesicle transport	Group 2
VPS26A	B	B	B	B	B	C	B	B	B	B	B	B	B	B	B	B	B	Detected in all	2	Vesicle transport	Group 3
